# Supplementary material for: Cryogenic Focused Ion Beam Enables Atomic-Resolution Imaging of Local Structures in Highly Sensitive Bulk Crystals and Devices
Source: J Am Chem Soc. 2022 Feb 14;144(7):3182–91. doi: 10.1021/jacs.1c12794 (PMC8874919; doi:10.1021/jacs.1c12794)
Supplement: Supplementary file 2 — ja1c12794_si_002.pdb [file ja1c12794_si_002.pdb]

REMARK   Materials Studio PDB file
REMARK   Created:  Mon Aug 16 12:58:30 �й���׼ʱ�� 2021
ATOM      1  O1  MOL C   2      -0.027  -1.700  47.261  1.00  0.08           O    
ATOM      2  O1  MOL C   2      -1.602  12.978  57.726  1.00  0.08           O    
ATOM      3  O1  MOL C   2      -0.041  11.406  60.371  1.00  0.08           O    
ATOM      4  O1  MOL C   2      13.074  11.416  47.251  1.00  0.08           O    
ATOM      5  O1  MOL C   2       0.231  14.812  60.371  1.00  0.08           O    
ATOM      6  O1  MOL C   2      13.351  14.815  47.255  1.00  0.08           O    
ATOM      7  O1  MOL C   2       0.254   1.697  47.253  1.00  0.08           O    
ATOM      8  O1  MOL C   2       1.794  13.239  57.728  1.00  0.08           O    
ATOM      9  O1  MOL C   2      -1.613  13.233  47.267  1.00  0.08           O    
ATOM     10  O1  MOL C   2      -0.024   1.703  57.735  1.00  0.08           O    
ATOM     11  O1  MOL C   2      13.079  14.833  57.725  1.00  0.08           O    
ATOM     12  O1  MOL C   2      -0.040  14.820  70.854  1.00  0.08           O    
ATOM     13  O1  MOL C   2       1.794  12.991  47.267  1.00  0.08           O    
ATOM     14  O1  MOL C   2      -1.602  18.355  65.747  1.00  0.08           O    
ATOM     15  O1  MOL C   2      11.502  18.369  52.611  1.00  0.08           O    
ATOM     16  O1  MOL C   2      -1.592   5.239  52.632  1.00  0.08           O    
ATOM     17  O1  MOL C   2      -0.032   7.884  54.186  1.00  0.08           O    
ATOM     18  O1  MOL C   2       0.242   7.884  50.798  1.00  0.08           O    
ATOM     19  O1  MOL C   2       1.806   5.243  52.351  1.00  0.08           O    
ATOM     20  O1  MOL C   2      14.931  18.359  52.360  1.00  0.08           O    
ATOM     21  O1  MOL C   2       1.803  18.355  65.473  1.00  0.08           O    
ATOM     22  O1  MOL C   2       0.236  18.330  54.177  1.00  0.08           O    
ATOM     23  O1  MOL C   2      11.526   7.858  52.337  1.00  0.08           O    
ATOM     24  O1  MOL C   2      -1.599   7.863  65.472  1.00  0.08           O    
ATOM     25  O1  MOL C   2      -0.054  18.336  50.804  1.00  0.08           O    
ATOM     26  O1  MOL C   2      -1.591  -5.254  52.347  1.00  0.08           O    
ATOM     27  O1  MOL C   2      -5.140  11.404  52.629  1.00  0.08           O    
ATOM     28  O1  MOL C   2       5.377   0.167  50.779  1.00  0.08           O    
ATOM     29  O1  MOL C   2      -5.144  14.801  52.370  1.00  0.08           O    
ATOM     30  O1  MOL C   2       5.333  13.241  63.910  1.00  0.08           O    
ATOM     31  O1  MOL C   2      18.443  13.233  50.797  1.00  0.08           O    
ATOM     32  O1  MOL C   2      -5.140  12.964  63.917  1.00  0.08           O    
ATOM     33  O1  MOL C   2       7.980  12.958  50.805  1.00  0.08           O    
ATOM     34  O1  MOL C   2      -5.131  -0.147  50.801  1.00  0.08           O    
ATOM     35  O1  MOL C   2       5.342  11.423  52.343  1.00  0.08           O    
ATOM     36  O1  MOL C   2       7.977  13.266  54.178  1.00  0.08           O    
ATOM     37  O1  MOL C   2      -5.142  13.255  67.303  1.00  0.08           O    
ATOM     38  O1  MOL C   2       5.334  14.790  52.636  1.00  0.08           O    
ATOM     39  O1  MOL C   2      -5.131   0.135  54.195  1.00  0.08           O    
ATOM     40  O1  MOL C   2       0.230  14.805  57.726  1.00  0.08           O    
ATOM     41  O1  MOL C   2       1.819   0.134  47.255  1.00  0.08           O    
ATOM     42  O1  MOL C   2      14.914  13.251  47.253  1.00  0.08           O    
ATOM     43  O1  MOL C   2       1.795  13.248  60.372  1.00  0.08           O    
ATOM     44  O1  MOL C   2      -1.591  -0.136  47.260  1.00  0.08           O    
ATOM     45  O1  MOL C   2      -0.037  11.413  57.726  1.00  0.08           O    
ATOM     46  O1  MOL C   2      -1.605  12.969  60.371  1.00  0.08           O    
ATOM     47  O1  MOL C   2      11.508  12.978  47.255  1.00  0.08           O    
ATOM     48  O1  MOL C   2      11.511  13.272  57.724  1.00  0.08           O    
ATOM     49  O1  MOL C   2      -1.602  13.255  70.852  1.00  0.08           O    
ATOM     50  O1  MOL C   2      -0.052  14.801  47.266  1.00  0.08           O    
ATOM     51  O1  MOL C   2      -1.590   0.140  57.737  1.00  0.08           O    
ATOM     52  O1  MOL C   2       0.233  11.421  47.266  1.00  0.08           O    
ATOM     53  O1  MOL C   2      -5.132   1.699  52.632  1.00  0.08           O    
ATOM     54  O1  MOL C   2       5.332  13.223  54.199  1.00  0.08           O    
ATOM     55  O1  MOL C   2      -5.141  14.820  65.740  1.00  0.08           O    
ATOM     56  O1  MOL C   2       7.974  14.828  52.612  1.00  0.08           O    
ATOM     57  O1  MOL C   2       7.983  11.395  52.370  1.00  0.08           O    
ATOM     58  O1  MOL C   2      -5.142  11.398  65.480  1.00  0.08           O    
ATOM     59  O1  MOL C   2       5.337  12.991  50.781  1.00  0.08           O    
ATOM     60  O1  MOL C   2      -5.131  -1.713  52.363  1.00  0.08           O    
ATOM     61  O1  MOL C   2      -5.140  12.969  54.194  1.00  0.08           O    
ATOM     62  O1  MOL C   2       5.334  14.805  65.474  1.00  0.08           O    
ATOM     63  O1  MOL C   2      18.444  14.797  52.361  1.00  0.08           O    
ATOM     64  O1  MOL C   2       5.332   1.696  52.376  1.00  0.08           O    
ATOM     65  O1  MOL C   2      -5.145  13.236  50.804  1.00  0.08           O    
ATOM     66  O1  MOL C   2       1.798  18.327  52.609  1.00  0.08           O    
ATOM     67  O1  MOL C   2      -1.616  18.334  52.372  1.00  0.08           O    
ATOM     68  O1  MOL C   2      -0.027  -5.254  50.783  1.00  0.08           O    
ATOM     69  O1  MOL C   2      13.090   7.860  50.773  1.00  0.08           O    
ATOM     70  O1  MOL C   2      -0.035   7.865  63.908  1.00  0.08           O    
ATOM     71  O1  MOL C   2       0.242   5.240  50.787  1.00  0.08           O    
ATOM     72  O1  MOL C   2       1.805   7.887  52.364  1.00  0.08           O    
ATOM     73  O1  MOL C   2       0.238  18.356  63.910  1.00  0.08           O    
ATOM     74  O1  MOL C   2      13.367  18.360  50.797  1.00  0.08           O    
ATOM     75  O1  MOL C   2      -0.038  18.353  67.310  1.00  0.08           O    
ATOM     76  O1  MOL C   2      13.066  18.368  54.175  1.00  0.08           O    
ATOM     77  O1  MOL C   2      -0.028   5.241  54.196  1.00  0.08           O    
ATOM     78  O1  MOL C   2      -1.595   7.883  52.619  1.00  0.08           O    
ATOM     79 Cu1  MOL C   2       0.849  12.355  59.046  1.00  0.05          Cu    
ATOM     80 Cu1  MOL C   2      -0.660  13.864  59.045  1.00  0.05          Cu    
ATOM     81 Cu1  MOL C   2       0.860   6.567  53.246  1.00  0.05          Cu    
ATOM     82 Cu1  MOL C   2       6.653  13.863  51.737  1.00  0.05          Cu    
ATOM     83 Cu1  MOL C   2       6.655  12.353  53.247  1.00  0.05          Cu    
ATOM     84 Cu1  MOL C   2      -0.648   6.565  51.737  1.00  0.05          Cu    
ATOM     85  C1  MOL C   2      -1.123  -1.231  47.730  1.00  0.08           C    
ATOM     86  C2  MOL C   2      -1.814  -1.925  48.845  1.00  0.04           C    
ATOM     87  C1  MOL C   2      -1.135  11.875  60.841  1.00  0.08           C    
ATOM     88  C2  MOL C   2      -1.826  11.183  61.959  1.00  0.04           C    
ATOM     89  C1  MOL C   2      11.979  11.883  47.722  1.00  0.08           C    
ATOM     90  C2  MOL C   2      11.292  11.188  48.839  1.00  0.04           C    
ATOM     91  C1  MOL C   2       1.326  14.343  60.841  1.00  0.08           C    
ATOM     92  C2  MOL C   2       2.018  15.034  61.958  1.00  0.04           C    
ATOM     93  C1  MOL C   2      14.446  14.346  47.723  1.00  0.08           C    
ATOM     94  C2  MOL C   2      15.137  15.035  48.841  1.00  0.04           C    
ATOM     95  C1  MOL C   2      -1.120   1.235  57.267  1.00  0.08           C    
ATOM     96  C2  MOL C   2      -1.814   1.925  56.150  1.00  0.04           C    
ATOM     97  C1  MOL C   2      -1.133  17.885  66.842  1.00  0.08           C    
ATOM     98  C2  MOL C   2      -1.824  16.768  67.533  1.00  0.04           C    
ATOM     99  C1  MOL C   2      11.971  17.901  53.707  1.00  0.08           C    
ATOM    100  C2  MOL C   2      11.282  16.786  54.403  1.00  0.04           C    
ATOM    101  C1  MOL C   2      -1.123   4.771  53.728  1.00  0.08           C    
ATOM    102  C2  MOL C   2      -1.816   3.655  54.420  1.00  0.04           C    
ATOM    103  C1  MOL C   2      14.460  17.888  51.266  1.00  0.08           C    
ATOM    104  C2  MOL C   2      15.144  16.766  50.574  1.00  0.04           C    
ATOM    105  C1  MOL C   2      11.995   8.329  51.244  1.00  0.08           C    
ATOM    106  C2  MOL C   2      11.301   9.450  50.561  1.00  0.04           C    
ATOM    107  C1  MOL C   2      -1.130   8.333  64.378  1.00  0.08           C    
ATOM    108  C2  MOL C   2      -1.822   9.451  63.688  1.00  0.04           C    
ATOM    109  C1  MOL C   2       4.891   1.249  51.259  1.00  0.08           C    
ATOM    110  C2  MOL C   2       3.781   1.944  50.558  1.00  0.04           C    
ATOM    111  C1  MOL C   2      17.976  14.330  51.266  1.00  0.08           C    
ATOM    112  C2  MOL C   2      16.864  15.026  50.573  1.00  0.04           C    
ATOM    113  C1  MOL C   2      -4.672  11.869  64.386  1.00  0.08           C    
ATOM    114  C2  MOL C   2      -3.554  11.180  63.693  1.00  0.04           C    
ATOM    115  C1  MOL C   2      -4.662  -1.242  51.268  1.00  0.08           C    
ATOM    116  C2  MOL C   2      -3.545  -1.932  50.575  1.00  0.04           C    
ATOM    117  C1  MOL C   2       8.443  14.362  53.709  1.00  0.08           C    
ATOM    118  C2  MOL C   2       9.557  15.054  54.404  1.00  0.04           C    
ATOM    119  C1  MOL C   2      -4.672  14.350  66.835  1.00  0.08           C    
ATOM    120  C2  MOL C   2      -3.555  15.039  67.530  1.00  0.04           C    
ATOM    121  C1  MOL C   2       1.351   1.231  47.721  1.00  0.08           C    
ATOM    122  C2  MOL C   2       2.045   1.930  48.833  1.00  0.04           C    
ATOM    123  C1  MOL C   2      11.982  14.365  57.254  1.00  0.08           C    
ATOM    124  C2  MOL C   2      11.288  15.056  56.136  1.00  0.04           C    
ATOM    125  C1  MOL C   2      -1.133  14.350  70.383  1.00  0.08           C    
ATOM    126  C2  MOL C   2      -1.825  15.039  69.263  1.00  0.04           C    
ATOM    127  C1  MOL C   2      -4.662   1.230  53.727  1.00  0.08           C    
ATOM    128  C2  MOL C   2      -3.545   1.923  54.419  1.00  0.04           C    
ATOM    129  C1  MOL C   2       8.452  11.864  51.274  1.00  0.08           C    
ATOM    130  C2  MOL C   2       9.569  11.178  50.577  1.00  0.04           C    
ATOM    131  C1  MOL C   2       4.864  14.336  64.379  1.00  0.08           C    
ATOM    132  C2  MOL C   2       3.748  15.031  63.688  1.00  0.04           C    
ATOM    133  C1  MOL C   2      -1.122  -4.783  51.254  1.00  0.08           C    
ATOM    134  C2  MOL C   2      -1.813  -3.662  50.568  1.00  0.04           C    
ATOM    135  C1  MOL C   2       1.339   4.774  51.255  1.00  0.08           C    
ATOM    136  C2  MOL C   2       2.037   3.661  50.562  1.00  0.04           C    
ATOM    137  C1  MOL C   2       1.333  17.885  64.378  1.00  0.08           C    
ATOM    138  C2  MOL C   2       2.022  16.766  63.687  1.00  0.04           C    
ATOM    139  C1  MOL C   2      -1.100  11.915  57.222  1.00  0.08           C    
ATOM    140  C2  MOL C   2      -1.707  11.307  56.021  1.00  0.04           C    
ATOM    141  C1  MOL C   2      -1.114  14.298  47.770  1.00  0.08           C    
ATOM    142  C2  MOL C   2      -1.723  14.909  48.968  1.00  0.04           C    
ATOM    143  C1  MOL C   2       1.296  11.925  47.768  1.00  0.08           C    
ATOM    144  C2  MOL C   2       1.907  11.313  48.963  1.00  0.04           C    
ATOM    145  C1  MOL C   2      -1.095   8.386  53.684  1.00  0.08           C    
ATOM    146  C2  MOL C   2      -1.705   9.583  54.295  1.00  0.04           C    
ATOM    147  C1  MOL C   2       1.305   8.388  51.299  1.00  0.08           C    
ATOM    148  C2  MOL C   2       1.914   9.587  50.687  1.00  0.04           C    
ATOM    149  C1  MOL C   2       1.299  17.826  53.675  1.00  0.08           C    
ATOM    150  C2  MOL C   2       1.907  16.628  54.291  1.00  0.04           C    
ATOM    151  C1  MOL C   2      -4.635  11.908  53.691  1.00  0.08           C    
ATOM    152  C2  MOL C   2      -3.432  11.304  54.296  1.00  0.04           C    
ATOM    153  C1  MOL C   2      -4.643  14.300  51.305  1.00  0.08           C    
ATOM    154  C2  MOL C   2      -3.446  14.910  50.694  1.00  0.04           C    
ATOM    155  C1  MOL C   2       4.837  11.925  51.281  1.00  0.08           C    
ATOM    156  C2  MOL C   2       3.638  11.313  50.678  1.00  0.04           C    
ATOM    157  C1  MOL C   2       4.830  14.288  53.698  1.00  0.08           C    
ATOM    158  C2  MOL C   2       3.630  14.901  54.302  1.00  0.04           C    
ATOM    159  C1  MOL C   2       1.293  14.302  57.223  1.00  0.08           C    
ATOM    160  C2  MOL C   2       1.903  14.909  56.023  1.00  0.04           C    
ATOM    161  C1  MOL C   2      -1.117  17.833  51.306  1.00  0.08           C    
ATOM    162  C2  MOL C   2      -1.724  16.635  50.694  1.00  0.04           C    
ATOM    163  C3  MOL C   2      -2.971  -1.370  49.420  1.00  0.03           C    
ATOM    164  C3  MOL C   2       3.173  14.474  62.532  1.00  0.03           C    
ATOM    165  C3  MOL C   2      16.291  14.473  49.416  1.00  0.03           C    
ATOM    166  C3  MOL C   2       3.210   1.384  49.401  1.00  0.03           C    
ATOM    167  C3  MOL C   2      10.132  14.496  55.560  1.00  0.03           C    
ATOM    168  C3  MOL C   2      -1.267  16.194  68.689  1.00  0.03           C    
ATOM    169  C3  MOL C   2      -1.258   3.082  55.577  1.00  0.03           C    
ATOM    170  C3  MOL C   2       1.477   3.080  49.411  1.00  0.03           C    
ATOM    171  C3  MOL C   2      14.583  16.194  49.417  1.00  0.03           C    
ATOM    172  C3  MOL C   2       1.462  16.192  62.531  1.00  0.03           C    
ATOM    173  C3  MOL C   2      11.854  10.030  49.406  1.00  0.03           C    
ATOM    174  C3  MOL C   2      -1.267  10.026  62.532  1.00  0.03           C    
ATOM    175  C3  MOL C   2       3.201   3.097  51.116  1.00  0.03           C    
ATOM    176  C3  MOL C   2       3.177  16.189  64.245  1.00  0.03           C    
ATOM    177  C3  MOL C   2      16.296  16.185  51.132  1.00  0.03           C    
ATOM    178  C3  MOL C   2      -2.978  10.024  64.249  1.00  0.03           C    
ATOM    179  C3  MOL C   2      10.147  10.021  51.127  1.00  0.03           C    
ATOM    180  C3  MOL C   2      10.127  16.211  53.847  1.00  0.03           C    
ATOM    181  C3  MOL C   2      -1.256  -3.083  49.414  1.00  0.03           C    
ATOM    182  C3  MOL C   2      11.843  16.213  55.560  1.00  0.03           C    
ATOM    183  C3  MOL C   2      -2.970   1.365  55.576  1.00  0.03           C    
ATOM    184  C3  MOL C   2      -2.981  14.480  68.687  1.00  0.03           C    
ATOM    185  C3  MOL C   2      10.138  11.743  49.421  1.00  0.03           C    
ATOM    186  C3  MOL C   2      -2.981  11.739  62.536  1.00  0.03           C    
ATOM    187  C3  MOL C   2      -2.970  -3.090  51.129  1.00  0.03           C    
ATOM    188  C3  MOL C   2      -2.980  16.195  66.974  1.00  0.03           C    
ATOM    189  C3  MOL C   2      -2.972   3.079  53.862  1.00  0.03           C    
ATOM    190  C3  MOL C   2      -1.132  10.170  55.434  1.00  0.03           C    
ATOM    191  C3  MOL C   2      -1.150  16.049  49.555  1.00  0.03           C    
ATOM    192  C3  MOL C   2       3.054  10.174  51.255  1.00  0.03           C    
ATOM    193  C3  MOL C   2       3.045  16.038  53.722  1.00  0.03           C    
ATOM    194  C3  MOL C   2      -2.860  16.047  51.268  1.00  0.03           C    
ATOM    195  C3  MOL C   2      -2.845  11.881  55.433  1.00  0.03           C    
ATOM    196  C3  MOL C   2      -2.860  14.335  49.556  1.00  0.03           C    
ATOM    197  C3  MOL C   2       3.046  11.888  49.545  1.00  0.03           C    
ATOM    198  C3  MOL C   2       3.041  14.332  55.440  1.00  0.03           C    
ATOM    199  C3  MOL C   2      -2.844  10.169  53.721  1.00  0.03           C    
ATOM    200  C3  MOL C   2       1.330  16.045  55.431  1.00  0.03           C    
ATOM    201  C3  MOL C   2       1.335  10.174  49.551  1.00  0.03           C    
ATOM    202  O1  MOL C   2      -0.033  24.533  47.260  1.00  0.08           O    
ATOM    203  O1  MOL C   2      11.511  39.214  70.838  1.00  0.08           O    
ATOM    204  O1  MOL C   2      13.079  24.537  60.369  1.00  0.08           O    
ATOM    205  O1  MOL C   2      -1.607  39.211  57.724  1.00  0.08           O    
ATOM    206  O1  MOL C   2      -0.046  37.639  60.369  1.00  0.08           O    
ATOM    207  O1  MOL C   2      11.526  26.103  57.726  1.00  0.08           O    
ATOM    208  O1  MOL C   2      13.068  37.649  47.250  1.00  0.08           O    
ATOM    209  O1  MOL C   2      -1.591  26.091  70.848  1.00  0.08           O    
ATOM    210  O1  MOL C   2       0.226  41.045  60.370  1.00  0.08           O    
ATOM    211  O1  MOL C   2      14.914  26.371  57.727  1.00  0.08           O    
ATOM    212  O1  MOL C   2      13.345  41.048  47.254  1.00  0.08           O    
ATOM    213  O1  MOL C   2       1.798  26.362  70.840  1.00  0.08           O    
ATOM    214  O1  MOL C   2       0.249  27.929  47.252  1.00  0.08           O    
ATOM    215  O1  MOL C   2      14.901  39.482  70.840  1.00  0.08           O    
ATOM    216  O1  MOL C   2      13.360  27.935  60.371  1.00  0.08           O    
ATOM    217  O1  MOL C   2       1.788  39.472  57.726  1.00  0.08           O    
ATOM    218  O1  MOL C   2      13.089  27.958  70.843  1.00  0.08           O    
ATOM    219  O1  MOL C   2      -1.618  39.465  47.266  1.00  0.08           O    
ATOM    220  O1  MOL C   2      -0.029  27.935  57.734  1.00  0.08           O    
ATOM    221  O1  MOL C   2      11.489  39.475  60.369  1.00  0.08           O    
ATOM    222  O1  MOL C   2      13.074  41.065  57.724  1.00  0.08           O    
ATOM    223  O1  MOL C   2      -1.605  26.350  60.379  1.00  0.08           O    
ATOM    224  O1  MOL C   2      -0.045  41.053  70.853  1.00  0.08           O    
ATOM    225  O1  MOL C   2      11.502  26.344  47.257  1.00  0.08           O    
ATOM    226  O1  MOL C   2      13.320  37.639  57.723  1.00  0.08           O    
ATOM    227  O1  MOL C   2       1.803  26.102  60.379  1.00  0.08           O    
ATOM    228  O1  MOL C   2       0.219  37.634  70.852  1.00  0.08           O    
ATOM    229  O1  MOL C   2      14.925  26.126  47.257  1.00  0.08           O    
ATOM    230  O1  MOL C   2       1.789  39.224  47.266  1.00  0.08           O    
ATOM    231  O1  MOL C   2       0.225  24.516  57.737  1.00  0.08           O    
ATOM    232  O1  MOL C   2      14.908  39.234  60.365  1.00  0.08           O    
ATOM    233  O1  MOL C   2      -1.608  44.587  65.746  1.00  0.08           O    
ATOM    234  O1  MOL C   2      13.107  21.013  54.188  1.00  0.08           O    
ATOM    235  O1  MOL C   2      11.497  44.602  52.610  1.00  0.08           O    
ATOM    236  O1  MOL C   2      -0.032  20.997  67.310  1.00  0.08           O    
ATOM    237  O1  MOL C   2      -1.597  31.472  52.631  1.00  0.08           O    
ATOM    238  O1  MOL C   2      13.099  34.124  67.305  1.00  0.08           O    
ATOM    239  O1  MOL C   2      11.503  31.478  65.723  1.00  0.08           O    
ATOM    240  O1  MOL C   2      -0.037  34.116  54.184  1.00  0.08           O    
ATOM    241  O1  MOL C   2      14.933  31.480  65.475  1.00  0.08           O    
ATOM    242  O1  MOL C   2       0.237  34.117  50.797  1.00  0.08           O    
ATOM    243  O1  MOL C   2       1.801  31.476  52.350  1.00  0.08           O    
ATOM    244  O1  MOL C   2      13.333  34.122  63.889  1.00  0.08           O    
ATOM    245  O1  MOL C   2      14.926  44.591  52.359  1.00  0.08           O    
ATOM    246  O1  MOL C   2       0.229  21.000  63.914  1.00  0.08           O    
ATOM    247  O1  MOL C   2       1.797  44.588  65.471  1.00  0.08           O    
ATOM    248  O1  MOL C   2      13.339  21.006  50.770  1.00  0.08           O    
ATOM    249  O1  MOL C   2       1.783  20.972  52.644  1.00  0.08           O    
ATOM    250  O1  MOL C   2      13.349  44.573  67.295  1.00  0.08           O    
ATOM    251  O1  MOL C   2       0.231  44.563  54.176  1.00  0.08           O    
ATOM    252  O1  MOL C   2       1.795  34.099  65.750  1.00  0.08           O    
ATOM    253  O1  MOL C   2      13.357  31.451  54.171  1.00  0.08           O    
ATOM    254  O1  MOL C   2      14.891  34.094  52.645  1.00  0.08           O    
ATOM    255  O1  MOL C   2       0.229  31.454  67.304  1.00  0.08           O    
ATOM    256  O1  MOL C   2      11.521  34.091  52.336  1.00  0.08           O    
ATOM    257  O1  MOL C   2      -0.036  31.453  63.913  1.00  0.08           O    
ATOM    258  O1  MOL C   2      -1.604  34.096  65.471  1.00  0.08           O    
ATOM    259  O1  MOL C   2      13.053  31.449  50.809  1.00  0.08           O    
ATOM    260  O1  MOL C   2      11.517  20.981  65.460  1.00  0.08           O    
ATOM    261  O1  MOL C   2      -0.059  44.569  50.802  1.00  0.08           O    
ATOM    262  O1  MOL C   2      -1.596  20.979  52.346  1.00  0.08           O    
ATOM    263  O1  MOL C   2      13.070  44.569  63.914  1.00  0.08           O    
ATOM    264  O1  MOL C   2      -5.145  37.637  52.628  1.00  0.08           O    
ATOM    265  O1  MOL C   2       5.327  26.064  54.192  1.00  0.08           O    
ATOM    266  O1  MOL C   2       7.976  37.640  65.738  1.00  0.08           O    
ATOM    267  O1  MOL C   2      18.441  39.197  54.206  1.00  0.08           O    
ATOM    268  O1  MOL C   2      -5.134  24.532  65.757  1.00  0.08           O    
ATOM    269  O1  MOL C   2       5.331  39.207  67.320  1.00  0.08           O    
ATOM    270  O1  MOL C   2       8.011  24.560  52.610  1.00  0.08           O    
ATOM    271  O1  MOL C   2       5.372  26.399  50.778  1.00  0.08           O    
ATOM    272  O1  MOL C   2       7.973  41.042  65.486  1.00  0.08           O    
ATOM    273  O1  MOL C   2      18.455  26.367  63.918  1.00  0.08           O    
ATOM    274  O1  MOL C   2      -5.149  41.034  52.368  1.00  0.08           O    
ATOM    275  O1  MOL C   2       5.328  39.474  63.908  1.00  0.08           O    
ATOM    276  O1  MOL C   2       7.971  27.899  52.355  1.00  0.08           O    
ATOM    277  O1  MOL C   2      18.438  39.466  50.796  1.00  0.08           O    
ATOM    278  O1  MOL C   2      -5.132  27.914  65.477  1.00  0.08           O    
ATOM    279  O1  MOL C   2      -5.145  39.197  63.916  1.00  0.08           O    
ATOM    280  O1  MOL C   2      18.448  24.531  52.356  1.00  0.08           O    
ATOM    281  O1  MOL C   2       7.975  39.190  50.804  1.00  0.08           O    
ATOM    282  O1  MOL C   2       5.331  24.530  65.479  1.00  0.08           O    
ATOM    283  O1  MOL C   2      -5.136  26.086  50.800  1.00  0.08           O    
ATOM    284  O1  MOL C   2      18.439  37.655  65.460  1.00  0.08           O    
ATOM    285  O1  MOL C   2       7.974  26.089  63.909  1.00  0.08           O    
ATOM    286  O1  MOL C   2       5.336  37.656  52.341  1.00  0.08           O    
ATOM    287  O1  MOL C   2       7.972  39.499  54.177  1.00  0.08           O    
ATOM    288  O1  MOL C   2       5.329  27.922  65.741  1.00  0.08           O    
ATOM    289  O1  MOL C   2      -5.147  39.488  67.301  1.00  0.08           O    
ATOM    290  O1  MOL C   2      18.452  27.917  52.630  1.00  0.08           O    
ATOM    291  O1  MOL C   2       7.976  26.367  67.311  1.00  0.08           O    
ATOM    292  O1  MOL C   2       5.329  41.023  52.635  1.00  0.08           O    
ATOM    293  O1  MOL C   2      -5.136  26.368  54.194  1.00  0.08           O    
ATOM    294  O1  MOL C   2      18.443  41.031  65.748  1.00  0.08           O    
ATOM    295  O1  MOL C   2      14.923  26.371  60.370  1.00  0.08           O    
ATOM    296  O1  MOL C   2       0.224  41.037  57.724  1.00  0.08           O    
ATOM    297  O1  MOL C   2       1.814  26.367  47.254  1.00  0.08           O    
ATOM    298  O1  MOL C   2      13.337  41.048  70.838  1.00  0.08           O    
ATOM    299  O1  MOL C   2      14.909  39.484  47.251  1.00  0.08           O    
ATOM    300  O1  MOL C   2       0.231  27.925  70.840  1.00  0.08           O    
ATOM    301  O1  MOL C   2       1.789  39.481  60.370  1.00  0.08           O    
ATOM    302  O1  MOL C   2      13.350  27.937  57.725  1.00  0.08           O    
ATOM    303  O1  MOL C   2      -1.597  26.097  47.259  1.00  0.08           O    
ATOM    304  O1  MOL C   2      13.078  37.651  70.838  1.00  0.08           O    
ATOM    305  O1  MOL C   2      11.515  26.101  60.370  1.00  0.08           O    
ATOM    306  O1  MOL C   2      -0.043  37.646  57.725  1.00  0.08           O    
ATOM    307  O1  MOL C   2      -1.610  39.202  60.370  1.00  0.08           O    
ATOM    308  O1  MOL C   2      13.091  24.539  57.726  1.00  0.08           O    
ATOM    309  O1  MOL C   2      11.503  39.211  47.253  1.00  0.08           O    
ATOM    310  O1  MOL C   2      -0.026  24.527  70.846  1.00  0.08           O    
ATOM    311  O1  MOL C   2      11.506  39.505  57.723  1.00  0.08           O    
ATOM    312  O1  MOL C   2      -0.041  27.915  60.377  1.00  0.08           O    
ATOM    313  O1  MOL C   2      -1.607  39.488  70.851  1.00  0.08           O    
ATOM    314  O1  MOL C   2      13.058  27.918  47.257  1.00  0.08           O    
ATOM    315  O1  MOL C   2      11.528  26.392  70.843  1.00  0.08           O    
ATOM    316  O1  MOL C   2      -0.057  41.034  47.265  1.00  0.08           O    
ATOM    317  O1  MOL C   2      -1.595  26.373  57.736  1.00  0.08           O    
ATOM    318  O1  MOL C   2      13.085  41.008  60.404  1.00  0.08           O    
ATOM    319  O1  MOL C   2       1.781  39.200  70.853  1.00  0.08           O    
ATOM    320  O1  MOL C   2      13.366  24.555  47.250  1.00  0.08           O    
ATOM    321  O1  MOL C   2      14.916  39.171  57.765  1.00  0.08           O    
ATOM    322  O1  MOL C   2       0.238  24.537  60.379  1.00  0.08           O    
ATOM    323  O1  MOL C   2       1.791  26.077  57.733  1.00  0.08           O    
ATOM    324  O1  MOL C   2      13.344  37.667  60.366  1.00  0.08           O    
ATOM    325  O1  MOL C   2       0.228  37.654  47.265  1.00  0.08           O    
ATOM    326  O1  MOL C   2      -5.137  27.932  52.630  1.00  0.08           O    
ATOM    327  O1  MOL C   2      18.436  39.462  67.310  1.00  0.08           O    
ATOM    328  O1  MOL C   2       7.972  27.929  65.746  1.00  0.08           O    
ATOM    329  O1  MOL C   2       5.327  39.456  54.198  1.00  0.08           O    
ATOM    330  O1  MOL C   2      -5.146  41.052  65.739  1.00  0.08           O    
ATOM    331  O1  MOL C   2      18.448  26.352  54.194  1.00  0.08           O    
ATOM    332  O1  MOL C   2       7.969  41.061  52.611  1.00  0.08           O    
ATOM    333  O1  MOL C   2       5.331  26.359  67.308  1.00  0.08           O    
ATOM    334  O1  MOL C   2       7.978  37.627  52.369  1.00  0.08           O    
ATOM    335  O1  MOL C   2       5.331  26.095  63.914  1.00  0.08           O    
ATOM    336  O1  MOL C   2      -5.148  37.631  65.479  1.00  0.08           O    
ATOM    337  O1  MOL C   2      18.452  26.099  50.794  1.00  0.08           O    
ATOM    338  O1  MOL C   2       7.977  24.525  65.474  1.00  0.08           O    
ATOM    339  O1  MOL C   2       5.332  39.224  50.780  1.00  0.08           O    
ATOM    340  O1  MOL C   2      -5.137  24.520  52.361  1.00  0.08           O    
ATOM    341  O1  MOL C   2      18.441  39.225  63.900  1.00  0.08           O    
ATOM    342  O1  MOL C   2      -5.145  39.202  54.193  1.00  0.08           O    
ATOM    343  O1  MOL C   2       5.329  24.506  52.623  1.00  0.08           O    
ATOM    344  O1  MOL C   2       7.975  39.204  67.304  1.00  0.08           O    
ATOM    345  O1  MOL C   2      18.440  37.633  52.642  1.00  0.08           O    
ATOM    346  O1  MOL C   2      -5.133  26.099  67.319  1.00  0.08           O    
ATOM    347  O1  MOL C   2       5.331  37.643  65.756  1.00  0.08           O    
ATOM    348  O1  MOL C   2       7.975  26.091  54.208  1.00  0.08           O    
ATOM    349  O1  MOL C   2       5.329  41.037  65.473  1.00  0.08           O    
ATOM    350  O1  MOL C   2       7.971  26.333  50.790  1.00  0.08           O    
ATOM    351  O1  MOL C   2      18.439  41.030  52.360  1.00  0.08           O    
ATOM    352  O1  MOL C   2      -5.131  26.347  63.914  1.00  0.08           O    
ATOM    353  O1  MOL C   2       5.326  27.929  52.375  1.00  0.08           O    
ATOM    354  O1  MOL C   2       7.971  39.477  63.920  1.00  0.08           O    
ATOM    355  O1  MOL C   2      18.456  27.931  65.481  1.00  0.08           O    
ATOM    356  O1  MOL C   2      -5.150  39.469  50.803  1.00  0.08           O    
ATOM    357  O1  MOL C   2      13.327  34.092  54.208  1.00  0.08           O    
ATOM    358  O1  MOL C   2       1.794  31.455  65.739  1.00  0.08           O    
ATOM    359  O1  MOL C   2       0.231  34.097  67.313  1.00  0.08           O    
ATOM    360  O1  MOL C   2      14.917  31.448  52.602  1.00  0.08           O    
ATOM    361  O1  MOL C   2       1.793  44.560  52.608  1.00  0.08           O    
ATOM    362  O1  MOL C   2       0.219  20.971  54.208  1.00  0.08           O    
ATOM    363  O1  MOL C   2      14.912  44.570  65.729  1.00  0.08           O    
ATOM    364  O1  MOL C   2      13.080  20.981  63.896  1.00  0.08           O    
ATOM    365  O1  MOL C   2      -1.621  44.567  52.371  1.00  0.08           O    
ATOM    366  O1  MOL C   2      -0.033  20.979  50.782  1.00  0.08           O    
ATOM    367  O1  MOL C   2      11.508  44.569  65.482  1.00  0.08           O    
ATOM    368  O1  MOL C   2      13.085  34.093  50.772  1.00  0.08           O    
ATOM    369  O1  MOL C   2      -1.601  31.452  65.478  1.00  0.08           O    
ATOM    370  O1  MOL C   2      -0.040  34.097  63.907  1.00  0.08           O    
ATOM    371  O1  MOL C   2      11.493  31.444  52.378  1.00  0.08           O    
ATOM    372  O1  MOL C   2       0.237  31.473  50.786  1.00  0.08           O    
ATOM    373  O1  MOL C   2      14.902  34.121  65.451  1.00  0.08           O    
ATOM    374  O1  MOL C   2      13.369  31.477  63.912  1.00  0.08           O    
ATOM    375  O1  MOL C   2       1.800  34.120  52.363  1.00  0.08           O    
ATOM    376  O1  MOL C   2       0.233  44.588  63.909  1.00  0.08           O    
ATOM    377  O1  MOL C   2      14.907  21.001  52.332  1.00  0.08           O    
ATOM    378  O1  MOL C   2      13.362  44.592  50.795  1.00  0.08           O    
ATOM    379  O1  MOL C   2       1.794  20.999  65.479  1.00  0.08           O    
ATOM    380  O1  MOL C   2      -0.043  44.586  67.309  1.00  0.08           O    
ATOM    381  O1  MOL C   2      11.538  21.012  52.627  1.00  0.08           O    
ATOM    382  O1  MOL C   2      13.061  44.601  54.173  1.00  0.08           O    
ATOM    383  O1  MOL C   2      -1.598  20.998  65.746  1.00  0.08           O    
ATOM    384  O1  MOL C   2      -0.033  31.474  54.195  1.00  0.08           O    
ATOM    385  O1  MOL C   2      11.532  34.119  65.743  1.00  0.08           O    
ATOM    386  O1  MOL C   2      13.066  31.480  67.287  1.00  0.08           O    
ATOM    387  O1  MOL C   2      -1.600  34.116  52.618  1.00  0.08           O    
ATOM    388 Cu1  MOL C   2       0.844  38.588  59.045  1.00  0.05          Cu    
ATOM    389 Cu1  MOL C   2      -0.665  40.097  59.044  1.00  0.05          Cu    
ATOM    390 Cu1  MOL C   2       0.855  26.981  59.059  1.00  0.05          Cu    
ATOM    391 Cu1  MOL C   2      12.436  38.592  59.049  1.00  0.05          Cu    
ATOM    392 Cu1  MOL C   2      -0.656  25.473  59.061  1.00  0.05          Cu    
ATOM    393 Cu1  MOL C   2      -0.656  19.680  64.856  1.00  0.05          Cu    
ATOM    394 Cu1  MOL C   2      12.463  19.690  51.728  1.00  0.05          Cu    
ATOM    395 Cu1  MOL C   2      13.969  32.804  66.349  1.00  0.05          Cu    
ATOM    396 Cu1  MOL C   2       0.854  32.800  53.245  1.00  0.05          Cu    
ATOM    397 Cu1  MOL C   2       0.847  19.651  51.737  1.00  0.05          Cu    
ATOM    398 Cu1  MOL C   2       0.851  32.773  64.855  1.00  0.05          Cu    
ATOM    399 Cu1  MOL C   2      12.452  32.767  53.246  1.00  0.05          Cu    
ATOM    400 Cu1  MOL C   2      -0.659  32.771  66.364  1.00  0.05          Cu    
ATOM    401 Cu1  MOL C   2      -0.661  19.651  53.247  1.00  0.05          Cu    
ATOM    402 Cu1  MOL C   2       6.654  26.978  53.263  1.00  0.05          Cu    
ATOM    403 Cu1  MOL C   2       6.653  25.470  51.750  1.00  0.05          Cu    
ATOM    404 Cu1  MOL C   2       6.655  38.585  64.857  1.00  0.05          Cu    
ATOM    405 Cu1  MOL C   2       6.648  40.095  51.736  1.00  0.05          Cu    
ATOM    406 Cu1  MOL C   2       6.650  38.586  53.246  1.00  0.05          Cu    
ATOM    407 Cu1  MOL C   2       6.650  25.470  66.368  1.00  0.05          Cu    
ATOM    408 Cu1  MOL C   2      13.972  25.484  59.044  1.00  0.05          Cu    
ATOM    409 Cu1  MOL C   2      12.464  26.993  59.044  1.00  0.05          Cu    
ATOM    410 Cu1  MOL C   2      13.947  40.099  59.047  1.00  0.05          Cu    
ATOM    411 Cu1  MOL C   2       6.648  26.978  64.858  1.00  0.05          Cu    
ATOM    412 Cu1  MOL C   2       6.655  40.095  66.367  1.00  0.05          Cu    
ATOM    413 Cu1  MOL C   2      13.959  32.768  51.736  1.00  0.05          Cu    
ATOM    414 Cu1  MOL C   2      -0.654  32.798  51.736  1.00  0.05          Cu    
ATOM    415 Cu1  MOL C   2      12.463  32.802  64.845  1.00  0.05          Cu    
ATOM    416 Cu1  MOL C   2       0.853  19.679  66.364  1.00  0.05          Cu    
ATOM    417 Cu1  MOL C   2      13.974  19.688  53.236  1.00  0.05          Cu    
ATOM    418  C1  MOL C   2      -1.128  25.002  47.728  1.00  0.08           C    
ATOM    419  C2  MOL C   2      -1.820  24.308  48.843  1.00  0.04           C    
ATOM    420  C1  MOL C   2      11.984  25.005  60.838  1.00  0.08           C    
ATOM    421  C2  MOL C   2      11.293  24.310  61.954  1.00  0.04           C    
ATOM    422  C1  MOL C   2      -1.141  38.107  60.840  1.00  0.08           C    
ATOM    423  C2  MOL C   2      -1.831  37.415  61.958  1.00  0.04           C    
ATOM    424  C1  MOL C   2      11.974  38.116  47.721  1.00  0.08           C    
ATOM    425  C2  MOL C   2      11.287  37.421  48.838  1.00  0.04           C    
ATOM    426  C1  MOL C   2       1.320  40.576  60.839  1.00  0.08           C    
ATOM    427  C2  MOL C   2       2.013  41.267  61.957  1.00  0.04           C    
ATOM    428  C1  MOL C   2      14.440  40.578  47.722  1.00  0.08           C    
ATOM    429  C2  MOL C   2      15.132  41.268  48.840  1.00  0.04           C    
ATOM    430  C1  MOL C   2      11.995  27.486  70.373  1.00  0.08           C    
ATOM    431  C2  MOL C   2      11.298  28.170  69.253  1.00  0.04           C    
ATOM    432  C1  MOL C   2      -1.126  27.467  57.266  1.00  0.08           C    
ATOM    433  C2  MOL C   2      -1.819  28.158  56.149  1.00  0.04           C    
ATOM    434  C1  MOL C   2      14.435  38.089  57.280  1.00  0.08           C    
ATOM    435  C2  MOL C   2      15.132  37.395  56.169  1.00  0.04           C    
ATOM    436  C1  MOL C   2      -1.138  44.118  66.840  1.00  0.08           C    
ATOM    437  C2  MOL C   2      -1.829  43.001  67.532  1.00  0.04           C    
ATOM    438  C1  MOL C   2      11.965  44.134  53.706  1.00  0.08           C    
ATOM    439  C2  MOL C   2      11.276  43.019  54.402  1.00  0.04           C    
ATOM    440  C1  MOL C   2      -1.128  31.004  53.726  1.00  0.08           C    
ATOM    441  C2  MOL C   2      -1.821  29.887  54.419  1.00  0.04           C    
ATOM    442  C1  MOL C   2      11.972  31.009  66.819  1.00  0.08           C    
ATOM    443  C2  MOL C   2      11.286  29.892  67.515  1.00  0.04           C    
ATOM    444  C1  MOL C   2      14.463  31.009  64.381  1.00  0.08           C    
ATOM    445  C2  MOL C   2      15.151  29.890  63.689  1.00  0.04           C    
ATOM    446  C1  MOL C   2      14.455  44.120  51.265  1.00  0.08           C    
ATOM    447  C2  MOL C   2      15.139  42.998  50.573  1.00  0.04           C    
ATOM    448  C1  MOL C   2       1.314  21.440  53.739  1.00  0.08           C    
ATOM    449  C2  MOL C   2       2.009  22.555  54.427  1.00  0.04           C    
ATOM    450  C1  MOL C   2      11.990  34.562  51.243  1.00  0.08           C    
ATOM    451  C2  MOL C   2      11.296  35.682  50.560  1.00  0.04           C    
ATOM    452  C1  MOL C   2      -1.135  34.566  64.377  1.00  0.08           C    
ATOM    453  C2  MOL C   2      -1.828  35.683  63.687  1.00  0.04           C    
ATOM    454  C1  MOL C   2       4.859  24.971  53.720  1.00  0.08           C    
ATOM    455  C2  MOL C   2       3.741  24.282  54.415  1.00  0.04           C    
ATOM    456  C1  MOL C   2      17.972  38.101  53.738  1.00  0.08           C    
ATOM    457  C2  MOL C   2      16.856  37.405  54.432  1.00  0.04           C    
ATOM    458  C1  MOL C   2       4.861  38.112  66.851  1.00  0.08           C    
ATOM    459  C2  MOL C   2       3.743  37.419  67.540  1.00  0.04           C    
ATOM    460  C1  MOL C   2       4.886  27.482  51.258  1.00  0.08           C    
ATOM    461  C2  MOL C   2       3.776  28.177  50.557  1.00  0.04           C    
ATOM    462  C1  MOL C   2      17.988  27.463  64.386  1.00  0.08           C    
ATOM    463  C2  MOL C   2      16.875  28.155  63.691  1.00  0.04           C    
ATOM    464  C1  MOL C   2      17.971  40.562  51.265  1.00  0.08           C    
ATOM    465  C2  MOL C   2      16.859  41.259  50.572  1.00  0.04           C    
ATOM    466  C1  MOL C   2      -4.677  38.101  64.385  1.00  0.08           C    
ATOM    467  C2  MOL C   2      -3.559  37.412  63.692  1.00  0.04           C    
ATOM    468  C1  MOL C   2      -4.667  24.990  51.267  1.00  0.08           C    
ATOM    469  C2  MOL C   2      -3.550  24.301  50.573  1.00  0.04           C    
ATOM    470  C1  MOL C   2       8.438  40.594  53.707  1.00  0.08           C    
ATOM    471  C2  MOL C   2       9.551  41.287  54.402  1.00  0.04           C    
ATOM    472  C1  MOL C   2      -4.677  40.583  66.834  1.00  0.08           C    
ATOM    473  C2  MOL C   2      -3.560  41.272  67.529  1.00  0.04           C    
ATOM    474  C1  MOL C   2      14.455  27.466  60.840  1.00  0.08           C    
ATOM    475  C2  MOL C   2      15.147  28.157  61.958  1.00  0.04           C    
ATOM    476  C1  MOL C   2       1.346  27.464  47.720  1.00  0.08           C    
ATOM    477  C2  MOL C   2       2.039  28.163  48.831  1.00  0.04           C    
ATOM    478  C1  MOL C   2      11.977  40.598  57.253  1.00  0.08           C    
ATOM    479  C2  MOL C   2      11.283  41.289  56.134  1.00  0.04           C    
ATOM    480  C1  MOL C   2      -1.139  40.583  70.381  1.00  0.08           C    
ATOM    481  C2  MOL C   2      -1.830  41.272  69.262  1.00  0.04           C    
ATOM    482  C1  MOL C   2       1.314  38.105  70.384  1.00  0.08           C    
ATOM    483  C2  MOL C   2       2.010  37.415  69.268  1.00  0.04           C    
ATOM    484  C1  MOL C   2       1.321  24.983  57.266  1.00  0.08           C    
ATOM    485  C2  MOL C   2       2.012  24.290  56.150  1.00  0.04           C    
ATOM    486  C1  MOL C   2      -4.667  27.463  53.725  1.00  0.08           C    
ATOM    487  C2  MOL C   2      -3.550  28.155  54.418  1.00  0.04           C    
ATOM    488  C1  MOL C   2       8.444  27.462  66.840  1.00  0.08           C    
ATOM    489  C2  MOL C   2       9.562  28.157  67.527  1.00  0.04           C    
ATOM    490  C1  MOL C   2       8.446  38.097  51.273  1.00  0.08           C    
ATOM    491  C2  MOL C   2       9.564  37.411  50.576  1.00  0.04           C    
ATOM    492  C1  MOL C   2       8.445  24.994  64.378  1.00  0.08           C    
ATOM    493  C2  MOL C   2       9.562  24.304  63.685  1.00  0.04           C    
ATOM    494  C1  MOL C   2       4.859  40.569  64.378  1.00  0.08           C    
ATOM    495  C2  MOL C   2       3.743  41.263  63.687  1.00  0.04           C    
ATOM    496  C1  MOL C   2      14.423  34.562  53.740  1.00  0.08           C    
ATOM    497  C2  MOL C   2      15.122  35.675  54.431  1.00  0.04           C    
ATOM    498  C1  MOL C   2       1.325  34.568  66.844  1.00  0.08           C    
ATOM    499  C2  MOL C   2       2.015  35.686  67.537  1.00  0.04           C    
ATOM    500  C1  MOL C   2      11.986  21.452  64.366  1.00  0.08           C    
ATOM    501  C2  MOL C   2      11.294  22.573  63.679  1.00  0.04           C    
ATOM    502  C1  MOL C   2      -1.127  21.450  51.252  1.00  0.08           C    
ATOM    503  C2  MOL C   2      -1.819  22.571  50.567  1.00  0.04           C    
ATOM    504  C1  MOL C   2       1.334  31.007  51.254  1.00  0.08           C    
ATOM    505  C2  MOL C   2       2.032  29.894  50.561  1.00  0.04           C    
ATOM    506  C1  MOL C   2       1.327  44.118  64.377  1.00  0.08           C    
ATOM    507  C2  MOL C   2       2.017  42.999  63.686  1.00  0.04           C    
ATOM    508  C1  MOL C   2      12.015  38.152  70.335  1.00  0.08           C    
ATOM    509  C2  MOL C   2      11.408  37.543  69.135  1.00  0.04           C    
ATOM    510  C1  MOL C   2      -1.105  38.148  57.221  1.00  0.08           C    
ATOM    511  C2  MOL C   2      -1.713  37.540  56.020  1.00  0.04           C    
ATOM    512  C1  MOL C   2      12.029  25.041  57.222  1.00  0.08           C    
ATOM    513  C2  MOL C   2      11.423  24.436  56.021  1.00  0.04           C    
ATOM    514  C1  MOL C   2      -1.091  25.028  70.345  1.00  0.08           C    
ATOM    515  C2  MOL C   2      -1.703  24.420  69.148  1.00  0.04           C    
ATOM    516  C1  MOL C   2      14.413  27.433  57.222  1.00  0.08           C    
ATOM    517  C2  MOL C   2      15.021  28.036  56.020  1.00  0.04           C    
ATOM    518  C1  MOL C   2       1.294  27.424  70.337  1.00  0.08           C    
ATOM    519  C2  MOL C   2       1.902  28.031  69.137  1.00  0.04           C    
ATOM    520  C1  MOL C   2      14.401  40.545  70.337  1.00  0.08           C    
ATOM    521  C2  MOL C   2      15.013  41.152  69.138  1.00  0.04           C    
ATOM    522  C1  MOL C   2      -1.119  40.531  47.769  1.00  0.08           C    
ATOM    523  C2  MOL C   2      -1.728  41.142  48.967  1.00  0.04           C    
ATOM    524  C1  MOL C   2      12.009  40.521  60.892  1.00  0.08           C    
ATOM    525  C2  MOL C   2      11.403  41.130  62.094  1.00  0.04           C    
ATOM    526  C1  MOL C   2       1.301  25.039  60.882  1.00  0.08           C    
ATOM    527  C2  MOL C   2       1.906  24.429  62.083  1.00  0.04           C    
ATOM    528  C1  MOL C   2       1.291  38.157  47.767  1.00  0.08           C    
ATOM    529  C2  MOL C   2       1.902  37.546  48.962  1.00  0.04           C    
ATOM    530  C1  MOL C   2      14.409  38.168  60.866  1.00  0.08           C    
ATOM    531  C2  MOL C   2      15.018  37.553  62.061  1.00  0.04           C    
ATOM    532  C1  MOL C   2      12.042  21.516  53.688  1.00  0.08           C    
ATOM    533  C2  MOL C   2      11.430  22.715  54.294  1.00  0.04           C    
ATOM    534  C1  MOL C   2      -1.097  21.499  66.810  1.00  0.08           C    
ATOM    535  C2  MOL C   2      -1.707  22.696  67.422  1.00  0.04           C    
ATOM    536  C1  MOL C   2      12.033  34.623  66.806  1.00  0.08           C    
ATOM    537  C2  MOL C   2      11.416  35.819  67.412  1.00  0.04           C    
ATOM    538  C1  MOL C   2      -1.100  34.618  53.683  1.00  0.08           C    
ATOM    539  C2  MOL C   2      -1.711  35.816  54.293  1.00  0.04           C    
ATOM    540  C1  MOL C   2       1.300  34.621  51.298  1.00  0.08           C    
ATOM    541  C2  MOL C   2       1.909  35.819  50.685  1.00  0.04           C    
ATOM    542  C1  MOL C   2       1.293  21.503  64.416  1.00  0.08           C    
ATOM    543  C2  MOL C   2       1.902  22.703  63.808  1.00  0.04           C    
ATOM    544  C1  MOL C   2      14.406  21.506  51.270  1.00  0.08           C    
ATOM    545  C2  MOL C   2      15.021  22.706  50.666  1.00  0.04           C    
ATOM    546  C1  MOL C   2      14.412  44.070  66.795  1.00  0.08           C    
ATOM    547  C2  MOL C   2      15.020  42.873  67.409  1.00  0.04           C    
ATOM    548  C1  MOL C   2       1.293  44.058  53.674  1.00  0.08           C    
ATOM    549  C2  MOL C   2       1.901  42.861  54.289  1.00  0.04           C    
ATOM    550  C1  MOL C   2      14.419  30.948  53.669  1.00  0.08           C    
ATOM    551  C2  MOL C   2      15.026  29.752  54.285  1.00  0.04           C    
ATOM    552  C1  MOL C   2      -1.100  30.949  64.414  1.00  0.08           C    
ATOM    553  C2  MOL C   2      -1.708  29.750  63.805  1.00  0.04           C    
ATOM    554  C1  MOL C   2      11.993  30.942  51.312  1.00  0.08           C    
ATOM    555  C2  MOL C   2      11.389  29.740  50.697  1.00  0.04           C    
ATOM    556  C1  MOL C   2      -4.640  38.140  53.690  1.00  0.08           C    
ATOM    557  C2  MOL C   2      -3.437  37.537  54.295  1.00  0.04           C    
ATOM    558  C1  MOL C   2       8.481  38.142  66.801  1.00  0.08           C    
ATOM    559  C2  MOL C   2       9.684  37.538  67.408  1.00  0.04           C    
ATOM    560  C1  MOL C   2      -4.630  25.034  66.819  1.00  0.08           C    
ATOM    561  C2  MOL C   2      -3.430  24.424  67.425  1.00  0.04           C    
ATOM    562  C1  MOL C   2       8.501  25.048  53.685  1.00  0.08           C    
ATOM    563  C2  MOL C   2       9.705  24.442  54.289  1.00  0.04           C    
ATOM    564  C1  MOL C   2       8.474  40.540  64.422  1.00  0.08           C    
ATOM    565  C2  MOL C   2       9.675  41.143  63.814  1.00  0.04           C    
ATOM    566  C1  MOL C   2      -4.648  40.533  51.304  1.00  0.08           C    
ATOM    567  C2  MOL C   2      -3.451  41.142  50.693  1.00  0.04           C    
ATOM    568  C1  MOL C   2      17.947  25.035  51.293  1.00  0.08           C    
ATOM    569  C2  MOL C   2      16.749  24.428  50.680  1.00  0.04           C    
ATOM    570  C1  MOL C   2      17.937  38.159  64.398  1.00  0.08           C    
ATOM    571  C2  MOL C   2      16.738  37.550  63.788  1.00  0.04           C    
ATOM    572  C1  MOL C   2       4.832  38.158  51.280  1.00  0.08           C    
ATOM    573  C2  MOL C   2       3.633  37.546  50.677  1.00  0.04           C    
ATOM    574  C1  MOL C   2       4.827  27.422  66.805  1.00  0.08           C    
ATOM    575  C2  MOL C   2       3.627  28.030  67.412  1.00  0.04           C    
ATOM    576  C1  MOL C   2      17.946  27.415  53.692  1.00  0.08           C    
ATOM    577  C2  MOL C   2      16.747  28.026  54.296  1.00  0.04           C    
ATOM    578  C1  MOL C   2       4.825  40.521  53.697  1.00  0.08           C    
ATOM    579  C2  MOL C   2       3.625  41.134  54.301  1.00  0.04           C    
ATOM    580  C1  MOL C   2       1.288  40.535  57.222  1.00  0.08           C    
ATOM    581  C2  MOL C   2       1.898  41.142  56.022  1.00  0.04           C    
ATOM    582  C1  MOL C   2      -1.103  27.414  60.881  1.00  0.08           C    
ATOM    583  C2  MOL C   2      -1.710  28.025  62.080  1.00  0.04           C    
ATOM    584  C1  MOL C   2      11.999  27.410  47.762  1.00  0.08           C    
ATOM    585  C2  MOL C   2      11.394  28.017  48.965  1.00  0.04           C    
ATOM    586  C1  MOL C   2      14.426  25.058  47.755  1.00  0.08           C    
ATOM    587  C2  MOL C   2      15.031  24.440  48.951  1.00  0.04           C    
ATOM    588  C1  MOL C   2      17.937  40.529  66.810  1.00  0.08           C    
ATOM    589  C2  MOL C   2      16.739  41.142  67.416  1.00  0.04           C    
ATOM    590  C1  MOL C   2       4.828  25.032  64.416  1.00  0.08           C    
ATOM    591  C2  MOL C   2       3.629  24.425  63.807  1.00  0.04           C    
ATOM    592  C1  MOL C   2       8.473  27.397  51.291  1.00  0.08           C    
ATOM    593  C2  MOL C   2       9.670  28.009  50.687  1.00  0.04           C    
ATOM    594  C1  MOL C   2      -4.629  27.412  64.414  1.00  0.08           C    
ATOM    595  C2  MOL C   2      -3.433  28.024  63.804  1.00  0.04           C    
ATOM    596  C1  MOL C   2       1.293  30.952  66.803  1.00  0.08           C    
ATOM    597  C2  MOL C   2       1.901  29.753  67.411  1.00  0.04           C    
ATOM    598  C1  MOL C   2      -1.122  44.066  51.305  1.00  0.08           C    
ATOM    599  C2  MOL C   2      -1.729  42.868  50.693  1.00  0.04           C    
ATOM    600  C1  MOL C   2      12.008  44.065  64.418  1.00  0.08           C    
ATOM    601  C2  MOL C   2      11.402  42.863  63.812  1.00  0.04           C    
ATOM    602  C1  MOL C   2      14.399  34.624  64.388  1.00  0.08           C    
ATOM    603  C2  MOL C   2      15.012  35.823  63.780  1.00  0.04           C    
ATOM    604  C3  MOL C   2      -2.976  24.863  49.419  1.00  0.03           C    
ATOM    605  C3  MOL C   2      10.136  24.865  62.530  1.00  0.03           C    
ATOM    606  C3  MOL C   2       3.167  40.706  62.531  1.00  0.03           C    
ATOM    607  C3  MOL C   2      16.285  40.705  49.415  1.00  0.03           C    
ATOM    608  C3  MOL C   2       3.205  27.617  49.399  1.00  0.03           C    
ATOM    609  C3  MOL C   2      16.301  27.598  62.534  1.00  0.03           C    
ATOM    610  C3  MOL C   2      10.141  27.605  68.684  1.00  0.03           C    
ATOM    611  C3  MOL C   2      10.127  40.729  55.559  1.00  0.03           C    
ATOM    612  C3  MOL C   2      16.288  37.955  55.595  1.00  0.03           C    
ATOM    613  C3  MOL C   2       3.166  37.975  68.696  1.00  0.03           C    
ATOM    614  C3  MOL C   2      -1.272  42.427  68.688  1.00  0.03           C    
ATOM    615  C3  MOL C   2      -1.263  29.314  55.575  1.00  0.03           C    
ATOM    616  C3  MOL C   2      14.591  29.315  62.532  1.00  0.03           C    
ATOM    617  C3  MOL C   2       1.472  29.312  49.410  1.00  0.03           C    
ATOM    618  C3  MOL C   2      14.578  42.426  49.416  1.00  0.03           C    
ATOM    619  C3  MOL C   2       1.457  42.425  62.530  1.00  0.03           C    
ATOM    620  C3  MOL C   2       1.453  23.133  55.581  1.00  0.03           C    
ATOM    621  C3  MOL C   2      11.848  36.262  49.405  1.00  0.03           C    
ATOM    622  C3  MOL C   2      -1.272  36.259  62.530  1.00  0.03           C    
ATOM    623  C3  MOL C   2       3.165  23.125  53.864  1.00  0.03           C    
ATOM    624  C3  MOL C   2       3.196  29.330  51.115  1.00  0.03           C    
ATOM    625  C3  MOL C   2      16.304  29.313  64.247  1.00  0.03           C    
ATOM    626  C3  MOL C   2       3.172  42.422  64.244  1.00  0.03           C    
ATOM    627  C3  MOL C   2      16.291  42.418  51.131  1.00  0.03           C    
ATOM    628  C3  MOL C   2      -2.983  36.257  64.248  1.00  0.03           C    
ATOM    629  C3  MOL C   2      10.142  36.254  51.126  1.00  0.03           C    
ATOM    630  C3  MOL C   2      10.121  42.444  53.846  1.00  0.03           C    
ATOM    631  C3  MOL C   2      10.131  29.312  66.962  1.00  0.03           C    
ATOM    632  C3  MOL C   2      -1.261  23.149  49.413  1.00  0.03           C    
ATOM    633  C3  MOL C   2      11.851  23.151  62.525  1.00  0.03           C    
ATOM    634  C3  MOL C   2      11.837  42.445  55.558  1.00  0.03           C    
ATOM    635  C3  MOL C   2      11.850  29.324  68.672  1.00  0.03           C    
ATOM    636  C3  MOL C   2       1.455  36.259  68.692  1.00  0.03           C    
ATOM    637  C3  MOL C   2      14.571  36.242  55.593  1.00  0.03           C    
ATOM    638  C3  MOL C   2      -2.975  27.598  55.574  1.00  0.03           C    
ATOM    639  C3  MOL C   2      -2.986  40.713  68.686  1.00  0.03           C    
ATOM    640  C3  MOL C   2      10.133  37.975  49.420  1.00  0.03           C    
ATOM    641  C3  MOL C   2      -2.987  37.972  62.535  1.00  0.03           C    
ATOM    642  C3  MOL C   2       3.168  24.845  55.571  1.00  0.03           C    
ATOM    643  C3  MOL C   2      16.275  36.254  53.869  1.00  0.03           C    
ATOM    644  C3  MOL C   2       3.171  36.262  66.981  1.00  0.03           C    
ATOM    645  C3  MOL C   2      10.137  23.146  64.239  1.00  0.03           C    
ATOM    646  C3  MOL C   2      -2.975  23.143  51.127  1.00  0.03           C    
ATOM    647  C3  MOL C   2      -2.985  42.428  66.973  1.00  0.03           C    
ATOM    648  C3  MOL C   2      -2.977  29.312  53.861  1.00  0.03           C    
ATOM    649  C3  MOL C   2      11.986  36.407  68.551  1.00  0.03           C    
ATOM    650  C3  MOL C   2      -1.137  36.402  55.432  1.00  0.03           C    
ATOM    651  C3  MOL C   2      14.449  29.172  55.427  1.00  0.03           C    
ATOM    652  C3  MOL C   2      14.443  42.290  68.549  1.00  0.03           C    
ATOM    653  C3  MOL C   2      -1.155  42.282  49.553  1.00  0.03           C    
ATOM    654  C3  MOL C   2      11.979  42.269  62.678  1.00  0.03           C    
ATOM    655  C3  MOL C   2      -1.134  29.162  62.667  1.00  0.03           C    
ATOM    656  C3  MOL C   2      11.966  29.155  49.557  1.00  0.03           C    
ATOM    657  C3  MOL C   2       1.328  23.292  62.670  1.00  0.03           C    
ATOM    658  C3  MOL C   2      14.453  23.299  49.529  1.00  0.03           C    
ATOM    659  C3  MOL C   2      10.295  23.305  53.715  1.00  0.03           C    
ATOM    660  C3  MOL C   2      -2.845  23.285  66.849  1.00  0.03           C    
ATOM    661  C3  MOL C   2      10.276  36.402  66.835  1.00  0.03           C    
ATOM    662  C3  MOL C   2       3.049  36.406  51.254  1.00  0.03           C    
ATOM    663  C3  MOL C   2      16.148  36.410  64.359  1.00  0.03           C    
ATOM    664  C3  MOL C   2      16.157  42.281  66.839  1.00  0.03           C    
ATOM    665  C3  MOL C   2       3.040  42.271  53.720  1.00  0.03           C    
ATOM    666  C3  MOL C   2      16.163  29.162  53.715  1.00  0.03           C    
ATOM    667  C3  MOL C   2       3.039  29.166  66.837  1.00  0.03           C    
ATOM    668  C3  MOL C   2      -2.846  29.162  64.379  1.00  0.03           C    
ATOM    669  C3  MOL C   2      -2.865  42.280  51.267  1.00  0.03           C    
ATOM    670  C3  MOL C   2      -2.850  38.114  55.432  1.00  0.03           C    
ATOM    671  C3  MOL C   2      -2.840  24.997  68.562  1.00  0.03           C    
ATOM    672  C3  MOL C   2      10.289  25.014  55.429  1.00  0.03           C    
ATOM    673  C3  MOL C   2      10.263  40.562  62.679  1.00  0.03           C    
ATOM    674  C3  MOL C   2      -2.865  40.567  49.555  1.00  0.03           C    
ATOM    675  C3  MOL C   2      16.167  25.009  49.543  1.00  0.03           C    
ATOM    676  C3  MOL C   2       3.044  25.001  62.670  1.00  0.03           C    
ATOM    677  C3  MOL C   2      16.154  38.126  62.651  1.00  0.03           C    
ATOM    678  C3  MOL C   2       3.041  38.120  49.544  1.00  0.03           C    
ATOM    679  C3  MOL C   2       3.040  27.456  68.551  1.00  0.03           C    
ATOM    680  C3  MOL C   2      16.158  27.457  55.435  1.00  0.03           C    
ATOM    681  C3  MOL C   2       3.036  40.564  55.439  1.00  0.03           C    
ATOM    682  C3  MOL C   2      16.149  40.572  68.554  1.00  0.03           C    
ATOM    683  C3  MOL C   2      10.270  38.116  68.546  1.00  0.03           C    
ATOM    684  C3  MOL C   2      -2.847  27.450  62.666  1.00  0.03           C    
ATOM    685  C3  MOL C   2      10.259  27.438  49.550  1.00  0.03           C    
ATOM    686  C3  MOL C   2       3.040  23.288  64.382  1.00  0.03           C    
ATOM    687  C3  MOL C   2      16.158  23.289  51.248  1.00  0.03           C    
ATOM    688  C3  MOL C   2      -2.849  36.401  53.720  1.00  0.03           C    
ATOM    689  C3  MOL C   2      10.252  29.148  51.266  1.00  0.03           C    
ATOM    690  C3  MOL C   2      10.263  42.281  64.386  1.00  0.03           C    
ATOM    691  C3  MOL C   2       1.327  29.168  68.550  1.00  0.03           C    
ATOM    692  C3  MOL C   2       1.325  42.278  55.430  1.00  0.03           C    
ATOM    693  C3  MOL C   2      14.443  36.411  62.641  1.00  0.03           C    
ATOM    694  C3  MOL C   2       1.330  36.407  49.550  1.00  0.03           C    
ATOM    695  C3  MOL C   2      11.997  23.297  55.437  1.00  0.03           C    
ATOM    696  C3  MOL C   2      -1.132  23.281  68.560  1.00  0.03           C    
ATOM    697  O1  MOL C   2      -0.038  50.766  47.259  1.00  0.08           O    
ATOM    698  O1  MOL C   2      11.506  65.447  70.837  1.00  0.08           O    
ATOM    699  O1  MOL C   2      13.074  50.769  60.367  1.00  0.08           O    
ATOM    700  O1  MOL C   2      -1.613  65.444  57.723  1.00  0.08           O    
ATOM    701  O1  MOL C   2      -0.051  63.871  60.368  1.00  0.08           O    
ATOM    702  O1  MOL C   2      11.521  52.336  57.724  1.00  0.08           O    
ATOM    703  O1  MOL C   2      13.063  63.881  47.248  1.00  0.08           O    
ATOM    704  O1  MOL C   2      -1.596  52.324  70.847  1.00  0.08           O    
ATOM    705  O1  MOL C   2       0.221  67.278  60.368  1.00  0.08           O    
ATOM    706  O1  MOL C   2      14.909  52.604  57.726  1.00  0.08           O    
ATOM    707  O1  MOL C   2      13.340  67.281  47.252  1.00  0.08           O    
ATOM    708  O1  MOL C   2       1.792  52.595  70.839  1.00  0.08           O    
ATOM    709  O1  MOL C   2       0.244  54.162  47.251  1.00  0.08           O    
ATOM    710  O1  MOL C   2      14.896  65.715  70.839  1.00  0.08           O    
ATOM    711  O1  MOL C   2      13.355  54.168  60.370  1.00  0.08           O    
ATOM    712  O1  MOL C   2       1.783  65.704  57.725  1.00  0.08           O    
ATOM    713  O1  MOL C   2      13.084  54.191  70.841  1.00  0.08           O    
ATOM    714  O1  MOL C   2      -1.623  65.698  47.265  1.00  0.08           O    
ATOM    715  O1  MOL C   2      -0.035  54.168  57.733  1.00  0.08           O    
ATOM    716  O1  MOL C   2      11.484  65.707  60.368  1.00  0.08           O    
ATOM    717  O1  MOL C   2      13.068  67.298  57.722  1.00  0.08           O    
ATOM    718  O1  MOL C   2      -1.610  52.582  60.378  1.00  0.08           O    
ATOM    719  O1  MOL C   2      11.497  52.577  47.256  1.00  0.08           O    
ATOM    720  O1  MOL C   2      13.315  63.872  57.722  1.00  0.08           O    
ATOM    721  O1  MOL C   2       1.798  52.334  60.377  1.00  0.08           O    
ATOM    722  O1  MOL C   2       0.214  63.867  70.851  1.00  0.08           O    
ATOM    723  O1  MOL C   2      14.920  52.359  47.256  1.00  0.08           O    
ATOM    724  O1  MOL C   2      13.327  50.753  70.840  1.00  0.08           O    
ATOM    725  O1  MOL C   2       1.783  65.456  47.264  1.00  0.08           O    
ATOM    726  O1  MOL C   2       0.220  50.748  57.736  1.00  0.08           O    
ATOM    727  O1  MOL C   2      14.903  65.467  60.364  1.00  0.08           O    
ATOM    728  O1  MOL C   2      13.102  47.246  54.187  1.00  0.08           O    
ATOM    729  O1  MOL C   2      11.491  70.835  52.609  1.00  0.08           O    
ATOM    730  O1  MOL C   2      -0.037  47.229  67.308  1.00  0.08           O    
ATOM    731  O1  MOL C   2      -1.602  57.704  52.630  1.00  0.08           O    
ATOM    732  O1  MOL C   2      13.094  60.356  67.304  1.00  0.08           O    
ATOM    733  O1  MOL C   2      11.498  57.710  65.722  1.00  0.08           O    
ATOM    734  O1  MOL C   2      -0.042  60.349  54.183  1.00  0.08           O    
ATOM    735  O1  MOL C   2      14.927  57.713  65.474  1.00  0.08           O    
ATOM    736  O1  MOL C   2       0.232  60.350  50.795  1.00  0.08           O    
ATOM    737  O1  MOL C   2       1.795  57.709  52.348  1.00  0.08           O    
ATOM    738  O1  MOL C   2      13.328  60.355  63.888  1.00  0.08           O    
ATOM    739  O1  MOL C   2      14.920  70.824  52.358  1.00  0.08           O    
ATOM    740  O1  MOL C   2       0.224  47.233  63.913  1.00  0.08           O    
ATOM    741  O1  MOL C   2       1.792  70.821  65.470  1.00  0.08           O    
ATOM    742  O1  MOL C   2      13.334  47.239  50.769  1.00  0.08           O    
ATOM    743  O1  MOL C   2       1.778  47.205  52.643  1.00  0.08           O    
ATOM    744  O1  MOL C   2      13.344  70.806  67.294  1.00  0.08           O    
ATOM    745  O1  MOL C   2      14.902  47.215  65.746  1.00  0.08           O    
ATOM    746  O1  MOL C   2       0.226  70.795  54.174  1.00  0.08           O    
ATOM    747  O1  MOL C   2       1.790  60.332  65.748  1.00  0.08           O    
ATOM    748  O1  MOL C   2      13.352  57.684  54.170  1.00  0.08           O    
ATOM    749  O1  MOL C   2      14.886  60.327  52.644  1.00  0.08           O    
ATOM    750  O1  MOL C   2       0.224  57.686  67.303  1.00  0.08           O    
ATOM    751  O1  MOL C   2      11.516  60.324  52.334  1.00  0.08           O    
ATOM    752  O1  MOL C   2      -0.042  57.686  63.912  1.00  0.08           O    
ATOM    753  O1  MOL C   2      -1.610  60.328  65.470  1.00  0.08           O    
ATOM    754  O1  MOL C   2      13.048  57.682  50.807  1.00  0.08           O    
ATOM    755  O1  MOL C   2      11.512  47.214  65.459  1.00  0.08           O    
ATOM    756  O1  MOL C   2      -0.065  70.802  50.801  1.00  0.08           O    
ATOM    757  O1  MOL C   2      -1.602  47.211  52.345  1.00  0.08           O    
ATOM    758  O1  MOL C   2      13.064  70.802  63.913  1.00  0.08           O    
ATOM    759  O1  MOL C   2      18.447  52.313  67.308  1.00  0.08           O    
ATOM    760  O1  MOL C   2      -5.150  63.869  52.627  1.00  0.08           O    
ATOM    761  O1  MOL C   2       5.322  52.297  54.191  1.00  0.08           O    
ATOM    762  O1  MOL C   2       7.971  63.872  65.737  1.00  0.08           O    
ATOM    763  O1  MOL C   2      18.436  65.429  54.205  1.00  0.08           O    
ATOM    764  O1  MOL C   2      -5.139  50.765  65.755  1.00  0.08           O    
ATOM    765  O1  MOL C   2       5.326  65.440  67.319  1.00  0.08           O    
ATOM    766  O1  MOL C   2       8.006  50.792  52.608  1.00  0.08           O    
ATOM    767  O1  MOL C   2       5.367  52.632  50.776  1.00  0.08           O    
ATOM    768  O1  MOL C   2       7.967  67.274  65.485  1.00  0.08           O    
ATOM    769  O1  MOL C   2      18.450  52.600  63.917  1.00  0.08           O    
ATOM    770  O1  MOL C   2      -5.155  67.266  52.367  1.00  0.08           O    
ATOM    771  O1  MOL C   2       5.323  65.707  63.907  1.00  0.08           O    
ATOM    772  O1  MOL C   2       7.966  54.132  52.353  1.00  0.08           O    
ATOM    773  O1  MOL C   2      18.432  65.699  50.795  1.00  0.08           O    
ATOM    774  O1  MOL C   2      -5.137  54.146  65.476  1.00  0.08           O    
ATOM    775  O1  MOL C   2      -5.151  65.429  63.915  1.00  0.08           O    
ATOM    776  O1  MOL C   2      18.443  50.764  52.355  1.00  0.08           O    
ATOM    777  O1  MOL C   2       7.970  65.423  50.803  1.00  0.08           O    
ATOM    778  O1  MOL C   2       5.326  50.763  65.478  1.00  0.08           O    
ATOM    779  O1  MOL C   2      -5.141  52.318  50.798  1.00  0.08           O    
ATOM    780  O1  MOL C   2      18.434  63.888  65.459  1.00  0.08           O    
ATOM    781  O1  MOL C   2       7.968  52.321  63.908  1.00  0.08           O    
ATOM    782  O1  MOL C   2       5.331  63.888  52.340  1.00  0.08           O    
ATOM    783  O1  MOL C   2       7.967  65.731  54.176  1.00  0.08           O    
ATOM    784  O1  MOL C   2       5.324  54.155  65.740  1.00  0.08           O    
ATOM    785  O1  MOL C   2      18.446  54.150  52.629  1.00  0.08           O    
ATOM    786  O1  MOL C   2       7.971  52.600  67.310  1.00  0.08           O    
ATOM    787  O1  MOL C   2       5.323  67.256  52.634  1.00  0.08           O    
ATOM    788  O1  MOL C   2      -5.141  52.600  54.193  1.00  0.08           O    
ATOM    789  O1  MOL C   2      18.438  67.264  65.747  1.00  0.08           O    
ATOM    790  O1  MOL C   2      14.918  52.603  60.369  1.00  0.08           O    
ATOM    791  O1  MOL C   2       0.219  67.270  57.723  1.00  0.08           O    
ATOM    792  O1  MOL C   2       1.809  52.600  47.253  1.00  0.08           O    
ATOM    793  O1  MOL C   2      13.331  67.280  70.837  1.00  0.08           O    
ATOM    794  O1  MOL C   2      14.904  65.717  47.250  1.00  0.08           O    
ATOM    795  O1  MOL C   2       0.225  54.157  70.839  1.00  0.08           O    
ATOM    796  O1  MOL C   2       1.784  65.713  60.369  1.00  0.08           O    
ATOM    797  O1  MOL C   2      13.345  54.169  57.724  1.00  0.08           O    
ATOM    798  O1  MOL C   2      -1.602  52.329  47.258  1.00  0.08           O    
ATOM    799  O1  MOL C   2      13.073  63.884  70.837  1.00  0.08           O    
ATOM    800  O1  MOL C   2      11.510  52.333  60.369  1.00  0.08           O    
ATOM    801  O1  MOL C   2      -0.048  63.879  57.724  1.00  0.08           O    
ATOM    802  O1  MOL C   2      -1.615  65.435  60.369  1.00  0.08           O    
ATOM    803  O1  MOL C   2      13.086  50.772  57.724  1.00  0.08           O    
ATOM    804  O1  MOL C   2      11.498  65.444  47.252  1.00  0.08           O    
ATOM    805  O1  MOL C   2      -0.031  50.759  70.845  1.00  0.08           O    
ATOM    806  O1  MOL C   2      11.501  65.738  57.722  1.00  0.08           O    
ATOM    807  O1  MOL C   2      -0.046  54.148  60.376  1.00  0.08           O    
ATOM    808  O1  MOL C   2      13.053  54.151  47.256  1.00  0.08           O    
ATOM    809  O1  MOL C   2      11.522  52.625  70.842  1.00  0.08           O    
ATOM    810  O1  MOL C   2      -0.062  67.267  47.264  1.00  0.08           O    
ATOM    811  O1  MOL C   2      -1.600  52.606  57.734  1.00  0.08           O    
ATOM    812  O1  MOL C   2      13.080  67.241  60.403  1.00  0.08           O    
ATOM    813  O1  MOL C   2       1.776  65.433  70.851  1.00  0.08           O    
ATOM    814  O1  MOL C   2      13.360  50.788  47.248  1.00  0.08           O    
ATOM    815  O1  MOL C   2      14.911  65.403  57.764  1.00  0.08           O    
ATOM    816  O1  MOL C   2       0.233  50.770  60.378  1.00  0.08           O    
ATOM    817  O1  MOL C   2       1.786  52.310  57.732  1.00  0.08           O    
ATOM    818  O1  MOL C   2      13.339  63.900  60.365  1.00  0.08           O    
ATOM    819  O1  MOL C   2      14.891  52.317  70.839  1.00  0.08           O    
ATOM    820  O1  MOL C   2       0.223  63.887  47.264  1.00  0.08           O    
ATOM    821  O1  MOL C   2      -5.142  54.165  52.629  1.00  0.08           O    
ATOM    822  O1  MOL C   2      18.431  65.695  67.308  1.00  0.08           O    
ATOM    823  O1  MOL C   2       7.967  54.162  65.744  1.00  0.08           O    
ATOM    824  O1  MOL C   2       5.322  65.689  54.197  1.00  0.08           O    
ATOM    825  O1  MOL C   2      18.443  52.584  54.193  1.00  0.08           O    
ATOM    826  O1  MOL C   2       7.963  67.293  52.610  1.00  0.08           O    
ATOM    827  O1  MOL C   2       5.326  52.592  67.307  1.00  0.08           O    
ATOM    828  O1  MOL C   2       7.973  63.860  52.368  1.00  0.08           O    
ATOM    829  O1  MOL C   2       5.326  52.328  63.913  1.00  0.08           O    
ATOM    830  O1  MOL C   2      -5.153  63.864  65.478  1.00  0.08           O    
ATOM    831  O1  MOL C   2      18.447  52.332  50.793  1.00  0.08           O    
ATOM    832  O1  MOL C   2       7.971  50.758  65.472  1.00  0.08           O    
ATOM    833  O1  MOL C   2       5.326  65.457  50.778  1.00  0.08           O    
ATOM    834  O1  MOL C   2      -5.142  50.752  52.360  1.00  0.08           O    
ATOM    835  O1  MOL C   2      18.435  65.457  63.899  1.00  0.08           O    
ATOM    836  O1  MOL C   2      18.447  50.749  65.745  1.00  0.08           O    
ATOM    837  O1  MOL C   2      -5.151  65.435  54.192  1.00  0.08           O    
ATOM    838  O1  MOL C   2       5.324  50.738  52.622  1.00  0.08           O    
ATOM    839  O1  MOL C   2       7.970  65.436  67.303  1.00  0.08           O    
ATOM    840  O1  MOL C   2      18.435  63.866  52.641  1.00  0.08           O    
ATOM    841  O1  MOL C   2      -5.138  52.332  67.318  1.00  0.08           O    
ATOM    842  O1  MOL C   2       5.326  63.876  65.755  1.00  0.08           O    
ATOM    843  O1  MOL C   2       7.970  52.324  54.206  1.00  0.08           O    
ATOM    844  O1  MOL C   2       5.323  67.270  65.471  1.00  0.08           O    
ATOM    845  O1  MOL C   2       7.966  52.566  50.788  1.00  0.08           O    
ATOM    846  O1  MOL C   2      18.434  67.263  52.359  1.00  0.08           O    
ATOM    847  O1  MOL C   2      -5.136  52.579  63.913  1.00  0.08           O    
ATOM    848  O1  MOL C   2       5.321  54.162  52.373  1.00  0.08           O    
ATOM    849  O1  MOL C   2       7.965  65.710  63.919  1.00  0.08           O    
ATOM    850  O1  MOL C   2      18.451  54.164  65.480  1.00  0.08           O    
ATOM    851  O1  MOL C   2      -5.155  65.702  50.802  1.00  0.08           O    
ATOM    852  O1  MOL C   2      13.322  60.325  54.207  1.00  0.08           O    
ATOM    853  O1  MOL C   2       1.789  57.688  65.738  1.00  0.08           O    
ATOM    854  O1  MOL C   2       0.226  60.329  67.312  1.00  0.08           O    
ATOM    855  O1  MOL C   2      14.912  57.681  52.601  1.00  0.08           O    
ATOM    856  O1  MOL C   2      13.338  47.215  67.310  1.00  0.08           O    
ATOM    857  O1  MOL C   2       1.788  70.792  52.607  1.00  0.08           O    
ATOM    858  O1  MOL C   2       0.214  47.204  54.207  1.00  0.08           O    
ATOM    859  O1  MOL C   2      14.907  70.803  65.728  1.00  0.08           O    
ATOM    860  O1  MOL C   2      13.075  47.214  63.895  1.00  0.08           O    
ATOM    861  O1  MOL C   2      -1.626  70.799  52.370  1.00  0.08           O    
ATOM    862  O1  MOL C   2      -0.038  47.212  50.781  1.00  0.08           O    
ATOM    863  O1  MOL C   2      11.502  70.802  65.480  1.00  0.08           O    
ATOM    864  O1  MOL C   2      13.080  60.325  50.771  1.00  0.08           O    
ATOM    865  O1  MOL C   2      -1.607  57.685  65.477  1.00  0.08           O    
ATOM    866  O1  MOL C   2      -0.046  60.330  63.906  1.00  0.08           O    
ATOM    867  O1  MOL C   2      11.488  57.677  52.377  1.00  0.08           O    
ATOM    868  O1  MOL C   2       0.232  57.706  50.784  1.00  0.08           O    
ATOM    869  O1  MOL C   2      14.896  60.354  65.450  1.00  0.08           O    
ATOM    870  O1  MOL C   2      13.364  57.710  63.910  1.00  0.08           O    
ATOM    871  O1  MOL C   2       1.795  60.353  52.362  1.00  0.08           O    
ATOM    872  O1  MOL C   2       0.227  70.821  63.907  1.00  0.08           O    
ATOM    873  O1  MOL C   2      14.902  47.234  52.331  1.00  0.08           O    
ATOM    874  O1  MOL C   2      13.356  70.825  50.794  1.00  0.08           O    
ATOM    875  O1  MOL C   2       1.789  47.232  65.477  1.00  0.08           O    
ATOM    876  O1  MOL C   2      11.532  47.245  52.626  1.00  0.08           O    
ATOM    877  O1  MOL C   2      13.056  70.834  54.172  1.00  0.08           O    
ATOM    878  O1  MOL C   2      -1.603  47.231  65.744  1.00  0.08           O    
ATOM    879  O1  MOL C   2      -0.039  57.706  54.194  1.00  0.08           O    
ATOM    880  O1  MOL C   2      11.527  60.352  65.742  1.00  0.08           O    
ATOM    881  O1  MOL C   2      13.061  57.712  67.286  1.00  0.08           O    
ATOM    882  O1  MOL C   2      -1.606  60.348  52.617  1.00  0.08           O    
ATOM    883 Cu1  MOL C   2       0.839  64.820  59.043  1.00  0.05          Cu    
ATOM    884 Cu1  MOL C   2      -0.670  66.329  59.043  1.00  0.05          Cu    
ATOM    885 Cu1  MOL C   2       0.850  53.214  59.058  1.00  0.05          Cu    
ATOM    886 Cu1  MOL C   2      12.431  64.825  59.048  1.00  0.05          Cu    
ATOM    887 Cu1  MOL C   2      -0.661  51.706  59.060  1.00  0.05          Cu    
ATOM    888 Cu1  MOL C   2      -0.662  45.913  64.855  1.00  0.05          Cu    
ATOM    889 Cu1  MOL C   2      12.458  45.922  51.727  1.00  0.05          Cu    
ATOM    890 Cu1  MOL C   2      13.963  59.036  66.348  1.00  0.05          Cu    
ATOM    891 Cu1  MOL C   2       0.849  59.032  53.244  1.00  0.05          Cu    
ATOM    892 Cu1  MOL C   2       0.842  45.883  51.736  1.00  0.05          Cu    
ATOM    893 Cu1  MOL C   2       0.846  59.006  64.854  1.00  0.05          Cu    
ATOM    894 Cu1  MOL C   2      12.446  59.000  53.244  1.00  0.05          Cu    
ATOM    895 Cu1  MOL C   2      -0.664  59.004  66.363  1.00  0.05          Cu    
ATOM    896 Cu1  MOL C   2      12.456  45.890  66.357  1.00  0.05          Cu    
ATOM    897 Cu1  MOL C   2      -0.666  45.883  53.245  1.00  0.05          Cu    
ATOM    898 Cu1  MOL C   2       6.649  53.211  53.262  1.00  0.05          Cu    
ATOM    899 Cu1  MOL C   2       6.647  51.703  51.748  1.00  0.05          Cu    
ATOM    900 Cu1  MOL C   2       6.650  64.818  64.856  1.00  0.05          Cu    
ATOM    901 Cu1  MOL C   2       6.643  66.328  51.735  1.00  0.05          Cu    
ATOM    902 Cu1  MOL C   2       6.645  64.818  53.245  1.00  0.05          Cu    
ATOM    903 Cu1  MOL C   2       6.645  51.703  66.367  1.00  0.05          Cu    
ATOM    904 Cu1  MOL C   2      13.967  51.716  59.043  1.00  0.05          Cu    
ATOM    905 Cu1  MOL C   2      12.458  53.226  59.043  1.00  0.05          Cu    
ATOM    906 Cu1  MOL C   2      13.942  66.331  59.046  1.00  0.05          Cu    
ATOM    907 Cu1  MOL C   2       6.643  53.211  64.857  1.00  0.05          Cu    
ATOM    908 Cu1  MOL C   2       6.650  66.328  66.366  1.00  0.05          Cu    
ATOM    909 Cu1  MOL C   2      13.964  45.889  64.848  1.00  0.05          Cu    
ATOM    910 Cu1  MOL C   2      13.953  59.001  51.735  1.00  0.05          Cu    
ATOM    911 Cu1  MOL C   2      -0.659  59.030  51.734  1.00  0.05          Cu    
ATOM    912 Cu1  MOL C   2      12.458  59.035  64.844  1.00  0.05          Cu    
ATOM    913 Cu1  MOL C   2       0.848  45.912  66.363  1.00  0.05          Cu    
ATOM    914 Cu1  MOL C   2      13.969  45.921  53.235  1.00  0.05          Cu    
ATOM    915  C1  MOL C   2      -1.133  51.234  47.727  1.00  0.08           C    
ATOM    916  C2  MOL C   2      -1.825  50.540  48.842  1.00  0.04           C    
ATOM    917  C1  MOL C   2      11.979  51.237  60.837  1.00  0.08           C    
ATOM    918  C2  MOL C   2      11.287  50.542  61.953  1.00  0.04           C    
ATOM    919  C1  MOL C   2      -1.146  64.340  60.838  1.00  0.08           C    
ATOM    920  C2  MOL C   2      -1.836  63.648  61.957  1.00  0.04           C    
ATOM    921  C1  MOL C   2      11.969  64.349  47.720  1.00  0.08           C    
ATOM    922  C2  MOL C   2      11.282  63.653  48.837  1.00  0.04           C    
ATOM    923  C1  MOL C   2       1.315  66.808  60.838  1.00  0.08           C    
ATOM    924  C2  MOL C   2       2.007  67.499  61.955  1.00  0.04           C    
ATOM    925  C1  MOL C   2      14.435  66.811  47.721  1.00  0.08           C    
ATOM    926  C2  MOL C   2      15.127  67.501  48.839  1.00  0.04           C    
ATOM    927  C1  MOL C   2      11.989  53.719  70.372  1.00  0.08           C    
ATOM    928  C2  MOL C   2      11.292  54.403  69.252  1.00  0.04           C    
ATOM    929  C1  MOL C   2      -1.131  53.700  57.265  1.00  0.08           C    
ATOM    930  C2  MOL C   2      -1.825  54.390  56.148  1.00  0.04           C    
ATOM    931  C1  MOL C   2      14.429  64.322  57.279  1.00  0.08           C    
ATOM    932  C2  MOL C   2      15.126  63.628  56.168  1.00  0.04           C    
ATOM    933  C1  MOL C   2      14.423  51.222  70.371  1.00  0.08           C    
ATOM    934  C2  MOL C   2      15.119  50.532  69.256  1.00  0.04           C    
ATOM    935  C1  MOL C   2      11.960  70.366  53.705  1.00  0.08           C    
ATOM    936  C2  MOL C   2      11.271  69.251  54.401  1.00  0.04           C    
ATOM    937  C1  MOL C   2      -1.134  57.236  53.725  1.00  0.08           C    
ATOM    938  C2  MOL C   2      -1.826  56.120  54.417  1.00  0.04           C    
ATOM    939  C1  MOL C   2      11.967  57.242  66.818  1.00  0.08           C    
ATOM    940  C2  MOL C   2      11.281  56.124  67.514  1.00  0.04           C    
ATOM    941  C1  MOL C   2      14.458  57.241  64.380  1.00  0.08           C    
ATOM    942  C2  MOL C   2      15.146  56.122  63.687  1.00  0.04           C    
ATOM    943  C1  MOL C   2      14.449  70.353  51.264  1.00  0.08           C    
ATOM    944  C2  MOL C   2      15.134  69.231  50.572  1.00  0.04           C    
ATOM    945  C1  MOL C   2       1.309  47.672  53.738  1.00  0.08           C    
ATOM    946  C2  MOL C   2       2.003  48.788  54.425  1.00  0.04           C    
ATOM    947  C1  MOL C   2      14.433  47.684  66.840  1.00  0.08           C    
ATOM    948  C2  MOL C   2      15.124  48.801  67.529  1.00  0.04           C    
ATOM    949  C1  MOL C   2      11.985  60.795  51.241  1.00  0.08           C    
ATOM    950  C2  MOL C   2      11.291  61.915  50.558  1.00  0.04           C    
ATOM    951  C1  MOL C   2      -1.141  60.799  64.375  1.00  0.08           C    
ATOM    952  C2  MOL C   2      -1.833  61.916  63.686  1.00  0.04           C    
ATOM    953  C1  MOL C   2      17.976  51.219  66.839  1.00  0.08           C    
ATOM    954  C2  MOL C   2      16.855  50.531  67.529  1.00  0.04           C    
ATOM    955  C1  MOL C   2       4.853  51.204  53.719  1.00  0.08           C    
ATOM    956  C2  MOL C   2       3.736  50.514  54.414  1.00  0.04           C    
ATOM    957  C1  MOL C   2      17.967  64.334  53.737  1.00  0.08           C    
ATOM    958  C2  MOL C   2      16.851  63.638  54.431  1.00  0.04           C    
ATOM    959  C1  MOL C   2       4.856  64.345  66.849  1.00  0.08           C    
ATOM    960  C2  MOL C   2       3.738  63.652  67.539  1.00  0.04           C    
ATOM    961  C1  MOL C   2       4.881  53.714  51.257  1.00  0.08           C    
ATOM    962  C2  MOL C   2       3.771  54.409  50.556  1.00  0.04           C    
ATOM    963  C1  MOL C   2      17.983  53.695  64.385  1.00  0.08           C    
ATOM    964  C2  MOL C   2      16.870  54.388  63.690  1.00  0.04           C    
ATOM    965  C1  MOL C   2      17.966  66.795  51.264  1.00  0.08           C    
ATOM    966  C2  MOL C   2      16.854  67.492  50.571  1.00  0.04           C    
ATOM    967  C1  MOL C   2      -4.682  64.334  64.383  1.00  0.08           C    
ATOM    968  C2  MOL C   2      -3.564  63.645  63.690  1.00  0.04           C    
ATOM    969  C1  MOL C   2      -4.672  51.223  51.266  1.00  0.08           C    
ATOM    970  C2  MOL C   2      -3.555  50.533  50.572  1.00  0.04           C    
ATOM    971  C1  MOL C   2       8.433  66.827  53.706  1.00  0.08           C    
ATOM    972  C2  MOL C   2       9.546  67.519  54.401  1.00  0.04           C    
ATOM    973  C1  MOL C   2      14.450  53.699  60.839  1.00  0.08           C    
ATOM    974  C2  MOL C   2      15.141  54.390  61.957  1.00  0.04           C    
ATOM    975  C1  MOL C   2       1.341  53.697  47.718  1.00  0.08           C    
ATOM    976  C2  MOL C   2       2.034  54.396  48.830  1.00  0.04           C    
ATOM    977  C1  MOL C   2      11.972  66.831  57.252  1.00  0.08           C    
ATOM    978  C2  MOL C   2      11.278  67.521  56.133  1.00  0.04           C    
ATOM    979  C1  MOL C   2       1.309  64.337  70.383  1.00  0.08           C    
ATOM    980  C2  MOL C   2       2.004  63.648  69.267  1.00  0.04           C    
ATOM    981  C1  MOL C   2       1.315  51.215  57.265  1.00  0.08           C    
ATOM    982  C2  MOL C   2       2.007  50.522  56.149  1.00  0.04           C    
ATOM    983  C1  MOL C   2      -4.673  53.696  53.724  1.00  0.08           C    
ATOM    984  C2  MOL C   2      -3.556  54.388  54.417  1.00  0.04           C    
ATOM    985  C1  MOL C   2       8.438  53.695  66.839  1.00  0.08           C    
ATOM    986  C2  MOL C   2       9.556  54.389  67.526  1.00  0.04           C    
ATOM    987  C1  MOL C   2       8.441  64.330  51.272  1.00  0.08           C    
ATOM    988  C2  MOL C   2       9.558  63.644  50.575  1.00  0.04           C    
ATOM    989  C1  MOL C   2       8.440  51.227  64.377  1.00  0.08           C    
ATOM    990  C2  MOL C   2       9.557  50.537  63.684  1.00  0.04           C    
ATOM    991  C1  MOL C   2       4.854  66.802  64.376  1.00  0.08           C    
ATOM    992  C2  MOL C   2       3.738  67.496  63.685  1.00  0.04           C    
ATOM    993  C1  MOL C   2      14.418  60.794  53.739  1.00  0.08           C    
ATOM    994  C2  MOL C   2      15.116  61.908  54.430  1.00  0.04           C    
ATOM    995  C1  MOL C   2       1.320  60.800  66.843  1.00  0.08           C    
ATOM    996  C2  MOL C   2       2.010  61.918  67.536  1.00  0.04           C    
ATOM    997  C1  MOL C   2      11.981  47.685  64.365  1.00  0.08           C    
ATOM    998  C2  MOL C   2      11.288  48.805  63.678  1.00  0.04           C    
ATOM    999  C1  MOL C   2      -1.132  47.682  51.251  1.00  0.08           C    
ATOM   1000  C2  MOL C   2      -1.824  48.803  50.565  1.00  0.04           C    
ATOM   1001  C1  MOL C   2       1.328  57.239  51.253  1.00  0.08           C    
ATOM   1002  C2  MOL C   2       2.026  56.127  50.560  1.00  0.04           C    
ATOM   1003  C1  MOL C   2       1.322  70.351  64.376  1.00  0.08           C    
ATOM   1004  C2  MOL C   2       2.011  69.231  63.685  1.00  0.04           C    
ATOM   1005  C1  MOL C   2      12.009  64.384  70.334  1.00  0.08           C    
ATOM   1006  C2  MOL C   2      11.403  63.776  69.134  1.00  0.04           C    
ATOM   1007  C1  MOL C   2      -1.111  64.380  57.220  1.00  0.08           C    
ATOM   1008  C2  MOL C   2      -1.718  63.772  56.019  1.00  0.04           C    
ATOM   1009  C1  MOL C   2      12.023  51.274  57.221  1.00  0.08           C    
ATOM   1010  C2  MOL C   2      11.418  50.669  56.019  1.00  0.04           C    
ATOM   1011  C1  MOL C   2      -1.096  51.260  70.344  1.00  0.08           C    
ATOM   1012  C2  MOL C   2      -1.708  50.652  69.147  1.00  0.04           C    
ATOM   1013  C1  MOL C   2      14.407  53.666  57.221  1.00  0.08           C    
ATOM   1014  C2  MOL C   2      15.016  54.269  56.018  1.00  0.04           C    
ATOM   1015  C1  MOL C   2       1.289  53.657  70.335  1.00  0.08           C    
ATOM   1016  C2  MOL C   2       1.897  54.264  69.136  1.00  0.04           C    
ATOM   1017  C1  MOL C   2      14.396  66.778  70.336  1.00  0.08           C    
ATOM   1018  C2  MOL C   2      15.007  67.384  69.137  1.00  0.04           C    
ATOM   1019  C1  MOL C   2      -1.124  66.764  47.767  1.00  0.08           C    
ATOM   1020  C2  MOL C   2      -1.733  67.375  48.966  1.00  0.04           C    
ATOM   1021  C1  MOL C   2      12.003  66.753  60.891  1.00  0.08           C    
ATOM   1022  C2  MOL C   2      11.398  67.363  62.093  1.00  0.04           C    
ATOM   1023  C1  MOL C   2       1.296  51.271  60.881  1.00  0.08           C    
ATOM   1024  C2  MOL C   2       1.900  50.661  62.082  1.00  0.04           C    
ATOM   1025  C1  MOL C   2       1.285  64.390  47.766  1.00  0.08           C    
ATOM   1026  C2  MOL C   2       1.897  63.779  48.961  1.00  0.04           C    
ATOM   1027  C1  MOL C   2      14.404  64.400  60.865  1.00  0.08           C    
ATOM   1028  C2  MOL C   2      15.013  63.785  62.059  1.00  0.04           C    
ATOM   1029  C1  MOL C   2      12.036  47.749  53.687  1.00  0.08           C    
ATOM   1030  C2  MOL C   2      11.425  48.948  54.293  1.00  0.04           C    
ATOM   1031  C1  MOL C   2      -1.102  47.732  66.809  1.00  0.08           C    
ATOM   1032  C2  MOL C   2      -1.712  48.929  67.421  1.00  0.04           C    
ATOM   1033  C1  MOL C   2      12.028  60.856  66.805  1.00  0.08           C    
ATOM   1034  C2  MOL C   2      11.411  62.052  67.411  1.00  0.04           C    
ATOM   1035  C1  MOL C   2      -1.106  60.851  53.682  1.00  0.08           C    
ATOM   1036  C2  MOL C   2      -1.716  62.048  54.292  1.00  0.04           C    
ATOM   1037  C1  MOL C   2       1.295  60.854  51.297  1.00  0.08           C    
ATOM   1038  C2  MOL C   2       1.903  62.052  50.684  1.00  0.04           C    
ATOM   1039  C1  MOL C   2       1.287  47.736  64.415  1.00  0.08           C    
ATOM   1040  C2  MOL C   2       1.896  48.936  63.807  1.00  0.04           C    
ATOM   1041  C1  MOL C   2      14.401  47.739  51.269  1.00  0.08           C    
ATOM   1042  C2  MOL C   2      15.016  48.938  50.665  1.00  0.04           C    
ATOM   1043  C1  MOL C   2      14.407  70.302  66.794  1.00  0.08           C    
ATOM   1044  C2  MOL C   2      15.015  69.105  67.408  1.00  0.04           C    
ATOM   1045  C1  MOL C   2       1.288  70.291  53.673  1.00  0.08           C    
ATOM   1046  C2  MOL C   2       1.896  69.093  54.288  1.00  0.04           C    
ATOM   1047  C1  MOL C   2      14.414  57.181  53.668  1.00  0.08           C    
ATOM   1048  C2  MOL C   2      15.021  55.985  54.284  1.00  0.04           C    
ATOM   1049  C1  MOL C   2      -1.105  57.182  64.413  1.00  0.08           C    
ATOM   1050  C2  MOL C   2      -1.713  55.982  63.804  1.00  0.04           C    
ATOM   1051  C1  MOL C   2      11.987  57.175  51.310  1.00  0.08           C    
ATOM   1052  C2  MOL C   2      11.384  55.973  50.695  1.00  0.04           C    
ATOM   1053  C1  MOL C   2      -4.646  64.373  53.689  1.00  0.08           C    
ATOM   1054  C2  MOL C   2      -3.443  63.770  54.294  1.00  0.04           C    
ATOM   1055  C1  MOL C   2       8.476  64.375  66.800  1.00  0.08           C    
ATOM   1056  C2  MOL C   2       9.679  63.771  67.407  1.00  0.04           C    
ATOM   1057  C1  MOL C   2      -4.635  51.267  66.818  1.00  0.08           C    
ATOM   1058  C2  MOL C   2      -3.436  50.656  67.424  1.00  0.04           C    
ATOM   1059  C1  MOL C   2       8.496  51.280  53.684  1.00  0.08           C    
ATOM   1060  C2  MOL C   2       9.700  50.675  54.288  1.00  0.04           C    
ATOM   1061  C1  MOL C   2       8.469  66.772  64.421  1.00  0.08           C    
ATOM   1062  C2  MOL C   2       9.670  67.376  63.812  1.00  0.04           C    
ATOM   1063  C1  MOL C   2      -4.653  66.766  51.302  1.00  0.08           C    
ATOM   1064  C2  MOL C   2      -3.457  67.375  50.692  1.00  0.04           C    
ATOM   1065  C1  MOL C   2      17.942  51.268  51.292  1.00  0.08           C    
ATOM   1066  C2  MOL C   2      16.744  50.661  50.679  1.00  0.04           C    
ATOM   1067  C1  MOL C   2      17.931  64.392  64.397  1.00  0.08           C    
ATOM   1068  C2  MOL C   2      16.733  63.783  63.786  1.00  0.04           C    
ATOM   1069  C1  MOL C   2       4.826  64.391  51.279  1.00  0.08           C    
ATOM   1070  C2  MOL C   2       3.628  63.778  50.676  1.00  0.04           C    
ATOM   1071  C1  MOL C   2       4.821  53.654  66.804  1.00  0.08           C    
ATOM   1072  C2  MOL C   2       3.621  54.262  67.411  1.00  0.04           C    
ATOM   1073  C1  MOL C   2      17.941  53.648  53.691  1.00  0.08           C    
ATOM   1074  C2  MOL C   2      16.742  54.259  54.295  1.00  0.04           C    
ATOM   1075  C1  MOL C   2       4.819  66.753  53.696  1.00  0.08           C    
ATOM   1076  C2  MOL C   2       3.620  67.367  54.300  1.00  0.04           C    
ATOM   1077  C1  MOL C   2       1.283  66.768  57.221  1.00  0.08           C    
ATOM   1078  C2  MOL C   2       1.893  67.374  56.021  1.00  0.04           C    
ATOM   1079  C1  MOL C   2      -1.109  53.647  60.880  1.00  0.08           C    
ATOM   1080  C2  MOL C   2      -1.715  54.257  62.079  1.00  0.04           C    
ATOM   1081  C1  MOL C   2      11.994  53.643  47.761  1.00  0.08           C    
ATOM   1082  C2  MOL C   2      11.389  54.249  48.964  1.00  0.04           C    
ATOM   1083  C1  MOL C   2      14.421  51.290  47.754  1.00  0.08           C    
ATOM   1084  C2  MOL C   2      15.026  50.673  48.950  1.00  0.04           C    
ATOM   1085  C1  MOL C   2      17.932  66.761  66.809  1.00  0.08           C    
ATOM   1086  C2  MOL C   2      16.734  67.375  67.415  1.00  0.04           C    
ATOM   1087  C1  MOL C   2       4.823  51.265  64.414  1.00  0.08           C    
ATOM   1088  C2  MOL C   2       3.624  50.657  63.806  1.00  0.04           C    
ATOM   1089  C1  MOL C   2       8.468  53.630  51.290  1.00  0.08           C    
ATOM   1090  C2  MOL C   2       9.665  54.242  50.686  1.00  0.04           C    
ATOM   1091  C1  MOL C   2      -4.635  53.645  64.413  1.00  0.08           C    
ATOM   1092  C2  MOL C   2      -3.438  54.256  63.803  1.00  0.04           C    
ATOM   1093  C1  MOL C   2       1.287  57.184  66.801  1.00  0.08           C    
ATOM   1094  C2  MOL C   2       1.896  55.986  67.410  1.00  0.04           C    
ATOM   1095  C1  MOL C   2      -1.127  70.298  51.304  1.00  0.08           C    
ATOM   1096  C2  MOL C   2      -1.735  69.101  50.692  1.00  0.04           C    
ATOM   1097  C1  MOL C   2      12.003  70.298  64.417  1.00  0.08           C    
ATOM   1098  C2  MOL C   2      11.397  69.096  63.811  1.00  0.04           C    
ATOM   1099  C1  MOL C   2      14.394  60.857  64.387  1.00  0.08           C    
ATOM   1100  C2  MOL C   2      15.007  62.055  63.779  1.00  0.04           C    
ATOM   1101  C3  MOL C   2      -2.982  51.095  49.417  1.00  0.03           C    
ATOM   1102  C3  MOL C   2      10.131  51.098  62.529  1.00  0.03           C    
ATOM   1103  C3  MOL C   2       3.162  66.939  62.530  1.00  0.03           C    
ATOM   1104  C3  MOL C   2      16.280  66.938  49.413  1.00  0.03           C    
ATOM   1105  C3  MOL C   2       3.199  53.849  49.398  1.00  0.03           C    
ATOM   1106  C3  MOL C   2      16.296  53.830  62.533  1.00  0.03           C    
ATOM   1107  C3  MOL C   2      10.136  53.838  68.683  1.00  0.03           C    
ATOM   1108  C3  MOL C   2      10.122  66.961  55.558  1.00  0.03           C    
ATOM   1109  C3  MOL C   2      16.282  64.188  55.594  1.00  0.03           C    
ATOM   1110  C3  MOL C   2       3.161  64.208  68.695  1.00  0.03           C    
ATOM   1111  C3  MOL C   2      -1.269  55.547  55.574  1.00  0.03           C    
ATOM   1112  C3  MOL C   2      14.586  55.548  62.531  1.00  0.03           C    
ATOM   1113  C3  MOL C   2       1.467  55.545  49.409  1.00  0.03           C    
ATOM   1114  C3  MOL C   2      14.573  68.659  49.415  1.00  0.03           C    
ATOM   1115  C3  MOL C   2       1.452  68.657  62.529  1.00  0.03           C    
ATOM   1116  C3  MOL C   2       1.448  49.365  55.580  1.00  0.03           C    
ATOM   1117  C3  MOL C   2      14.564  49.375  68.683  1.00  0.03           C    
ATOM   1118  C3  MOL C   2      11.843  62.495  49.404  1.00  0.03           C    
ATOM   1119  C3  MOL C   2      -1.277  62.491  62.529  1.00  0.03           C    
ATOM   1120  C3  MOL C   2      16.281  49.375  66.971  1.00  0.03           C    
ATOM   1121  C3  MOL C   2       3.159  49.358  53.863  1.00  0.03           C    
ATOM   1122  C3  MOL C   2       3.190  55.563  51.113  1.00  0.03           C    
ATOM   1123  C3  MOL C   2      16.299  55.546  64.246  1.00  0.03           C    
ATOM   1124  C3  MOL C   2       3.166  68.654  64.243  1.00  0.03           C    
ATOM   1125  C3  MOL C   2      16.286  68.650  51.129  1.00  0.03           C    
ATOM   1126  C3  MOL C   2      -2.988  62.489  64.247  1.00  0.03           C    
ATOM   1127  C3  MOL C   2      10.136  62.486  51.125  1.00  0.03           C    
ATOM   1128  C3  MOL C   2      10.116  68.676  53.844  1.00  0.03           C    
ATOM   1129  C3  MOL C   2      10.126  55.544  66.961  1.00  0.03           C    
ATOM   1130  C3  MOL C   2      -1.267  49.382  49.412  1.00  0.03           C    
ATOM   1131  C3  MOL C   2      11.846  49.384  62.524  1.00  0.03           C    
ATOM   1132  C3  MOL C   2      11.832  68.678  55.557  1.00  0.03           C    
ATOM   1133  C3  MOL C   2      11.845  55.556  68.670  1.00  0.03           C    
ATOM   1134  C3  MOL C   2       1.449  62.491  68.691  1.00  0.03           C    
ATOM   1135  C3  MOL C   2      14.566  62.475  55.592  1.00  0.03           C    
ATOM   1136  C3  MOL C   2      -2.980  53.830  55.573  1.00  0.03           C    
ATOM   1137  C3  MOL C   2      10.128  64.208  49.419  1.00  0.03           C    
ATOM   1138  C3  MOL C   2      -2.992  64.205  62.533  1.00  0.03           C    
ATOM   1139  C3  MOL C   2      16.278  51.090  68.684  1.00  0.03           C    
ATOM   1140  C3  MOL C   2       3.163  51.078  55.570  1.00  0.03           C    
ATOM   1141  C3  MOL C   2      16.270  62.486  53.868  1.00  0.03           C    
ATOM   1142  C3  MOL C   2       3.166  62.495  66.979  1.00  0.03           C    
ATOM   1143  C3  MOL C   2      10.132  49.379  64.238  1.00  0.03           C    
ATOM   1144  C3  MOL C   2      -2.980  49.376  51.126  1.00  0.03           C    
ATOM   1145  C3  MOL C   2      -2.982  55.545  53.859  1.00  0.03           C    
ATOM   1146  C3  MOL C   2      11.980  62.639  68.549  1.00  0.03           C    
ATOM   1147  C3  MOL C   2      -1.142  62.635  55.431  1.00  0.03           C    
ATOM   1148  C3  MOL C   2      14.444  55.405  55.425  1.00  0.03           C    
ATOM   1149  C3  MOL C   2      14.438  68.523  68.547  1.00  0.03           C    
ATOM   1150  C3  MOL C   2      -1.160  68.514  49.552  1.00  0.03           C    
ATOM   1151  C3  MOL C   2      11.974  68.502  62.677  1.00  0.03           C    
ATOM   1152  C3  MOL C   2      -1.139  55.395  62.666  1.00  0.03           C    
ATOM   1153  C3  MOL C   2      11.961  55.388  49.555  1.00  0.03           C    
ATOM   1154  C3  MOL C   2       1.323  49.525  62.669  1.00  0.03           C    
ATOM   1155  C3  MOL C   2      14.448  49.531  49.528  1.00  0.03           C    
ATOM   1156  C3  MOL C   2      10.290  49.538  53.713  1.00  0.03           C    
ATOM   1157  C3  MOL C   2      -2.850  49.518  66.848  1.00  0.03           C    
ATOM   1158  C3  MOL C   2      10.271  62.635  66.834  1.00  0.03           C    
ATOM   1159  C3  MOL C   2       3.044  62.639  51.253  1.00  0.03           C    
ATOM   1160  C3  MOL C   2      16.143  62.643  64.358  1.00  0.03           C    
ATOM   1161  C3  MOL C   2      16.152  68.514  66.837  1.00  0.03           C    
ATOM   1162  C3  MOL C   2       3.035  68.504  53.719  1.00  0.03           C    
ATOM   1163  C3  MOL C   2      16.157  55.394  53.714  1.00  0.03           C    
ATOM   1164  C3  MOL C   2       3.033  55.399  66.835  1.00  0.03           C    
ATOM   1165  C3  MOL C   2      -2.851  55.395  64.378  1.00  0.03           C    
ATOM   1166  C3  MOL C   2      -2.871  68.513  51.266  1.00  0.03           C    
ATOM   1167  C3  MOL C   2      -2.855  64.346  55.431  1.00  0.03           C    
ATOM   1168  C3  MOL C   2      -2.845  51.230  68.561  1.00  0.03           C    
ATOM   1169  C3  MOL C   2      10.284  51.247  55.428  1.00  0.03           C    
ATOM   1170  C3  MOL C   2      10.257  66.794  62.678  1.00  0.03           C    
ATOM   1171  C3  MOL C   2      -2.870  66.800  49.554  1.00  0.03           C    
ATOM   1172  C3  MOL C   2      16.162  51.242  49.542  1.00  0.03           C    
ATOM   1173  C3  MOL C   2       3.039  51.233  62.668  1.00  0.03           C    
ATOM   1174  C3  MOL C   2      16.149  64.359  62.649  1.00  0.03           C    
ATOM   1175  C3  MOL C   2       3.036  64.353  49.542  1.00  0.03           C    
ATOM   1176  C3  MOL C   2       3.035  53.689  68.549  1.00  0.03           C    
ATOM   1177  C3  MOL C   2      16.153  53.689  55.434  1.00  0.03           C    
ATOM   1178  C3  MOL C   2       3.031  66.797  55.438  1.00  0.03           C    
ATOM   1179  C3  MOL C   2      16.144  66.804  68.553  1.00  0.03           C    
ATOM   1180  C3  MOL C   2      10.265  64.348  68.545  1.00  0.03           C    
ATOM   1181  C3  MOL C   2      -2.852  53.683  62.665  1.00  0.03           C    
ATOM   1182  C3  MOL C   2      10.254  53.671  49.549  1.00  0.03           C    
ATOM   1183  C3  MOL C   2       3.035  49.521  64.381  1.00  0.03           C    
ATOM   1184  C3  MOL C   2      16.153  49.522  51.246  1.00  0.03           C    
ATOM   1185  C3  MOL C   2      -2.854  62.634  53.718  1.00  0.03           C    
ATOM   1186  C3  MOL C   2      10.247  55.381  51.264  1.00  0.03           C    
ATOM   1187  C3  MOL C   2      10.257  68.513  64.385  1.00  0.03           C    
ATOM   1188  C3  MOL C   2       1.322  55.401  68.548  1.00  0.03           C    
ATOM   1189  C3  MOL C   2       1.320  68.511  55.428  1.00  0.03           C    
ATOM   1190  C3  MOL C   2      14.438  62.644  62.640  1.00  0.03           C    
ATOM   1191  C3  MOL C   2       1.325  62.640  49.548  1.00  0.03           C    
ATOM   1192  C3  MOL C   2      11.992  49.530  55.435  1.00  0.03           C    
ATOM   1193  C3  MOL C   2      -1.137  49.514  68.559  1.00  0.03           C    
ATOM   1194  O1  MOL C   2      26.197  24.533  47.258  1.00  0.08           O    
ATOM   1195  O1  MOL C   2      24.623  39.211  57.723  1.00  0.08           O    
ATOM   1196  O1  MOL C   2      26.184  37.639  60.368  1.00  0.08           O    
ATOM   1197  O1  MOL C   2      39.298  37.649  47.248  1.00  0.08           O    
ATOM   1198  O1  MOL C   2      26.456  41.045  60.368  1.00  0.08           O    
ATOM   1199  O1  MOL C   2      39.575  41.048  47.252  1.00  0.08           O    
ATOM   1200  O1  MOL C   2      26.479  27.929  47.251  1.00  0.08           O    
ATOM   1201  O1  MOL C   2      28.018  39.472  57.725  1.00  0.08           O    
ATOM   1202  O1  MOL C   2      24.612  39.465  47.265  1.00  0.08           O    
ATOM   1203  O1  MOL C   2      26.201  27.935  57.733  1.00  0.08           O    
ATOM   1204  O1  MOL C   2      39.304  41.065  57.722  1.00  0.08           O    
ATOM   1205  O1  MOL C   2      26.185  41.053  70.851  1.00  0.08           O    
ATOM   1206  O1  MOL C   2      28.019  39.224  47.264  1.00  0.08           O    
ATOM   1207  O1  MOL C   2      24.622  44.587  65.745  1.00  0.08           O    
ATOM   1208  O1  MOL C   2      37.727  44.602  52.609  1.00  0.08           O    
ATOM   1209  O1  MOL C   2      24.633  31.472  52.630  1.00  0.08           O    
ATOM   1210  O1  MOL C   2      26.193  34.116  54.183  1.00  0.08           O    
ATOM   1211  O1  MOL C   2      26.467  34.117  50.795  1.00  0.08           O    
ATOM   1212  O1  MOL C   2      28.031  31.476  52.348  1.00  0.08           O    
ATOM   1213  O1  MOL C   2      41.155  44.591  52.358  1.00  0.08           O    
ATOM   1214  O1  MOL C   2      28.027  44.588  65.470  1.00  0.08           O    
ATOM   1215  O1  MOL C   2      26.461  44.563  54.174  1.00  0.08           O    
ATOM   1216  O1  MOL C   2      37.751  34.091  52.334  1.00  0.08           O    
ATOM   1217  O1  MOL C   2      24.626  34.096  65.470  1.00  0.08           O    
ATOM   1218  O1  MOL C   2      26.171  44.569  50.801  1.00  0.08           O    
ATOM   1219  O1  MOL C   2      24.633  20.979  52.344  1.00  0.08           O    
ATOM   1220  O1  MOL C   2      21.085  37.637  52.627  1.00  0.08           O    
ATOM   1221  O1  MOL C   2      31.602  26.399  50.776  1.00  0.08           O    
ATOM   1222  O1  MOL C   2      21.081  41.034  52.367  1.00  0.08           O    
ATOM   1223  O1  MOL C   2      31.558  39.474  63.907  1.00  0.08           O    
ATOM   1224  O1  MOL C   2      44.668  39.466  50.795  1.00  0.08           O    
ATOM   1225  O1  MOL C   2      21.085  39.197  63.915  1.00  0.08           O    
ATOM   1226  O1  MOL C   2      34.205  39.190  50.803  1.00  0.08           O    
ATOM   1227  O1  MOL C   2      21.094  26.086  50.798  1.00  0.08           O    
ATOM   1228  O1  MOL C   2      31.566  37.656  52.340  1.00  0.08           O    
ATOM   1229  O1  MOL C   2      34.202  39.499  54.176  1.00  0.08           O    
ATOM   1230  O1  MOL C   2      21.083  39.488  67.300  1.00  0.08           O    
ATOM   1231  O1  MOL C   2      31.559  41.023  52.634  1.00  0.08           O    
ATOM   1232  O1  MOL C   2      21.094  26.368  54.192  1.00  0.08           O    
ATOM   1233  O1  MOL C   2      26.454  41.037  57.723  1.00  0.08           O    
ATOM   1234  O1  MOL C   2      28.044  26.367  47.252  1.00  0.08           O    
ATOM   1235  O1  MOL C   2      41.139  39.484  47.250  1.00  0.08           O    
ATOM   1236  O1  MOL C   2      28.019  39.481  60.369  1.00  0.08           O    
ATOM   1237  O1  MOL C   2      24.633  26.097  47.258  1.00  0.08           O    
ATOM   1238  O1  MOL C   2      26.187  37.646  57.724  1.00  0.08           O    
ATOM   1239  O1  MOL C   2      24.620  39.202  60.369  1.00  0.08           O    
ATOM   1240  O1  MOL C   2      37.733  39.211  47.252  1.00  0.08           O    
ATOM   1241  O1  MOL C   2      37.736  39.505  57.722  1.00  0.08           O    
ATOM   1242  O1  MOL C   2      24.623  39.488  70.849  1.00  0.08           O    
ATOM   1243  O1  MOL C   2      26.173  41.034  47.264  1.00  0.08           O    
ATOM   1244  O1  MOL C   2      24.635  26.373  57.734  1.00  0.08           O    
ATOM   1245  O1  MOL C   2      26.458  37.654  47.264  1.00  0.08           O    
ATOM   1246  O1  MOL C   2      21.093  27.932  52.629  1.00  0.08           O    
ATOM   1247  O1  MOL C   2      31.557  39.456  54.197  1.00  0.08           O    
ATOM   1248  O1  MOL C   2      21.084  41.052  65.737  1.00  0.08           O    
ATOM   1249  O1  MOL C   2      34.198  41.061  52.610  1.00  0.08           O    
ATOM   1250  O1  MOL C   2      34.208  37.627  52.368  1.00  0.08           O    
ATOM   1251  O1  MOL C   2      21.082  37.631  65.478  1.00  0.08           O    
ATOM   1252  O1  MOL C   2      31.562  39.224  50.778  1.00  0.08           O    
ATOM   1253  O1  MOL C   2      21.093  24.520  52.360  1.00  0.08           O    
ATOM   1254  O1  MOL C   2      21.084  39.202  54.192  1.00  0.08           O    
ATOM   1255  O1  MOL C   2      31.558  41.037  65.471  1.00  0.08           O    
ATOM   1256  O1  MOL C   2      44.669  41.030  52.359  1.00  0.08           O    
ATOM   1257  O1  MOL C   2      31.556  27.929  52.373  1.00  0.08           O    
ATOM   1258  O1  MOL C   2      21.080  39.469  50.802  1.00  0.08           O    
ATOM   1259  O1  MOL C   2      28.023  44.560  52.607  1.00  0.08           O    
ATOM   1260  O1  MOL C   2      24.609  44.567  52.370  1.00  0.08           O    
ATOM   1261  O1  MOL C   2      26.197  20.979  50.781  1.00  0.08           O    
ATOM   1262  O1  MOL C   2      39.315  34.093  50.771  1.00  0.08           O    
ATOM   1263  O1  MOL C   2      26.189  34.097  63.906  1.00  0.08           O    
ATOM   1264  O1  MOL C   2      26.467  31.473  50.784  1.00  0.08           O    
ATOM   1265  O1  MOL C   2      28.030  34.120  52.362  1.00  0.08           O    
ATOM   1266  O1  MOL C   2      26.463  44.588  63.907  1.00  0.08           O    
ATOM   1267  O1  MOL C   2      39.592  44.592  50.794  1.00  0.08           O    
ATOM   1268  O1  MOL C   2      26.187  44.586  67.308  1.00  0.08           O    
ATOM   1269  O1  MOL C   2      39.291  44.601  54.172  1.00  0.08           O    
ATOM   1270  O1  MOL C   2      26.196  31.474  54.194  1.00  0.08           O    
ATOM   1271  O1  MOL C   2      24.630  34.116  52.617  1.00  0.08           O    
ATOM   1272 Cu1  MOL C   2      27.074  38.588  59.043  1.00  0.05          Cu    
ATOM   1273 Cu1  MOL C   2      25.565  40.097  59.043  1.00  0.05          Cu    
ATOM   1274 Cu1  MOL C   2      27.084  32.800  53.243  1.00  0.05          Cu    
ATOM   1275 Cu1  MOL C   2      19.760  40.093  64.858  1.00  0.05          Cu    
ATOM   1276 Cu1  MOL C   2      32.878  40.095  51.734  1.00  0.05          Cu    
ATOM   1277 Cu1  MOL C   2      32.880  38.586  53.244  1.00  0.05          Cu    
ATOM   1278 Cu1  MOL C   2      19.757  38.587  66.360  1.00  0.05          Cu    
ATOM   1279 Cu1  MOL C   2      19.767  25.467  53.251  1.00  0.05          Cu    
ATOM   1280 Cu1  MOL C   2      19.769  26.978  51.743  1.00  0.05          Cu    
ATOM   1281 Cu1  MOL C   2      19.764  38.578  51.743  1.00  0.05          Cu    
ATOM   1282 Cu1  MOL C   2      19.765  40.087  53.252  1.00  0.05          Cu    
ATOM   1283 Cu1  MOL C   2      25.576  32.798  51.734  1.00  0.05          Cu    
ATOM   1284  C1  MOL C   2      25.102  25.002  47.727  1.00  0.08           C    
ATOM   1285  C2  MOL C   2      24.410  24.308  48.842  1.00  0.04           C    
ATOM   1286  C1  MOL C   2      25.089  38.107  60.838  1.00  0.08           C    
ATOM   1287  C2  MOL C   2      24.399  37.415  61.957  1.00  0.04           C    
ATOM   1288  C1  MOL C   2      38.204  38.116  47.719  1.00  0.08           C    
ATOM   1289  C2  MOL C   2      37.517  37.421  48.837  1.00  0.04           C    
ATOM   1290  C1  MOL C   2      27.550  40.576  60.838  1.00  0.08           C    
ATOM   1291  C2  MOL C   2      28.242  41.267  61.955  1.00  0.04           C    
ATOM   1292  C1  MOL C   2      40.670  40.578  47.721  1.00  0.08           C    
ATOM   1293  C2  MOL C   2      41.362  41.268  48.839  1.00  0.04           C    
ATOM   1294  C1  MOL C   2      25.104  27.467  57.265  1.00  0.08           C    
ATOM   1295  C2  MOL C   2      24.411  28.158  56.148  1.00  0.04           C    
ATOM   1296  C1  MOL C   2      25.092  44.118  66.839  1.00  0.08           C    
ATOM   1297  C2  MOL C   2      24.401  43.001  67.530  1.00  0.04           C    
ATOM   1298  C1  MOL C   2      38.195  44.134  53.705  1.00  0.08           C    
ATOM   1299  C2  MOL C   2      37.506  43.019  54.401  1.00  0.04           C    
ATOM   1300  C1  MOL C   2      25.102  31.004  53.725  1.00  0.08           C    
ATOM   1301  C2  MOL C   2      24.409  29.887  54.417  1.00  0.04           C    
ATOM   1302  C1  MOL C   2      40.684  44.120  51.264  1.00  0.08           C    
ATOM   1303  C2  MOL C   2      41.369  42.998  50.572  1.00  0.04           C    
ATOM   1304  C1  MOL C   2      38.220  34.562  51.241  1.00  0.08           C    
ATOM   1305  C2  MOL C   2      37.526  35.682  50.558  1.00  0.04           C    
ATOM   1306  C1  MOL C   2      25.095  34.566  64.375  1.00  0.08           C    
ATOM   1307  C2  MOL C   2      24.402  35.683  63.686  1.00  0.04           C    
ATOM   1308  C1  MOL C   2      31.116  27.482  51.257  1.00  0.08           C    
ATOM   1309  C2  MOL C   2      30.006  28.177  50.556  1.00  0.04           C    
ATOM   1310  C1  MOL C   2      44.201  40.562  51.263  1.00  0.08           C    
ATOM   1311  C2  MOL C   2      43.089  41.259  50.571  1.00  0.04           C    
ATOM   1312  C1  MOL C   2      21.553  38.101  64.383  1.00  0.08           C    
ATOM   1313  C2  MOL C   2      22.671  37.412  63.690  1.00  0.04           C    
ATOM   1314  C1  MOL C   2      21.563  24.990  51.266  1.00  0.08           C    
ATOM   1315  C2  MOL C   2      22.680  24.301  50.572  1.00  0.04           C    
ATOM   1316  C1  MOL C   2      34.668  40.594  53.706  1.00  0.08           C    
ATOM   1317  C2  MOL C   2      35.781  41.287  54.401  1.00  0.04           C    
ATOM   1318  C1  MOL C   2      21.553  40.583  66.833  1.00  0.08           C    
ATOM   1319  C2  MOL C   2      22.670  41.272  67.528  1.00  0.04           C    
ATOM   1320  C1  MOL C   2      27.576  27.464  47.718  1.00  0.08           C    
ATOM   1321  C2  MOL C   2      28.269  28.163  48.830  1.00  0.04           C    
ATOM   1322  C1  MOL C   2      38.207  40.598  57.252  1.00  0.08           C    
ATOM   1323  C2  MOL C   2      37.513  41.289  56.133  1.00  0.04           C    
ATOM   1324  C1  MOL C   2      25.091  40.583  70.380  1.00  0.08           C    
ATOM   1325  C2  MOL C   2      24.400  41.272  69.261  1.00  0.04           C    
ATOM   1326  C1  MOL C   2      21.563  27.463  53.724  1.00  0.08           C    
ATOM   1327  C2  MOL C   2      22.680  28.155  54.417  1.00  0.04           C    
ATOM   1328  C1  MOL C   2      34.676  38.097  51.272  1.00  0.08           C    
ATOM   1329  C2  MOL C   2      35.794  37.411  50.575  1.00  0.04           C    
ATOM   1330  C1  MOL C   2      31.089  40.569  64.376  1.00  0.08           C    
ATOM   1331  C2  MOL C   2      29.973  41.263  63.685  1.00  0.04           C    
ATOM   1332  C1  MOL C   2      25.103  21.450  51.251  1.00  0.08           C    
ATOM   1333  C2  MOL C   2      24.411  22.571  50.565  1.00  0.04           C    
ATOM   1334  C1  MOL C   2      27.564  31.007  51.253  1.00  0.08           C    
ATOM   1335  C2  MOL C   2      28.262  29.894  50.560  1.00  0.04           C    
ATOM   1336  C1  MOL C   2      27.557  44.118  64.376  1.00  0.08           C    
ATOM   1337  C2  MOL C   2      28.247  42.999  63.685  1.00  0.04           C    
ATOM   1338  C1  MOL C   2      25.125  38.148  57.220  1.00  0.08           C    
ATOM   1339  C2  MOL C   2      24.517  37.540  56.019  1.00  0.04           C    
ATOM   1340  C1  MOL C   2      25.111  40.531  47.767  1.00  0.08           C    
ATOM   1341  C2  MOL C   2      24.502  41.142  48.966  1.00  0.04           C    
ATOM   1342  C1  MOL C   2      27.521  38.157  47.765  1.00  0.08           C    
ATOM   1343  C2  MOL C   2      28.132  37.546  48.960  1.00  0.04           C    
ATOM   1344  C1  MOL C   2      25.130  34.618  53.681  1.00  0.08           C    
ATOM   1345  C2  MOL C   2      24.519  35.816  54.292  1.00  0.04           C    
ATOM   1346  C1  MOL C   2      27.530  34.621  51.297  1.00  0.08           C    
ATOM   1347  C2  MOL C   2      28.139  35.819  50.684  1.00  0.04           C    
ATOM   1348  C1  MOL C   2      27.523  44.058  53.673  1.00  0.08           C    
ATOM   1349  C2  MOL C   2      28.131  42.861  54.288  1.00  0.04           C    
ATOM   1350  C1  MOL C   2      21.589  38.140  53.688  1.00  0.08           C    
ATOM   1351  C2  MOL C   2      22.792  37.537  54.294  1.00  0.04           C    
ATOM   1352  C1  MOL C   2      21.582  40.533  51.302  1.00  0.08           C    
ATOM   1353  C2  MOL C   2      22.779  41.142  50.692  1.00  0.04           C    
ATOM   1354  C1  MOL C   2      31.062  38.158  51.279  1.00  0.08           C    
ATOM   1355  C2  MOL C   2      29.863  37.546  50.676  1.00  0.04           C    
ATOM   1356  C1  MOL C   2      31.054  40.521  53.696  1.00  0.08           C    
ATOM   1357  C2  MOL C   2      29.855  41.134  54.300  1.00  0.04           C    
ATOM   1358  C1  MOL C   2      27.518  40.535  57.221  1.00  0.08           C    
ATOM   1359  C2  MOL C   2      28.128  41.142  56.021  1.00  0.04           C    
ATOM   1360  C1  MOL C   2      25.108  44.066  51.303  1.00  0.08           C    
ATOM   1361  C2  MOL C   2      24.501  42.868  50.691  1.00  0.04           C    
ATOM   1362  C3  MOL C   2      23.254  24.863  49.417  1.00  0.03           C    
ATOM   1363  C3  MOL C   2      29.397  40.706  62.530  1.00  0.03           C    
ATOM   1364  C3  MOL C   2      42.515  40.705  49.413  1.00  0.03           C    
ATOM   1365  C3  MOL C   2      29.434  27.617  49.398  1.00  0.03           C    
ATOM   1366  C3  MOL C   2      36.357  40.729  55.558  1.00  0.03           C    
ATOM   1367  C3  MOL C   2      24.958  42.427  68.686  1.00  0.03           C    
ATOM   1368  C3  MOL C   2      24.967  29.314  55.574  1.00  0.03           C    
ATOM   1369  C3  MOL C   2      27.702  29.312  49.409  1.00  0.03           C    
ATOM   1370  C3  MOL C   2      40.808  42.426  49.415  1.00  0.03           C    
ATOM   1371  C3  MOL C   2      27.687  42.425  62.529  1.00  0.03           C    
ATOM   1372  C3  MOL C   2      38.078  36.262  49.403  1.00  0.03           C    
ATOM   1373  C3  MOL C   2      24.958  36.259  62.529  1.00  0.03           C    
ATOM   1374  C3  MOL C   2      29.426  29.330  51.113  1.00  0.03           C    
ATOM   1375  C3  MOL C   2      29.402  42.422  64.243  1.00  0.03           C    
ATOM   1376  C3  MOL C   2      42.521  42.418  51.129  1.00  0.03           C    
ATOM   1377  C3  MOL C   2      23.247  36.257  64.247  1.00  0.03           C    
ATOM   1378  C3  MOL C   2      36.371  36.254  51.125  1.00  0.03           C    
ATOM   1379  C3  MOL C   2      36.351  42.444  53.844  1.00  0.03           C    
ATOM   1380  C3  MOL C   2      24.969  23.149  49.412  1.00  0.03           C    
ATOM   1381  C3  MOL C   2      38.067  42.445  55.557  1.00  0.03           C    
ATOM   1382  C3  MOL C   2      23.255  27.598  55.573  1.00  0.03           C    
ATOM   1383  C3  MOL C   2      23.244  40.713  68.685  1.00  0.03           C    
ATOM   1384  C3  MOL C   2      36.363  37.975  49.419  1.00  0.03           C    
ATOM   1385  C3  MOL C   2      23.243  37.972  62.533  1.00  0.03           C    
ATOM   1386  C3  MOL C   2      23.255  23.143  51.126  1.00  0.03           C    
ATOM   1387  C3  MOL C   2      23.245  42.428  66.971  1.00  0.03           C    
ATOM   1388  C3  MOL C   2      23.253  29.312  53.859  1.00  0.03           C    
ATOM   1389  C3  MOL C   2      25.093  36.402  55.431  1.00  0.03           C    
ATOM   1390  C3  MOL C   2      25.075  42.282  49.552  1.00  0.03           C    
ATOM   1391  C3  MOL C   2      29.279  36.406  51.253  1.00  0.03           C    
ATOM   1392  C3  MOL C   2      29.270  42.271  53.719  1.00  0.03           C    
ATOM   1393  C3  MOL C   2      23.365  42.280  51.266  1.00  0.03           C    
ATOM   1394  C3  MOL C   2      23.380  38.114  55.431  1.00  0.03           C    
ATOM   1395  C3  MOL C   2      23.365  40.567  49.554  1.00  0.03           C    
ATOM   1396  C3  MOL C   2      29.271  38.120  49.542  1.00  0.03           C    
ATOM   1397  C3  MOL C   2      29.266  40.564  55.438  1.00  0.03           C    
ATOM   1398  C3  MOL C   2      23.381  36.401  53.718  1.00  0.03           C    
ATOM   1399  C3  MOL C   2      27.555  42.278  55.428  1.00  0.03           C    
ATOM   1400  C3  MOL C   2      27.560  36.407  49.548  1.00  0.03           C    
ATOM   1401  O1  MOL C   2      26.192  50.766  47.257  1.00  0.08           O    
ATOM   1402  O1  MOL C   2      37.736  65.447  70.835  1.00  0.08           O    
ATOM   1403  O1  MOL C   2      39.304  50.769  60.366  1.00  0.08           O    
ATOM   1404  O1  MOL C   2      24.617  65.444  57.722  1.00  0.08           O    
ATOM   1405  O1  MOL C   2      26.179  63.871  60.367  1.00  0.08           O    
ATOM   1406  O1  MOL C   2      37.750  52.336  57.723  1.00  0.08           O    
ATOM   1407  O1  MOL C   2      39.293  63.881  47.247  1.00  0.08           O    
ATOM   1408  O1  MOL C   2      24.634  52.324  70.846  1.00  0.08           O    
ATOM   1409  O1  MOL C   2      26.451  67.278  60.367  1.00  0.08           O    
ATOM   1410  O1  MOL C   2      41.139  52.604  57.725  1.00  0.08           O    
ATOM   1411  O1  MOL C   2      39.570  67.281  47.251  1.00  0.08           O    
ATOM   1412  O1  MOL C   2      28.022  52.595  70.838  1.00  0.08           O    
ATOM   1413  O1  MOL C   2      26.474  54.162  47.249  1.00  0.08           O    
ATOM   1414  O1  MOL C   2      41.126  65.715  70.838  1.00  0.08           O    
ATOM   1415  O1  MOL C   2      39.585  54.168  60.368  1.00  0.08           O    
ATOM   1416  O1  MOL C   2      28.013  65.704  57.724  1.00  0.08           O    
ATOM   1417  O1  MOL C   2      39.314  54.191  70.840  1.00  0.08           O    
ATOM   1418  O1  MOL C   2      24.606  65.698  47.264  1.00  0.08           O    
ATOM   1419  O1  MOL C   2      26.195  54.168  57.732  1.00  0.08           O    
ATOM   1420  O1  MOL C   2      37.714  65.707  60.367  1.00  0.08           O    
ATOM   1421  O1  MOL C   2      39.298  67.298  57.721  1.00  0.08           O    
ATOM   1422  O1  MOL C   2      24.620  52.582  60.377  1.00  0.08           O    
ATOM   1423  O1  MOL C   2      26.180  67.286  70.850  1.00  0.08           O    
ATOM   1424  O1  MOL C   2      37.727  52.577  47.255  1.00  0.08           O    
ATOM   1425  O1  MOL C   2      39.545  63.872  57.721  1.00  0.08           O    
ATOM   1426  O1  MOL C   2      28.028  52.334  60.376  1.00  0.08           O    
ATOM   1427  O1  MOL C   2      26.444  63.867  70.850  1.00  0.08           O    
ATOM   1428  O1  MOL C   2      41.150  52.359  47.255  1.00  0.08           O    
ATOM   1429  O1  MOL C   2      28.013  65.456  47.263  1.00  0.08           O    
ATOM   1430  O1  MOL C   2      26.450  50.748  57.734  1.00  0.08           O    
ATOM   1431  O1  MOL C   2      41.133  65.467  60.363  1.00  0.08           O    
ATOM   1432  O1  MOL C   2      24.617  70.820  65.744  1.00  0.08           O    
ATOM   1433  O1  MOL C   2      39.332  47.246  54.185  1.00  0.08           O    
ATOM   1434  O1  MOL C   2      37.721  70.835  52.607  1.00  0.08           O    
ATOM   1435  O1  MOL C   2      26.193  47.229  67.307  1.00  0.08           O    
ATOM   1436  O1  MOL C   2      24.628  57.704  52.629  1.00  0.08           O    
ATOM   1437  O1  MOL C   2      39.324  60.356  67.303  1.00  0.08           O    
ATOM   1438  O1  MOL C   2      37.727  57.710  65.721  1.00  0.08           O    
ATOM   1439  O1  MOL C   2      26.188  60.349  54.182  1.00  0.08           O    
ATOM   1440  O1  MOL C   2      41.157  57.713  65.473  1.00  0.08           O    
ATOM   1441  O1  MOL C   2      26.461  60.350  50.794  1.00  0.08           O    
ATOM   1442  O1  MOL C   2      28.025  57.709  52.347  1.00  0.08           O    
ATOM   1443  O1  MOL C   2      39.558  60.355  63.887  1.00  0.08           O    
ATOM   1444  O1  MOL C   2      41.150  70.824  52.357  1.00  0.08           O    
ATOM   1445  O1  MOL C   2      26.454  47.233  63.912  1.00  0.08           O    
ATOM   1446  O1  MOL C   2      28.022  70.821  65.469  1.00  0.08           O    
ATOM   1447  O1  MOL C   2      39.564  47.239  50.768  1.00  0.08           O    
ATOM   1448  O1  MOL C   2      28.008  47.205  52.642  1.00  0.08           O    
ATOM   1449  O1  MOL C   2      39.574  70.806  67.293  1.00  0.08           O    
ATOM   1450  O1  MOL C   2      26.456  70.795  54.173  1.00  0.08           O    
ATOM   1451  O1  MOL C   2      28.020  60.332  65.747  1.00  0.08           O    
ATOM   1452  O1  MOL C   2      39.582  57.684  54.169  1.00  0.08           O    
ATOM   1453  O1  MOL C   2      41.116  60.327  52.642  1.00  0.08           O    
ATOM   1454  O1  MOL C   2      26.454  57.686  67.302  1.00  0.08           O    
ATOM   1455  O1  MOL C   2      37.746  60.324  52.333  1.00  0.08           O    
ATOM   1456  O1  MOL C   2      26.188  57.686  63.911  1.00  0.08           O    
ATOM   1457  O1  MOL C   2      24.620  60.328  65.468  1.00  0.08           O    
ATOM   1458  O1  MOL C   2      39.278  57.682  50.806  1.00  0.08           O    
ATOM   1459  O1  MOL C   2      37.742  47.214  65.458  1.00  0.08           O    
ATOM   1460  O1  MOL C   2      26.165  70.802  50.800  1.00  0.08           O    
ATOM   1461  O1  MOL C   2      24.628  47.211  52.343  1.00  0.08           O    
ATOM   1462  O1  MOL C   2      39.294  70.802  63.911  1.00  0.08           O    
ATOM   1463  O1  MOL C   2      21.080  63.869  52.625  1.00  0.08           O    
ATOM   1464  O1  MOL C   2      31.552  52.297  54.190  1.00  0.08           O    
ATOM   1465  O1  MOL C   2      34.201  63.872  65.736  1.00  0.08           O    
ATOM   1466  O1  MOL C   2      44.666  65.429  54.203  1.00  0.08           O    
ATOM   1467  O1  MOL C   2      21.091  50.765  65.754  1.00  0.08           O    
ATOM   1468  O1  MOL C   2      31.556  65.440  67.317  1.00  0.08           O    
ATOM   1469  O1  MOL C   2      34.236  50.792  52.607  1.00  0.08           O    
ATOM   1470  O1  MOL C   2      31.597  52.632  50.775  1.00  0.08           O    
ATOM   1471  O1  MOL C   2      34.197  67.274  65.483  1.00  0.08           O    
ATOM   1472  O1  MOL C   2      44.680  52.600  63.916  1.00  0.08           O    
ATOM   1473  O1  MOL C   2      21.075  67.266  52.366  1.00  0.08           O    
ATOM   1474  O1  MOL C   2      31.553  65.707  63.906  1.00  0.08           O    
ATOM   1475  O1  MOL C   2      34.196  54.132  52.352  1.00  0.08           O    
ATOM   1476  O1  MOL C   2      44.662  65.699  50.794  1.00  0.08           O    
ATOM   1477  O1  MOL C   2      21.093  54.146  65.474  1.00  0.08           O    
ATOM   1478  O1  MOL C   2      21.079  65.429  63.914  1.00  0.08           O    
ATOM   1479  O1  MOL C   2      44.673  50.764  52.353  1.00  0.08           O    
ATOM   1480  O1  MOL C   2      34.200  65.423  50.802  1.00  0.08           O    
ATOM   1481  O1  MOL C   2      31.556  50.763  65.476  1.00  0.08           O    
ATOM   1482  O1  MOL C   2      21.089  52.318  50.797  1.00  0.08           O    
ATOM   1483  O1  MOL C   2      44.664  63.888  65.458  1.00  0.08           O    
ATOM   1484  O1  MOL C   2      34.198  52.321  63.907  1.00  0.08           O    
ATOM   1485  O1  MOL C   2      31.561  63.888  52.339  1.00  0.08           O    
ATOM   1486  O1  MOL C   2      34.197  65.731  54.174  1.00  0.08           O    
ATOM   1487  O1  MOL C   2      31.554  54.155  65.739  1.00  0.08           O    
ATOM   1488  O1  MOL C   2      21.077  65.720  67.299  1.00  0.08           O    
ATOM   1489  O1  MOL C   2      44.676  54.150  52.628  1.00  0.08           O    
ATOM   1490  O1  MOL C   2      34.201  52.600  67.309  1.00  0.08           O    
ATOM   1491  O1  MOL C   2      31.553  67.256  52.633  1.00  0.08           O    
ATOM   1492  O1  MOL C   2      21.089  52.600  54.191  1.00  0.08           O    
ATOM   1493  O1  MOL C   2      44.668  67.264  65.746  1.00  0.08           O    
ATOM   1494  O1  MOL C   2      41.148  52.603  60.368  1.00  0.08           O    
ATOM   1495  O1  MOL C   2      26.449  67.270  57.722  1.00  0.08           O    
ATOM   1496  O1  MOL C   2      28.039  52.600  47.251  1.00  0.08           O    
ATOM   1497  O1  MOL C   2      39.561  67.280  70.836  1.00  0.08           O    
ATOM   1498  O1  MOL C   2      41.134  65.717  47.249  1.00  0.08           O    
ATOM   1499  O1  MOL C   2      26.455  54.157  70.838  1.00  0.08           O    
ATOM   1500  O1  MOL C   2      28.014  65.713  60.368  1.00  0.08           O    
ATOM   1501  O1  MOL C   2      39.574  54.169  57.722  1.00  0.08           O    
ATOM   1502  O1  MOL C   2      24.628  52.329  47.257  1.00  0.08           O    
ATOM   1503  O1  MOL C   2      39.303  63.884  70.836  1.00  0.08           O    
ATOM   1504  O1  MOL C   2      37.740  52.333  60.367  1.00  0.08           O    
ATOM   1505  O1  MOL C   2      26.182  63.879  57.723  1.00  0.08           O    
ATOM   1506  O1  MOL C   2      24.614  65.435  60.368  1.00  0.08           O    
ATOM   1507  O1  MOL C   2      39.316  50.772  57.723  1.00  0.08           O    
ATOM   1508  O1  MOL C   2      37.728  65.444  47.251  1.00  0.08           O    
ATOM   1509  O1  MOL C   2      26.199  50.759  70.844  1.00  0.08           O    
ATOM   1510  O1  MOL C   2      37.731  65.738  57.721  1.00  0.08           O    
ATOM   1511  O1  MOL C   2      26.184  54.148  60.375  1.00  0.08           O    
ATOM   1512  O1  MOL C   2      24.617  65.720  70.848  1.00  0.08           O    
ATOM   1513  O1  MOL C   2      39.283  54.151  47.255  1.00  0.08           O    
ATOM   1514  O1  MOL C   2      37.752  52.625  70.841  1.00  0.08           O    
ATOM   1515  O1  MOL C   2      26.168  67.267  47.263  1.00  0.08           O    
ATOM   1516  O1  MOL C   2      24.630  52.606  57.733  1.00  0.08           O    
ATOM   1517  O1  MOL C   2      39.310  67.241  60.402  1.00  0.08           O    
ATOM   1518  O1  MOL C   2      28.006  65.433  70.850  1.00  0.08           O    
ATOM   1519  O1  MOL C   2      39.590  50.788  47.247  1.00  0.08           O    
ATOM   1520  O1  MOL C   2      41.141  65.403  57.763  1.00  0.08           O    
ATOM   1521  O1  MOL C   2      26.463  50.770  60.376  1.00  0.08           O    
ATOM   1522  O1  MOL C   2      28.016  52.310  57.731  1.00  0.08           O    
ATOM   1523  O1  MOL C   2      39.569  63.900  60.364  1.00  0.08           O    
ATOM   1524  O1  MOL C   2      26.453  63.887  47.262  1.00  0.08           O    
ATOM   1525  O1  MOL C   2      21.088  54.165  52.628  1.00  0.08           O    
ATOM   1526  O1  MOL C   2      44.661  65.695  67.307  1.00  0.08           O    
ATOM   1527  O1  MOL C   2      34.196  54.162  65.743  1.00  0.08           O    
ATOM   1528  O1  MOL C   2      31.552  65.689  54.195  1.00  0.08           O    
ATOM   1529  O1  MOL C   2      21.079  67.285  65.736  1.00  0.08           O    
ATOM   1530  O1  MOL C   2      44.673  52.584  54.192  1.00  0.08           O    
ATOM   1531  O1  MOL C   2      34.193  67.293  52.609  1.00  0.08           O    
ATOM   1532  O1  MOL C   2      31.556  52.592  67.305  1.00  0.08           O    
ATOM   1533  O1  MOL C   2      34.203  63.860  52.366  1.00  0.08           O    
ATOM   1534  O1  MOL C   2      31.556  52.328  63.911  1.00  0.08           O    
ATOM   1535  O1  MOL C   2      21.077  63.864  65.476  1.00  0.08           O    
ATOM   1536  O1  MOL C   2      44.677  52.332  50.792  1.00  0.08           O    
ATOM   1537  O1  MOL C   2      34.201  50.758  65.471  1.00  0.08           O    
ATOM   1538  O1  MOL C   2      31.556  65.457  50.777  1.00  0.08           O    
ATOM   1539  O1  MOL C   2      21.088  50.752  52.359  1.00  0.08           O    
ATOM   1540  O1  MOL C   2      44.665  65.457  63.898  1.00  0.08           O    
ATOM   1541  O1  MOL C   2      21.079  65.435  54.190  1.00  0.08           O    
ATOM   1542  O1  MOL C   2      31.554  50.738  52.620  1.00  0.08           O    
ATOM   1543  O1  MOL C   2      34.200  65.436  67.301  1.00  0.08           O    
ATOM   1544  O1  MOL C   2      44.665  63.866  52.640  1.00  0.08           O    
ATOM   1545  O1  MOL C   2      21.092  52.332  67.317  1.00  0.08           O    
ATOM   1546  O1  MOL C   2      31.556  63.876  65.753  1.00  0.08           O    
ATOM   1547  O1  MOL C   2      34.200  52.324  54.205  1.00  0.08           O    
ATOM   1548  O1  MOL C   2      31.553  67.270  65.470  1.00  0.08           O    
ATOM   1549  O1  MOL C   2      34.196  52.566  50.787  1.00  0.08           O    
ATOM   1550  O1  MOL C   2      44.664  67.263  52.358  1.00  0.08           O    
ATOM   1551  O1  MOL C   2      21.094  52.579  63.912  1.00  0.08           O    
ATOM   1552  O1  MOL C   2      31.551  54.162  52.372  1.00  0.08           O    
ATOM   1553  O1  MOL C   2      34.195  65.710  63.917  1.00  0.08           O    
ATOM   1554  O1  MOL C   2      44.681  54.164  65.479  1.00  0.08           O    
ATOM   1555  O1  MOL C   2      21.075  65.702  50.801  1.00  0.08           O    
ATOM   1556  O1  MOL C   2      39.552  60.325  54.206  1.00  0.08           O    
ATOM   1557  O1  MOL C   2      28.019  57.688  65.737  1.00  0.08           O    
ATOM   1558  O1  MOL C   2      26.456  60.329  67.310  1.00  0.08           O    
ATOM   1559  O1  MOL C   2      41.142  57.681  52.599  1.00  0.08           O    
ATOM   1560  O1  MOL C   2      28.018  70.792  52.606  1.00  0.08           O    
ATOM   1561  O1  MOL C   2      26.443  47.204  54.206  1.00  0.08           O    
ATOM   1562  O1  MOL C   2      41.137  70.803  65.727  1.00  0.08           O    
ATOM   1563  O1  MOL C   2      39.305  47.214  63.894  1.00  0.08           O    
ATOM   1564  O1  MOL C   2      24.604  70.799  52.368  1.00  0.08           O    
ATOM   1565  O1  MOL C   2      26.192  47.212  50.780  1.00  0.08           O    
ATOM   1566  O1  MOL C   2      37.732  70.802  65.479  1.00  0.08           O    
ATOM   1567  O1  MOL C   2      39.310  60.325  50.769  1.00  0.08           O    
ATOM   1568  O1  MOL C   2      24.623  57.685  65.476  1.00  0.08           O    
ATOM   1569  O1  MOL C   2      26.184  60.330  63.905  1.00  0.08           O    
ATOM   1570  O1  MOL C   2      37.718  57.677  52.376  1.00  0.08           O    
ATOM   1571  O1  MOL C   2      26.462  57.706  50.783  1.00  0.08           O    
ATOM   1572  O1  MOL C   2      41.126  60.354  65.448  1.00  0.08           O    
ATOM   1573  O1  MOL C   2      39.594  57.710  63.909  1.00  0.08           O    
ATOM   1574  O1  MOL C   2      28.025  60.353  52.361  1.00  0.08           O    
ATOM   1575  O1  MOL C   2      26.457  70.821  63.906  1.00  0.08           O    
ATOM   1576  O1  MOL C   2      41.132  47.234  52.329  1.00  0.08           O    
ATOM   1577  O1  MOL C   2      39.586  70.825  50.793  1.00  0.08           O    
ATOM   1578  O1  MOL C   2      28.019  47.232  65.476  1.00  0.08           O    
ATOM   1579  O1  MOL C   2      26.182  70.819  67.307  1.00  0.08           O    
ATOM   1580  O1  MOL C   2      37.762  47.245  52.625  1.00  0.08           O    
ATOM   1581  O1  MOL C   2      39.286  70.834  54.171  1.00  0.08           O    
ATOM   1582  O1  MOL C   2      24.627  47.231  65.743  1.00  0.08           O    
ATOM   1583  O1  MOL C   2      26.191  57.706  54.192  1.00  0.08           O    
ATOM   1584  O1  MOL C   2      37.757  60.352  65.741  1.00  0.08           O    
ATOM   1585  O1  MOL C   2      39.291  57.712  67.285  1.00  0.08           O    
ATOM   1586  O1  MOL C   2      24.624  60.348  52.616  1.00  0.08           O    
ATOM   1587 Cu1  MOL C   2      27.069  64.820  59.042  1.00  0.05          Cu    
ATOM   1588 Cu1  MOL C   2      25.560  66.329  59.041  1.00  0.05          Cu    
ATOM   1589 Cu1  MOL C   2      27.080  53.214  59.057  1.00  0.05          Cu    
ATOM   1590 Cu1  MOL C   2      38.661  64.825  59.046  1.00  0.05          Cu    
ATOM   1591 Cu1  MOL C   2      25.569  51.706  59.058  1.00  0.05          Cu    
ATOM   1592 Cu1  MOL C   2      25.568  45.913  64.854  1.00  0.05          Cu    
ATOM   1593 Cu1  MOL C   2      38.688  45.922  51.725  1.00  0.05          Cu    
ATOM   1594 Cu1  MOL C   2      40.193  59.036  66.347  1.00  0.05          Cu    
ATOM   1595 Cu1  MOL C   2      27.079  59.032  53.242  1.00  0.05          Cu    
ATOM   1596 Cu1  MOL C   2      27.072  45.883  51.734  1.00  0.05          Cu    
ATOM   1597 Cu1  MOL C   2      27.075  59.006  64.852  1.00  0.05          Cu    
ATOM   1598 Cu1  MOL C   2      38.676  59.000  53.243  1.00  0.05          Cu    
ATOM   1599 Cu1  MOL C   2      25.566  59.004  66.361  1.00  0.05          Cu    
ATOM   1600 Cu1  MOL C   2      25.564  45.883  53.244  1.00  0.05          Cu    
ATOM   1601 Cu1  MOL C   2      19.774  53.210  66.366  1.00  0.05          Cu    
ATOM   1602 Cu1  MOL C   2      32.879  53.211  53.260  1.00  0.05          Cu    
ATOM   1603 Cu1  MOL C   2      32.877  51.703  51.747  1.00  0.05          Cu    
ATOM   1604 Cu1  MOL C   2      32.880  64.818  64.855  1.00  0.05          Cu    
ATOM   1605 Cu1  MOL C   2      19.755  66.325  64.857  1.00  0.05          Cu    
ATOM   1606 Cu1  MOL C   2      32.873  66.328  51.733  1.00  0.05          Cu    
ATOM   1607 Cu1  MOL C   2      32.875  64.818  53.243  1.00  0.05          Cu    
ATOM   1608 Cu1  MOL C   2      19.752  64.819  66.359  1.00  0.05          Cu    
ATOM   1609 Cu1  MOL C   2      32.875  51.703  66.366  1.00  0.05          Cu    
ATOM   1610 Cu1  MOL C   2      19.762  51.700  53.250  1.00  0.05          Cu    
ATOM   1611 Cu1  MOL C   2      40.197  51.716  59.042  1.00  0.05          Cu    
ATOM   1612 Cu1  MOL C   2      38.688  53.226  59.042  1.00  0.05          Cu    
ATOM   1613 Cu1  MOL C   2      40.171  66.331  59.044  1.00  0.05          Cu    
ATOM   1614 Cu1  MOL C   2      19.764  53.211  51.741  1.00  0.05          Cu    
ATOM   1615 Cu1  MOL C   2      32.873  53.211  64.856  1.00  0.05          Cu    
ATOM   1616 Cu1  MOL C   2      19.774  51.701  64.859  1.00  0.05          Cu    
ATOM   1617 Cu1  MOL C   2      19.759  64.811  51.742  1.00  0.05          Cu    
ATOM   1618 Cu1  MOL C   2      32.880  66.328  66.365  1.00  0.05          Cu    
ATOM   1619 Cu1  MOL C   2      19.759  66.320  53.251  1.00  0.05          Cu    
ATOM   1620 Cu1  MOL C   2      40.183  59.001  51.734  1.00  0.05          Cu    
ATOM   1621 Cu1  MOL C   2      25.571  59.030  51.733  1.00  0.05          Cu    
ATOM   1622 Cu1  MOL C   2      38.688  59.035  64.843  1.00  0.05          Cu    
ATOM   1623 Cu1  MOL C   2      27.078  45.912  66.362  1.00  0.05          Cu    
ATOM   1624 Cu1  MOL C   2      40.199  45.921  53.233  1.00  0.05          Cu    
ATOM   1625  C1  MOL C   2      25.097  51.234  47.726  1.00  0.08           C    
ATOM   1626  C2  MOL C   2      24.405  50.540  48.841  1.00  0.04           C    
ATOM   1627  C1  MOL C   2      38.209  51.237  60.836  1.00  0.08           C    
ATOM   1628  C2  MOL C   2      37.517  50.542  61.951  1.00  0.04           C    
ATOM   1629  C1  MOL C   2      25.084  64.340  60.837  1.00  0.08           C    
ATOM   1630  C2  MOL C   2      24.394  63.648  61.955  1.00  0.04           C    
ATOM   1631  C1  MOL C   2      38.199  64.349  47.718  1.00  0.08           C    
ATOM   1632  C2  MOL C   2      37.512  63.653  48.836  1.00  0.04           C    
ATOM   1633  C1  MOL C   2      27.545  66.808  60.837  1.00  0.08           C    
ATOM   1634  C2  MOL C   2      28.237  67.499  61.954  1.00  0.04           C    
ATOM   1635  C1  MOL C   2      40.665  66.811  47.720  1.00  0.08           C    
ATOM   1636  C2  MOL C   2      41.357  67.501  48.838  1.00  0.04           C    
ATOM   1637  C1  MOL C   2      38.219  53.719  70.370  1.00  0.08           C    
ATOM   1638  C2  MOL C   2      37.522  54.403  69.251  1.00  0.04           C    
ATOM   1639  C1  MOL C   2      25.099  53.700  57.263  1.00  0.08           C    
ATOM   1640  C2  MOL C   2      24.405  54.390  56.147  1.00  0.04           C    
ATOM   1641  C1  MOL C   2      40.659  64.322  57.277  1.00  0.08           C    
ATOM   1642  C2  MOL C   2      41.356  63.628  56.166  1.00  0.04           C    
ATOM   1643  C1  MOL C   2      25.087  70.350  66.838  1.00  0.08           C    
ATOM   1644  C2  MOL C   2      24.395  69.234  67.529  1.00  0.04           C    
ATOM   1645  C1  MOL C   2      38.190  70.366  53.703  1.00  0.08           C    
ATOM   1646  C2  MOL C   2      37.501  69.251  54.400  1.00  0.04           C    
ATOM   1647  C1  MOL C   2      25.096  57.236  53.724  1.00  0.08           C    
ATOM   1648  C2  MOL C   2      24.404  56.120  54.416  1.00  0.04           C    
ATOM   1649  C1  MOL C   2      38.197  57.242  66.816  1.00  0.08           C    
ATOM   1650  C2  MOL C   2      37.511  56.124  67.512  1.00  0.04           C    
ATOM   1651  C1  MOL C   2      40.688  57.241  64.379  1.00  0.08           C    
ATOM   1652  C2  MOL C   2      41.375  56.122  63.686  1.00  0.04           C    
ATOM   1653  C1  MOL C   2      40.679  70.353  51.263  1.00  0.08           C    
ATOM   1654  C2  MOL C   2      41.364  69.231  50.570  1.00  0.04           C    
ATOM   1655  C1  MOL C   2      27.539  47.672  53.737  1.00  0.08           C    
ATOM   1656  C2  MOL C   2      28.233  48.788  54.424  1.00  0.04           C    
ATOM   1657  C1  MOL C   2      38.215  60.795  51.240  1.00  0.08           C    
ATOM   1658  C2  MOL C   2      37.521  61.915  50.557  1.00  0.04           C    
ATOM   1659  C1  MOL C   2      25.089  60.799  64.374  1.00  0.08           C    
ATOM   1660  C2  MOL C   2      24.397  61.916  63.684  1.00  0.04           C    
ATOM   1661  C1  MOL C   2      31.083  51.204  53.717  1.00  0.08           C    
ATOM   1662  C2  MOL C   2      29.966  50.514  54.413  1.00  0.04           C    
ATOM   1663  C1  MOL C   2      44.196  64.334  53.736  1.00  0.08           C    
ATOM   1664  C2  MOL C   2      43.081  63.638  54.429  1.00  0.04           C    
ATOM   1665  C1  MOL C   2      31.086  64.345  66.848  1.00  0.08           C    
ATOM   1666  C2  MOL C   2      29.968  63.652  67.538  1.00  0.04           C    
ATOM   1667  C1  MOL C   2      31.111  53.714  51.256  1.00  0.08           C    
ATOM   1668  C2  MOL C   2      30.001  54.409  50.554  1.00  0.04           C    
ATOM   1669  C1  MOL C   2      44.213  53.695  64.383  1.00  0.08           C    
ATOM   1670  C2  MOL C   2      43.100  54.388  63.689  1.00  0.04           C    
ATOM   1671  C1  MOL C   2      44.196  66.795  51.262  1.00  0.08           C    
ATOM   1672  C2  MOL C   2      43.084  67.492  50.570  1.00  0.04           C    
ATOM   1673  C1  MOL C   2      21.548  64.334  64.382  1.00  0.08           C    
ATOM   1674  C2  MOL C   2      22.666  63.645  63.689  1.00  0.04           C    
ATOM   1675  C1  MOL C   2      21.558  51.223  51.265  1.00  0.08           C    
ATOM   1676  C2  MOL C   2      22.675  50.533  50.571  1.00  0.04           C    
ATOM   1677  C1  MOL C   2      34.663  66.827  53.705  1.00  0.08           C    
ATOM   1678  C2  MOL C   2      35.776  67.519  54.400  1.00  0.04           C    
ATOM   1679  C1  MOL C   2      21.548  66.815  66.831  1.00  0.08           C    
ATOM   1680  C2  MOL C   2      22.665  67.504  67.526  1.00  0.04           C    
ATOM   1681  C1  MOL C   2      40.679  53.699  60.838  1.00  0.08           C    
ATOM   1682  C2  MOL C   2      41.371  54.390  61.956  1.00  0.04           C    
ATOM   1683  C1  MOL C   2      27.571  53.697  47.717  1.00  0.08           C    
ATOM   1684  C2  MOL C   2      28.264  54.396  48.829  1.00  0.04           C    
ATOM   1685  C1  MOL C   2      38.202  66.831  57.251  1.00  0.08           C    
ATOM   1686  C2  MOL C   2      37.508  67.521  56.132  1.00  0.04           C    
ATOM   1687  C1  MOL C   2      25.086  66.815  70.379  1.00  0.08           C    
ATOM   1688  C2  MOL C   2      24.395  67.504  69.260  1.00  0.04           C    
ATOM   1689  C1  MOL C   2      27.539  64.337  70.381  1.00  0.08           C    
ATOM   1690  C2  MOL C   2      28.234  63.648  69.265  1.00  0.04           C    
ATOM   1691  C1  MOL C   2      27.545  51.215  57.264  1.00  0.08           C    
ATOM   1692  C2  MOL C   2      28.237  50.522  56.147  1.00  0.04           C    
ATOM   1693  C1  MOL C   2      21.557  53.696  53.723  1.00  0.08           C    
ATOM   1694  C2  MOL C   2      22.674  54.388  54.416  1.00  0.04           C    
ATOM   1695  C1  MOL C   2      34.668  53.695  66.838  1.00  0.08           C    
ATOM   1696  C2  MOL C   2      35.786  54.389  67.525  1.00  0.04           C    
ATOM   1697  C1  MOL C   2      34.671  64.330  51.271  1.00  0.08           C    
ATOM   1698  C2  MOL C   2      35.788  63.644  50.574  1.00  0.04           C    
ATOM   1699  C1  MOL C   2      34.669  51.227  64.376  1.00  0.08           C    
ATOM   1700  C2  MOL C   2      35.787  50.537  63.682  1.00  0.04           C    
ATOM   1701  C1  MOL C   2      31.084  66.802  64.375  1.00  0.08           C    
ATOM   1702  C2  MOL C   2      29.968  67.496  63.684  1.00  0.04           C    
ATOM   1703  C1  MOL C   2      40.648  60.794  53.737  1.00  0.08           C    
ATOM   1704  C2  MOL C   2      41.346  61.908  54.429  1.00  0.04           C    
ATOM   1705  C1  MOL C   2      27.550  60.800  66.842  1.00  0.08           C    
ATOM   1706  C2  MOL C   2      28.240  61.918  67.534  1.00  0.04           C    
ATOM   1707  C1  MOL C   2      38.210  47.685  64.364  1.00  0.08           C    
ATOM   1708  C2  MOL C   2      37.518  48.805  63.676  1.00  0.04           C    
ATOM   1709  C1  MOL C   2      25.098  47.682  51.250  1.00  0.08           C    
ATOM   1710  C2  MOL C   2      24.406  48.803  50.564  1.00  0.04           C    
ATOM   1711  C1  MOL C   2      27.558  57.239  51.252  1.00  0.08           C    
ATOM   1712  C2  MOL C   2      28.256  56.127  50.559  1.00  0.04           C    
ATOM   1713  C1  MOL C   2      27.552  70.351  64.375  1.00  0.08           C    
ATOM   1714  C2  MOL C   2      28.241  69.231  63.683  1.00  0.04           C    
ATOM   1715  C1  MOL C   2      38.239  64.384  70.333  1.00  0.08           C    
ATOM   1716  C2  MOL C   2      37.633  63.776  69.133  1.00  0.04           C    
ATOM   1717  C1  MOL C   2      25.119  64.380  57.219  1.00  0.08           C    
ATOM   1718  C2  MOL C   2      24.512  63.772  56.018  1.00  0.04           C    
ATOM   1719  C1  MOL C   2      38.253  51.274  57.219  1.00  0.08           C    
ATOM   1720  C2  MOL C   2      37.648  50.669  56.018  1.00  0.04           C    
ATOM   1721  C1  MOL C   2      25.134  51.260  70.343  1.00  0.08           C    
ATOM   1722  C2  MOL C   2      24.522  50.652  69.145  1.00  0.04           C    
ATOM   1723  C1  MOL C   2      40.637  53.666  57.219  1.00  0.08           C    
ATOM   1724  C2  MOL C   2      41.246  54.269  56.017  1.00  0.04           C    
ATOM   1725  C1  MOL C   2      27.519  53.657  70.334  1.00  0.08           C    
ATOM   1726  C2  MOL C   2      28.127  54.264  69.135  1.00  0.04           C    
ATOM   1727  C1  MOL C   2      40.625  66.778  70.334  1.00  0.08           C    
ATOM   1728  C2  MOL C   2      41.237  67.384  69.136  1.00  0.04           C    
ATOM   1729  C1  MOL C   2      25.106  66.764  47.766  1.00  0.08           C    
ATOM   1730  C2  MOL C   2      24.497  67.375  48.965  1.00  0.04           C    
ATOM   1731  C1  MOL C   2      38.233  66.753  60.890  1.00  0.08           C    
ATOM   1732  C2  MOL C   2      37.628  67.363  62.091  1.00  0.04           C    
ATOM   1733  C1  MOL C   2      27.525  51.271  60.880  1.00  0.08           C    
ATOM   1734  C2  MOL C   2      28.130  50.661  62.080  1.00  0.04           C    
ATOM   1735  C1  MOL C   2      27.515  64.390  47.764  1.00  0.08           C    
ATOM   1736  C2  MOL C   2      28.127  63.779  48.959  1.00  0.04           C    
ATOM   1737  C1  MOL C   2      40.634  64.400  60.864  1.00  0.08           C    
ATOM   1738  C2  MOL C   2      41.243  63.785  62.058  1.00  0.04           C    
ATOM   1739  C1  MOL C   2      38.266  47.749  53.686  1.00  0.08           C    
ATOM   1740  C2  MOL C   2      37.655  48.948  54.292  1.00  0.04           C    
ATOM   1741  C1  MOL C   2      25.128  47.732  66.808  1.00  0.08           C    
ATOM   1742  C2  MOL C   2      24.518  48.929  67.420  1.00  0.04           C    
ATOM   1743  C1  MOL C   2      38.258  60.856  66.803  1.00  0.08           C    
ATOM   1744  C2  MOL C   2      37.641  62.052  67.410  1.00  0.04           C    
ATOM   1745  C1  MOL C   2      25.124  60.851  53.680  1.00  0.08           C    
ATOM   1746  C2  MOL C   2      24.514  62.048  54.291  1.00  0.04           C    
ATOM   1747  C1  MOL C   2      27.525  60.854  51.295  1.00  0.08           C    
ATOM   1748  C2  MOL C   2      28.133  62.052  50.683  1.00  0.04           C    
ATOM   1749  C1  MOL C   2      27.517  47.736  64.413  1.00  0.08           C    
ATOM   1750  C2  MOL C   2      28.126  48.936  63.805  1.00  0.04           C    
ATOM   1751  C1  MOL C   2      40.631  47.739  51.267  1.00  0.08           C    
ATOM   1752  C2  MOL C   2      41.246  48.938  50.664  1.00  0.04           C    
ATOM   1753  C1  MOL C   2      40.637  70.302  66.793  1.00  0.08           C    
ATOM   1754  C2  MOL C   2      41.245  69.105  67.407  1.00  0.04           C    
ATOM   1755  C1  MOL C   2      27.518  70.291  53.671  1.00  0.08           C    
ATOM   1756  C2  MOL C   2      28.126  69.093  54.287  1.00  0.04           C    
ATOM   1757  C1  MOL C   2      40.644  57.181  53.666  1.00  0.08           C    
ATOM   1758  C2  MOL C   2      41.251  55.985  54.283  1.00  0.04           C    
ATOM   1759  C1  MOL C   2      25.125  57.182  64.412  1.00  0.08           C    
ATOM   1760  C2  MOL C   2      24.516  55.982  63.802  1.00  0.04           C    
ATOM   1761  C1  MOL C   2      38.217  57.175  51.309  1.00  0.08           C    
ATOM   1762  C2  MOL C   2      37.613  55.973  50.694  1.00  0.04           C    
ATOM   1763  C1  MOL C   2      21.584  64.373  53.687  1.00  0.08           C    
ATOM   1764  C2  MOL C   2      22.787  63.770  54.293  1.00  0.04           C    
ATOM   1765  C1  MOL C   2      34.706  64.375  66.798  1.00  0.08           C    
ATOM   1766  C2  MOL C   2      35.909  63.771  67.406  1.00  0.04           C    
ATOM   1767  C1  MOL C   2      21.595  51.267  66.816  1.00  0.08           C    
ATOM   1768  C2  MOL C   2      22.794  50.656  67.423  1.00  0.04           C    
ATOM   1769  C1  MOL C   2      34.726  51.280  53.683  1.00  0.08           C    
ATOM   1770  C2  MOL C   2      35.930  50.675  54.287  1.00  0.04           C    
ATOM   1771  C1  MOL C   2      34.699  66.772  64.419  1.00  0.08           C    
ATOM   1772  C2  MOL C   2      35.900  67.376  63.811  1.00  0.04           C    
ATOM   1773  C1  MOL C   2      21.577  66.766  51.301  1.00  0.08           C    
ATOM   1774  C2  MOL C   2      22.773  67.375  50.690  1.00  0.04           C    
ATOM   1775  C1  MOL C   2      44.172  51.268  51.290  1.00  0.08           C    
ATOM   1776  C2  MOL C   2      42.974  50.661  50.677  1.00  0.04           C    
ATOM   1777  C1  MOL C   2      44.161  64.392  64.395  1.00  0.08           C    
ATOM   1778  C2  MOL C   2      42.963  63.783  63.785  1.00  0.04           C    
ATOM   1779  C1  MOL C   2      31.056  64.391  51.278  1.00  0.08           C    
ATOM   1780  C2  MOL C   2      29.858  63.778  50.674  1.00  0.04           C    
ATOM   1781  C1  MOL C   2      31.051  53.654  66.802  1.00  0.08           C    
ATOM   1782  C2  MOL C   2      29.851  54.262  67.410  1.00  0.04           C    
ATOM   1783  C1  MOL C   2      44.171  53.648  53.689  1.00  0.08           C    
ATOM   1784  C2  MOL C   2      42.972  54.259  54.293  1.00  0.04           C    
ATOM   1785  C1  MOL C   2      31.049  66.753  53.694  1.00  0.08           C    
ATOM   1786  C2  MOL C   2      29.850  67.367  54.298  1.00  0.04           C    
ATOM   1787  C1  MOL C   2      27.512  66.768  57.220  1.00  0.08           C    
ATOM   1788  C2  MOL C   2      28.123  67.374  56.020  1.00  0.04           C    
ATOM   1789  C1  MOL C   2      25.121  53.647  60.879  1.00  0.08           C    
ATOM   1790  C2  MOL C   2      24.515  54.257  62.077  1.00  0.04           C    
ATOM   1791  C1  MOL C   2      38.224  53.643  47.760  1.00  0.08           C    
ATOM   1792  C2  MOL C   2      37.619  54.249  48.962  1.00  0.04           C    
ATOM   1793  C1  MOL C   2      40.651  51.290  47.752  1.00  0.08           C    
ATOM   1794  C2  MOL C   2      41.256  50.673  48.948  1.00  0.04           C    
ATOM   1795  C1  MOL C   2      44.162  66.761  66.807  1.00  0.08           C    
ATOM   1796  C2  MOL C   2      42.964  67.375  67.414  1.00  0.04           C    
ATOM   1797  C1  MOL C   2      31.053  51.265  64.413  1.00  0.08           C    
ATOM   1798  C2  MOL C   2      29.854  50.657  63.805  1.00  0.04           C    
ATOM   1799  C1  MOL C   2      34.698  53.630  51.289  1.00  0.08           C    
ATOM   1800  C2  MOL C   2      35.895  54.242  50.685  1.00  0.04           C    
ATOM   1801  C1  MOL C   2      21.595  53.645  64.411  1.00  0.08           C    
ATOM   1802  C2  MOL C   2      22.792  54.256  63.802  1.00  0.04           C    
ATOM   1803  C1  MOL C   2      27.517  57.184  66.800  1.00  0.08           C    
ATOM   1804  C2  MOL C   2      28.126  55.986  67.409  1.00  0.04           C    
ATOM   1805  C1  MOL C   2      25.103  70.298  51.302  1.00  0.08           C    
ATOM   1806  C2  MOL C   2      24.495  69.101  50.690  1.00  0.04           C    
ATOM   1807  C1  MOL C   2      38.233  70.298  64.416  1.00  0.08           C    
ATOM   1808  C2  MOL C   2      37.627  69.096  63.810  1.00  0.04           C    
ATOM   1809  C1  MOL C   2      40.624  60.857  64.386  1.00  0.08           C    
ATOM   1810  C2  MOL C   2      41.237  62.055  63.777  1.00  0.04           C    
ATOM   1811  C3  MOL C   2      23.248  51.095  49.416  1.00  0.03           C    
ATOM   1812  C3  MOL C   2      36.361  51.098  62.528  1.00  0.03           C    
ATOM   1813  C3  MOL C   2      29.392  66.939  62.529  1.00  0.03           C    
ATOM   1814  C3  MOL C   2      42.510  66.938  49.412  1.00  0.03           C    
ATOM   1815  C3  MOL C   2      29.429  53.849  49.397  1.00  0.03           C    
ATOM   1816  C3  MOL C   2      42.526  53.830  62.532  1.00  0.03           C    
ATOM   1817  C3  MOL C   2      36.366  53.838  68.682  1.00  0.03           C    
ATOM   1818  C3  MOL C   2      36.352  66.961  55.557  1.00  0.03           C    
ATOM   1819  C3  MOL C   2      42.512  64.188  55.592  1.00  0.03           C    
ATOM   1820  C3  MOL C   2      29.391  64.208  68.694  1.00  0.03           C    
ATOM   1821  C3  MOL C   2      24.953  68.660  68.685  1.00  0.03           C    
ATOM   1822  C3  MOL C   2      24.961  55.547  55.573  1.00  0.03           C    
ATOM   1823  C3  MOL C   2      40.816  55.548  62.530  1.00  0.03           C    
ATOM   1824  C3  MOL C   2      27.697  55.545  49.407  1.00  0.03           C    
ATOM   1825  C3  MOL C   2      40.803  68.659  49.413  1.00  0.03           C    
ATOM   1826  C3  MOL C   2      27.682  68.657  62.528  1.00  0.03           C    
ATOM   1827  C3  MOL C   2      27.678  49.365  55.579  1.00  0.03           C    
ATOM   1828  C3  MOL C   2      38.073  62.495  49.402  1.00  0.03           C    
ATOM   1829  C3  MOL C   2      24.953  62.491  62.528  1.00  0.03           C    
ATOM   1830  C3  MOL C   2      29.389  49.358  53.861  1.00  0.03           C    
ATOM   1831  C3  MOL C   2      29.420  55.563  51.112  1.00  0.03           C    
ATOM   1832  C3  MOL C   2      42.529  55.546  64.245  1.00  0.03           C    
ATOM   1833  C3  MOL C   2      29.396  68.654  64.242  1.00  0.03           C    
ATOM   1834  C3  MOL C   2      42.516  68.650  51.128  1.00  0.03           C    
ATOM   1835  C3  MOL C   2      23.242  62.489  64.245  1.00  0.03           C    
ATOM   1836  C3  MOL C   2      36.366  62.486  51.124  1.00  0.03           C    
ATOM   1837  C3  MOL C   2      36.346  68.676  53.843  1.00  0.03           C    
ATOM   1838  C3  MOL C   2      36.356  55.544  66.960  1.00  0.03           C    
ATOM   1839  C3  MOL C   2      24.963  49.382  49.411  1.00  0.03           C    
ATOM   1840  C3  MOL C   2      38.076  49.384  62.522  1.00  0.03           C    
ATOM   1841  C3  MOL C   2      38.062  68.678  55.556  1.00  0.03           C    
ATOM   1842  C3  MOL C   2      38.075  55.556  68.669  1.00  0.03           C    
ATOM   1843  C3  MOL C   2      27.679  62.491  68.690  1.00  0.03           C    
ATOM   1844  C3  MOL C   2      40.796  62.475  55.590  1.00  0.03           C    
ATOM   1845  C3  MOL C   2      23.250  53.830  55.572  1.00  0.03           C    
ATOM   1846  C3  MOL C   2      23.239  66.946  68.684  1.00  0.03           C    
ATOM   1847  C3  MOL C   2      36.358  64.208  49.417  1.00  0.03           C    
ATOM   1848  C3  MOL C   2      23.238  64.205  62.532  1.00  0.03           C    
ATOM   1849  C3  MOL C   2      29.393  51.078  55.569  1.00  0.03           C    
ATOM   1850  C3  MOL C   2      42.500  62.486  53.867  1.00  0.03           C    
ATOM   1851  C3  MOL C   2      29.396  62.495  66.978  1.00  0.03           C    
ATOM   1852  C3  MOL C   2      36.362  49.379  64.237  1.00  0.03           C    
ATOM   1853  C3  MOL C   2      23.250  49.376  51.125  1.00  0.03           C    
ATOM   1854  C3  MOL C   2      23.240  68.660  66.970  1.00  0.03           C    
ATOM   1855  C3  MOL C   2      23.248  55.545  53.858  1.00  0.03           C    
ATOM   1856  C3  MOL C   2      38.210  62.639  68.548  1.00  0.03           C    
ATOM   1857  C3  MOL C   2      25.088  62.635  55.430  1.00  0.03           C    
ATOM   1858  C3  MOL C   2      40.674  55.405  55.424  1.00  0.03           C    
ATOM   1859  C3  MOL C   2      40.668  68.523  68.546  1.00  0.03           C    
ATOM   1860  C3  MOL C   2      25.070  68.514  49.551  1.00  0.03           C    
ATOM   1861  C3  MOL C   2      38.204  68.502  62.676  1.00  0.03           C    
ATOM   1862  C3  MOL C   2      25.091  55.395  62.664  1.00  0.03           C    
ATOM   1863  C3  MOL C   2      38.191  55.388  49.554  1.00  0.03           C    
ATOM   1864  C3  MOL C   2      27.553  49.525  62.668  1.00  0.03           C    
ATOM   1865  C3  MOL C   2      40.678  49.531  49.526  1.00  0.03           C    
ATOM   1866  C3  MOL C   2      36.520  49.538  53.712  1.00  0.03           C    
ATOM   1867  C3  MOL C   2      23.380  49.518  66.847  1.00  0.03           C    
ATOM   1868  C3  MOL C   2      36.501  62.635  66.833  1.00  0.03           C    
ATOM   1869  C3  MOL C   2      29.274  62.639  51.252  1.00  0.03           C    
ATOM   1870  C3  MOL C   2      42.373  62.643  64.356  1.00  0.03           C    
ATOM   1871  C3  MOL C   2      42.382  68.514  66.836  1.00  0.03           C    
ATOM   1872  C3  MOL C   2      29.265  68.504  53.718  1.00  0.03           C    
ATOM   1873  C3  MOL C   2      42.387  55.394  53.713  1.00  0.03           C    
ATOM   1874  C3  MOL C   2      29.263  55.399  66.834  1.00  0.03           C    
ATOM   1875  C3  MOL C   2      23.379  55.395  64.376  1.00  0.03           C    
ATOM   1876  C3  MOL C   2      23.359  68.513  51.265  1.00  0.03           C    
ATOM   1877  C3  MOL C   2      23.375  64.346  55.430  1.00  0.03           C    
ATOM   1878  C3  MOL C   2      23.385  51.230  68.559  1.00  0.03           C    
ATOM   1879  C3  MOL C   2      36.514  51.247  55.427  1.00  0.03           C    
ATOM   1880  C3  MOL C   2      36.487  66.794  62.677  1.00  0.03           C    
ATOM   1881  C3  MOL C   2      23.360  66.800  49.553  1.00  0.03           C    
ATOM   1882  C3  MOL C   2      42.392  51.242  49.541  1.00  0.03           C    
ATOM   1883  C3  MOL C   2      29.269  51.233  62.667  1.00  0.03           C    
ATOM   1884  C3  MOL C   2      42.379  64.359  62.648  1.00  0.03           C    
ATOM   1885  C3  MOL C   2      29.266  64.353  49.541  1.00  0.03           C    
ATOM   1886  C3  MOL C   2      29.264  53.689  68.548  1.00  0.03           C    
ATOM   1887  C3  MOL C   2      42.383  53.689  55.433  1.00  0.03           C    
ATOM   1888  C3  MOL C   2      29.261  66.797  55.437  1.00  0.03           C    
ATOM   1889  C3  MOL C   2      42.374  66.804  68.551  1.00  0.03           C    
ATOM   1890  C3  MOL C   2      36.495  64.348  68.544  1.00  0.03           C    
ATOM   1891  C3  MOL C   2      23.378  53.683  62.664  1.00  0.03           C    
ATOM   1892  C3  MOL C   2      36.484  53.671  49.547  1.00  0.03           C    
ATOM   1893  C3  MOL C   2      29.265  49.521  64.380  1.00  0.03           C    
ATOM   1894  C3  MOL C   2      42.383  49.522  51.245  1.00  0.03           C    
ATOM   1895  C3  MOL C   2      23.376  62.634  53.717  1.00  0.03           C    
ATOM   1896  C3  MOL C   2      36.477  55.381  51.263  1.00  0.03           C    
ATOM   1897  C3  MOL C   2      36.487  68.513  64.384  1.00  0.03           C    
ATOM   1898  C3  MOL C   2      27.552  55.401  68.547  1.00  0.03           C    
ATOM   1899  C3  MOL C   2      27.550  68.511  55.427  1.00  0.03           C    
ATOM   1900  C3  MOL C   2      40.668  62.644  62.638  1.00  0.03           C    
ATOM   1901  C3  MOL C   2      27.555  62.640  49.547  1.00  0.03           C    
ATOM   1902  C3  MOL C   2      38.222  49.530  55.434  1.00  0.03           C    
ATOM   1903  C3  MOL C   2      25.093  49.514  68.558  1.00  0.03           C    
ATOM   1904  O1  MOL C   2      52.422  50.766  47.256  1.00  0.08           O    
ATOM   1905  O1  MOL C   2      50.847  65.444  57.721  1.00  0.08           O    
ATOM   1906  O1  MOL C   2      52.409  63.871  60.366  1.00  0.08           O    
ATOM   1907  O1  MOL C   2      65.523  63.881  47.246  1.00  0.08           O    
ATOM   1908  O1  MOL C   2      52.680  67.278  60.366  1.00  0.08           O    
ATOM   1909  O1  MOL C   2      65.800  67.281  47.250  1.00  0.08           O    
ATOM   1910  O1  MOL C   2      52.704  54.162  47.248  1.00  0.08           O    
ATOM   1911  O1  MOL C   2      54.243  65.704  57.723  1.00  0.08           O    
ATOM   1912  O1  MOL C   2      50.836  65.698  47.262  1.00  0.08           O    
ATOM   1913  O1  MOL C   2      52.425  54.168  57.731  1.00  0.08           O    
ATOM   1914  O1  MOL C   2      65.528  67.298  57.720  1.00  0.08           O    
ATOM   1915  O1  MOL C   2      52.410  67.286  70.849  1.00  0.08           O    
ATOM   1916  O1  MOL C   2      54.243  65.456  47.262  1.00  0.08           O    
ATOM   1917  O1  MOL C   2      50.847  70.820  65.743  1.00  0.08           O    
ATOM   1918  O1  MOL C   2      63.951  70.835  52.606  1.00  0.08           O    
ATOM   1919  O1  MOL C   2      50.858  57.704  52.627  1.00  0.08           O    
ATOM   1920  O1  MOL C   2      52.418  60.349  54.181  1.00  0.08           O    
ATOM   1921  O1  MOL C   2      52.691  60.350  50.793  1.00  0.08           O    
ATOM   1922  O1  MOL C   2      54.255  57.709  52.346  1.00  0.08           O    
ATOM   1923  O1  MOL C   2      67.380  70.824  52.355  1.00  0.08           O    
ATOM   1924  O1  MOL C   2      54.252  70.821  65.468  1.00  0.08           O    
ATOM   1925  O1  MOL C   2      52.686  70.795  54.172  1.00  0.08           O    
ATOM   1926  O1  MOL C   2      63.976  60.324  52.332  1.00  0.08           O    
ATOM   1927  O1  MOL C   2      50.850  60.328  65.467  1.00  0.08           O    
ATOM   1928  O1  MOL C   2      52.395  70.802  50.799  1.00  0.08           O    
ATOM   1929  O1  MOL C   2      50.858  47.211  52.342  1.00  0.08           O    
ATOM   1930  O1  MOL C   2      47.309  63.869  52.624  1.00  0.08           O    
ATOM   1931  O1  MOL C   2      57.827  52.632  50.774  1.00  0.08           O    
ATOM   1932  O1  MOL C   2      47.305  67.266  52.365  1.00  0.08           O    
ATOM   1933  O1  MOL C   2      57.783  65.707  63.905  1.00  0.08           O    
ATOM   1934  O1  MOL C   2      70.892  65.699  50.792  1.00  0.08           O    
ATOM   1935  O1  MOL C   2      47.309  65.429  63.912  1.00  0.08           O    
ATOM   1936  O1  MOL C   2      60.430  65.423  50.800  1.00  0.08           O    
ATOM   1937  O1  MOL C   2      47.319  52.318  50.796  1.00  0.08           O    
ATOM   1938  O1  MOL C   2      57.791  63.888  52.338  1.00  0.08           O    
ATOM   1939  O1  MOL C   2      60.427  65.731  54.173  1.00  0.08           O    
ATOM   1940  O1  MOL C   2      47.307  65.720  67.298  1.00  0.08           O    
ATOM   1941  O1  MOL C   2      57.783  67.256  52.631  1.00  0.08           O    
ATOM   1942  O1  MOL C   2      47.318  52.600  54.190  1.00  0.08           O    
ATOM   1943  O1  MOL C   2      52.679  67.270  57.721  1.00  0.08           O    
ATOM   1944  O1  MOL C   2      54.269  52.600  47.250  1.00  0.08           O    
ATOM   1945  O1  MOL C   2      67.364  65.717  47.248  1.00  0.08           O    
ATOM   1946  O1  MOL C   2      54.244  65.713  60.367  1.00  0.08           O    
ATOM   1947  O1  MOL C   2      50.858  52.329  47.255  1.00  0.08           O    
ATOM   1948  O1  MOL C   2      52.412  63.879  57.721  1.00  0.08           O    
ATOM   1949  O1  MOL C   2      50.844  65.435  60.366  1.00  0.08           O    
ATOM   1950  O1  MOL C   2      63.958  65.444  47.250  1.00  0.08           O    
ATOM   1951  O1  MOL C   2      63.961  65.738  57.719  1.00  0.08           O    
ATOM   1952  O1  MOL C   2      50.847  65.720  70.847  1.00  0.08           O    
ATOM   1953  O1  MOL C   2      52.398  67.267  47.261  1.00  0.08           O    
ATOM   1954  O1  MOL C   2      50.860  52.606  57.732  1.00  0.08           O    
ATOM   1955  O1  MOL C   2      52.683  63.887  47.261  1.00  0.08           O    
ATOM   1956  O1  MOL C   2      47.318  54.165  52.627  1.00  0.08           O    
ATOM   1957  O1  MOL C   2      57.782  65.689  54.194  1.00  0.08           O    
ATOM   1958  O1  MOL C   2      47.309  67.285  65.735  1.00  0.08           O    
ATOM   1959  O1  MOL C   2      60.423  67.293  52.607  1.00  0.08           O    
ATOM   1960  O1  MOL C   2      60.433  63.860  52.365  1.00  0.08           O    
ATOM   1961  O1  MOL C   2      47.307  63.864  65.475  1.00  0.08           O    
ATOM   1962  O1  MOL C   2      57.786  65.457  50.776  1.00  0.08           O    
ATOM   1963  O1  MOL C   2      47.318  50.752  52.358  1.00  0.08           O    
ATOM   1964  O1  MOL C   2      47.309  65.435  54.189  1.00  0.08           O    
ATOM   1965  O1  MOL C   2      57.783  67.270  65.469  1.00  0.08           O    
ATOM   1966  O1  MOL C   2      70.894  67.263  52.357  1.00  0.08           O    
ATOM   1967  O1  MOL C   2      57.781  54.162  52.371  1.00  0.08           O    
ATOM   1968  O1  MOL C   2      47.305  65.702  50.799  1.00  0.08           O    
ATOM   1969  O1  MOL C   2      54.248  70.792  52.604  1.00  0.08           O    
ATOM   1970  O1  MOL C   2      50.834  70.799  52.367  1.00  0.08           O    
ATOM   1971  O1  MOL C   2      52.422  47.212  50.778  1.00  0.08           O    
ATOM   1972  O1  MOL C   2      65.540  60.325  50.768  1.00  0.08           O    
ATOM   1973  O1  MOL C   2      52.414  60.330  63.903  1.00  0.08           O    
ATOM   1974  O1  MOL C   2      52.692  57.706  50.782  1.00  0.08           O    
ATOM   1975  O1  MOL C   2      54.255  60.353  52.359  1.00  0.08           O    
ATOM   1976  O1  MOL C   2      52.687  70.821  63.905  1.00  0.08           O    
ATOM   1977  O1  MOL C   2      65.816  70.825  50.792  1.00  0.08           O    
ATOM   1978  O1  MOL C   2      52.412  70.819  67.306  1.00  0.08           O    
ATOM   1979  O1  MOL C   2      65.516  70.834  54.170  1.00  0.08           O    
ATOM   1980  O1  MOL C   2      52.421  57.706  54.191  1.00  0.08           O    
ATOM   1981  O1  MOL C   2      50.854  60.348  52.614  1.00  0.08           O    
ATOM   1982 Cu1  MOL C   2      53.299  64.820  59.041  1.00  0.05          Cu    
ATOM   1983 Cu1  MOL C   2      51.790  66.329  59.040  1.00  0.05          Cu    
ATOM   1984 Cu1  MOL C   2      53.309  59.032  53.241  1.00  0.05          Cu    
ATOM   1985 Cu1  MOL C   2      45.985  66.325  64.855  1.00  0.05          Cu    
ATOM   1986 Cu1  MOL C   2      59.103  66.328  51.732  1.00  0.05          Cu    
ATOM   1987 Cu1  MOL C   2      59.105  64.818  53.242  1.00  0.05          Cu    
ATOM   1988 Cu1  MOL C   2      45.982  64.819  66.357  1.00  0.05          Cu    
ATOM   1989 Cu1  MOL C   2      45.992  51.700  53.249  1.00  0.05          Cu    
ATOM   1990 Cu1  MOL C   2      45.994  53.211  51.740  1.00  0.05          Cu    
ATOM   1991 Cu1  MOL C   2      45.989  64.811  51.741  1.00  0.05          Cu    
ATOM   1992 Cu1  MOL C   2      45.989  66.320  53.250  1.00  0.05          Cu    
ATOM   1993 Cu1  MOL C   2      51.801  59.030  51.732  1.00  0.05          Cu    
ATOM   1994  C1  MOL C   2      51.327  51.234  47.725  1.00  0.08           C    
ATOM   1995  C2  MOL C   2      50.635  50.540  48.840  1.00  0.04           C    
ATOM   1996  C1  MOL C   2      51.314  64.340  60.836  1.00  0.08           C    
ATOM   1997  C2  MOL C   2      50.624  63.648  61.954  1.00  0.04           C    
ATOM   1998  C1  MOL C   2      64.429  64.349  47.717  1.00  0.08           C    
ATOM   1999  C2  MOL C   2      63.742  63.653  48.834  1.00  0.04           C    
ATOM   2000  C1  MOL C   2      53.775  66.808  60.836  1.00  0.08           C    
ATOM   2001  C2  MOL C   2      54.467  67.499  61.953  1.00  0.04           C    
ATOM   2002  C1  MOL C   2      66.895  66.811  47.718  1.00  0.08           C    
ATOM   2003  C2  MOL C   2      67.587  67.501  48.836  1.00  0.04           C    
ATOM   2004  C1  MOL C   2      51.329  53.700  57.262  1.00  0.08           C    
ATOM   2005  C2  MOL C   2      50.635  54.390  56.145  1.00  0.04           C    
ATOM   2006  C1  MOL C   2      51.317  70.350  66.837  1.00  0.08           C    
ATOM   2007  C2  MOL C   2      50.625  69.234  67.528  1.00  0.04           C    
ATOM   2008  C1  MOL C   2      64.420  70.366  53.702  1.00  0.08           C    
ATOM   2009  C2  MOL C   2      63.731  69.251  54.398  1.00  0.04           C    
ATOM   2010  C1  MOL C   2      51.326  57.236  53.723  1.00  0.08           C    
ATOM   2011  C2  MOL C   2      50.634  56.120  54.415  1.00  0.04           C    
ATOM   2012  C1  MOL C   2      66.909  70.353  51.261  1.00  0.08           C    
ATOM   2013  C2  MOL C   2      67.593  69.231  50.569  1.00  0.04           C    
ATOM   2014  C1  MOL C   2      64.445  60.795  51.239  1.00  0.08           C    
ATOM   2015  C2  MOL C   2      63.751  61.915  50.556  1.00  0.04           C    
ATOM   2016  C1  MOL C   2      51.319  60.799  64.373  1.00  0.08           C    
ATOM   2017  C2  MOL C   2      50.627  61.916  63.683  1.00  0.04           C    
ATOM   2018  C1  MOL C   2      57.341  53.714  51.254  1.00  0.08           C    
ATOM   2019  C2  MOL C   2      56.230  54.409  50.553  1.00  0.04           C    
ATOM   2020  C1  MOL C   2      70.426  66.795  51.261  1.00  0.08           C    
ATOM   2021  C2  MOL C   2      69.314  67.492  50.568  1.00  0.04           C    
ATOM   2022  C1  MOL C   2      47.778  64.334  64.381  1.00  0.08           C    
ATOM   2023  C2  MOL C   2      48.896  63.645  63.688  1.00  0.04           C    
ATOM   2024  C1  MOL C   2      47.788  51.223  51.263  1.00  0.08           C    
ATOM   2025  C2  MOL C   2      48.905  50.533  50.570  1.00  0.04           C    
ATOM   2026  C1  MOL C   2      60.893  66.827  53.704  1.00  0.08           C    
ATOM   2027  C2  MOL C   2      62.006  67.519  54.399  1.00  0.04           C    
ATOM   2028  C1  MOL C   2      47.778  66.815  66.830  1.00  0.08           C    
ATOM   2029  C2  MOL C   2      48.895  67.504  67.525  1.00  0.04           C    
ATOM   2030  C1  MOL C   2      53.801  53.697  47.716  1.00  0.08           C    
ATOM   2031  C2  MOL C   2      54.494  54.396  48.828  1.00  0.04           C    
ATOM   2032  C1  MOL C   2      64.432  66.831  57.250  1.00  0.08           C    
ATOM   2033  C2  MOL C   2      63.738  67.521  56.131  1.00  0.04           C    
ATOM   2034  C1  MOL C   2      51.316  66.815  70.378  1.00  0.08           C    
ATOM   2035  C2  MOL C   2      50.625  67.504  69.258  1.00  0.04           C    
ATOM   2036  C1  MOL C   2      47.787  53.696  53.722  1.00  0.08           C    
ATOM   2037  C2  MOL C   2      48.904  54.388  54.414  1.00  0.04           C    
ATOM   2038  C1  MOL C   2      60.901  64.330  51.269  1.00  0.08           C    
ATOM   2039  C2  MOL C   2      62.018  63.644  50.572  1.00  0.04           C    
ATOM   2040  C1  MOL C   2      57.314  66.802  64.374  1.00  0.08           C    
ATOM   2041  C2  MOL C   2      56.198  67.496  63.683  1.00  0.04           C    
ATOM   2042  C1  MOL C   2      51.328  47.682  51.249  1.00  0.08           C    
ATOM   2043  C2  MOL C   2      50.636  48.803  50.563  1.00  0.04           C    
ATOM   2044  C1  MOL C   2      53.788  57.239  51.250  1.00  0.08           C    
ATOM   2045  C2  MOL C   2      54.486  56.127  50.557  1.00  0.04           C    
ATOM   2046  C1  MOL C   2      53.782  70.351  64.373  1.00  0.08           C    
ATOM   2047  C2  MOL C   2      54.471  69.231  63.682  1.00  0.04           C    
ATOM   2048  C1  MOL C   2      51.349  64.380  57.217  1.00  0.08           C    
ATOM   2049  C2  MOL C   2      50.742  63.772  56.016  1.00  0.04           C    
ATOM   2050  C1  MOL C   2      51.335  66.764  47.765  1.00  0.08           C    
ATOM   2051  C2  MOL C   2      50.727  67.375  48.964  1.00  0.04           C    
ATOM   2052  C1  MOL C   2      53.745  64.390  47.763  1.00  0.08           C    
ATOM   2053  C2  MOL C   2      54.357  63.779  48.958  1.00  0.04           C    
ATOM   2054  C1  MOL C   2      51.354  60.851  53.679  1.00  0.08           C    
ATOM   2055  C2  MOL C   2      50.744  62.048  54.290  1.00  0.04           C    
ATOM   2056  C1  MOL C   2      53.754  60.854  51.294  1.00  0.08           C    
ATOM   2057  C2  MOL C   2      54.363  62.052  50.682  1.00  0.04           C    
ATOM   2058  C1  MOL C   2      53.748  70.291  53.670  1.00  0.08           C    
ATOM   2059  C2  MOL C   2      54.356  69.093  54.286  1.00  0.04           C    
ATOM   2060  C1  MOL C   2      47.814  64.373  53.686  1.00  0.08           C    
ATOM   2061  C2  MOL C   2      49.017  63.770  54.291  1.00  0.04           C    
ATOM   2062  C1  MOL C   2      47.806  66.766  51.300  1.00  0.08           C    
ATOM   2063  C2  MOL C   2      49.003  67.375  50.689  1.00  0.04           C    
ATOM   2064  C1  MOL C   2      57.286  64.391  51.276  1.00  0.08           C    
ATOM   2065  C2  MOL C   2      56.087  63.778  50.673  1.00  0.04           C    
ATOM   2066  C1  MOL C   2      57.279  66.753  53.693  1.00  0.08           C    
ATOM   2067  C2  MOL C   2      56.080  67.367  54.297  1.00  0.04           C    
ATOM   2068  C1  MOL C   2      53.742  66.768  57.218  1.00  0.08           C    
ATOM   2069  C2  MOL C   2      54.352  67.374  56.018  1.00  0.04           C    
ATOM   2070  C1  MOL C   2      51.333  70.298  51.301  1.00  0.08           C    
ATOM   2071  C2  MOL C   2      50.725  69.101  50.689  1.00  0.04           C    
ATOM   2072  C3  MOL C   2      49.478  51.095  49.415  1.00  0.03           C    
ATOM   2073  C3  MOL C   2      55.622  66.939  62.527  1.00  0.03           C    
ATOM   2074  C3  MOL C   2      68.740  66.938  49.411  1.00  0.03           C    
ATOM   2075  C3  MOL C   2      55.659  53.849  49.396  1.00  0.03           C    
ATOM   2076  C3  MOL C   2      62.582  66.961  55.555  1.00  0.03           C    
ATOM   2077  C3  MOL C   2      51.183  68.660  68.684  1.00  0.03           C    
ATOM   2078  C3  MOL C   2      51.191  55.547  55.572  1.00  0.03           C    
ATOM   2079  C3  MOL C   2      53.927  55.545  49.406  1.00  0.03           C    
ATOM   2080  C3  MOL C   2      67.033  68.659  49.412  1.00  0.03           C    
ATOM   2081  C3  MOL C   2      53.912  68.657  62.526  1.00  0.03           C    
ATOM   2082  C3  MOL C   2      64.303  62.495  49.401  1.00  0.03           C    
ATOM   2083  C3  MOL C   2      51.183  62.491  62.527  1.00  0.03           C    
ATOM   2084  C3  MOL C   2      55.650  55.563  51.111  1.00  0.03           C    
ATOM   2085  C3  MOL C   2      55.626  68.654  64.240  1.00  0.03           C    
ATOM   2086  C3  MOL C   2      68.746  68.650  51.127  1.00  0.03           C    
ATOM   2087  C3  MOL C   2      49.472  62.489  64.244  1.00  0.03           C    
ATOM   2088  C3  MOL C   2      62.596  62.486  51.122  1.00  0.03           C    
ATOM   2089  C3  MOL C   2      62.576  68.676  53.842  1.00  0.03           C    
ATOM   2090  C3  MOL C   2      51.193  49.382  49.409  1.00  0.03           C    
ATOM   2091  C3  MOL C   2      64.292  68.678  55.555  1.00  0.03           C    
ATOM   2092  C3  MOL C   2      49.480  53.830  55.571  1.00  0.03           C    
ATOM   2093  C3  MOL C   2      49.469  66.946  68.682  1.00  0.03           C    
ATOM   2094  C3  MOL C   2      62.588  64.208  49.416  1.00  0.03           C    
ATOM   2095  C3  MOL C   2      49.468  64.205  62.531  1.00  0.03           C    
ATOM   2096  C3  MOL C   2      49.480  49.376  51.124  1.00  0.03           C    
ATOM   2097  C3  MOL C   2      49.470  68.660  66.969  1.00  0.03           C    
ATOM   2098  C3  MOL C   2      49.478  55.545  53.857  1.00  0.03           C    
ATOM   2099  C3  MOL C   2      51.318  62.635  55.429  1.00  0.03           C    
ATOM   2100  C3  MOL C   2      51.300  68.514  49.550  1.00  0.03           C    
ATOM   2101  C3  MOL C   2      55.504  62.639  51.250  1.00  0.03           C    
ATOM   2102  C3  MOL C   2      55.495  68.504  53.717  1.00  0.03           C    
ATOM   2103  C3  MOL C   2      49.589  68.513  51.263  1.00  0.03           C    
ATOM   2104  C3  MOL C   2      49.604  64.346  55.428  1.00  0.03           C    
ATOM   2105  C3  MOL C   2      49.590  66.800  49.551  1.00  0.03           C    
ATOM   2106  C3  MOL C   2      55.496  64.353  49.540  1.00  0.03           C    
ATOM   2107  C3  MOL C   2      55.491  66.797  55.435  1.00  0.03           C    
ATOM   2108  C3  MOL C   2      49.606  62.634  53.716  1.00  0.03           C    
ATOM   2109  C3  MOL C   2      53.780  68.511  55.426  1.00  0.03           C    
ATOM   2110  C3  MOL C   2      53.785  62.640  49.546  1.00  0.03           C    
ATOM   2111  O1  MOL C   2      -0.027  -1.700  21.031  1.00  0.08           O    
ATOM   2112  O1  MOL C   2      11.516  12.981  44.609  1.00  0.08           O    
ATOM   2113  O1  MOL C   2      13.084  -1.696  34.140  1.00  0.08           O    
ATOM   2114  O1  MOL C   2      -1.602  12.978  31.496  1.00  0.08           O    
ATOM   2115  O1  MOL C   2      -0.041  11.406  34.141  1.00  0.08           O    
ATOM   2116  O1  MOL C   2      11.531  -0.129  31.497  1.00  0.08           O    
ATOM   2117  O1  MOL C   2      13.074  11.416  21.021  1.00  0.08           O    
ATOM   2118  O1  MOL C   2      -1.586  -0.141  44.619  1.00  0.08           O    
ATOM   2119  O1  MOL C   2       0.231  14.812  34.141  1.00  0.08           O    
ATOM   2120  O1  MOL C   2      14.919   0.139  31.499  1.00  0.08           O    
ATOM   2121  O1  MOL C   2      13.351  14.815  21.025  1.00  0.08           O    
ATOM   2122  O1  MOL C   2       1.803   0.129  44.612  1.00  0.08           O    
ATOM   2123  O1  MOL C   2       0.254   1.697  21.023  1.00  0.08           O    
ATOM   2124  O1  MOL C   2      14.906  13.249  44.612  1.00  0.08           O    
ATOM   2125  O1  MOL C   2      13.365   1.703  34.142  1.00  0.08           O    
ATOM   2126  O1  MOL C   2       1.794  13.239  31.498  1.00  0.08           O    
ATOM   2127  O1  MOL C   2      13.094   1.726  44.614  1.00  0.08           O    
ATOM   2128  O1  MOL C   2      -1.613  13.233  21.037  1.00  0.08           O    
ATOM   2129  O1  MOL C   2      -0.024   1.703  31.506  1.00  0.08           O    
ATOM   2130  O1  MOL C   2      11.495  13.242  34.140  1.00  0.08           O    
ATOM   2131  O1  MOL C   2      13.079  14.833  31.495  1.00  0.08           O    
ATOM   2132  O1  MOL C   2      -1.599   0.117  34.151  1.00  0.08           O    
ATOM   2133  O1  MOL C   2      -0.040  14.820  44.624  1.00  0.08           O    
ATOM   2134  O1  MOL C   2      11.507   0.112  21.029  1.00  0.08           O    
ATOM   2135  O1  MOL C   2      13.325  11.407  31.495  1.00  0.08           O    
ATOM   2136  O1  MOL C   2       1.808  -0.131  34.150  1.00  0.08           O    
ATOM   2137  O1  MOL C   2       0.224  11.402  44.624  1.00  0.08           O    
ATOM   2138  O1  MOL C   2      14.930  -0.107  21.029  1.00  0.08           O    
ATOM   2139  O1  MOL C   2       1.794  12.991  21.037  1.00  0.08           O    
ATOM   2140  O1  MOL C   2       0.231  -1.717  31.508  1.00  0.08           O    
ATOM   2141  O1  MOL C   2      14.913  13.001  34.137  1.00  0.08           O    
ATOM   2142  O1  MOL C   2      -1.602  18.355  39.518  1.00  0.08           O    
ATOM   2143  O1  MOL C   2      13.112  -5.220  27.959  1.00  0.08           O    
ATOM   2144  O1  MOL C   2      11.502  18.369  26.381  1.00  0.08           O    
ATOM   2145  O1  MOL C   2      -0.027  -5.236  41.081  1.00  0.08           O    
ATOM   2146  O1  MOL C   2      -1.592   5.239  26.402  1.00  0.08           O    
ATOM   2147  O1  MOL C   2      13.105   7.891  41.077  1.00  0.08           O    
ATOM   2148  O1  MOL C   2      11.508   5.245  39.495  1.00  0.08           O    
ATOM   2149  O1  MOL C   2      -0.032   7.884  27.956  1.00  0.08           O    
ATOM   2150  O1  MOL C   2      14.938   5.247  39.247  1.00  0.08           O    
ATOM   2151  O1  MOL C   2       0.242   7.884  24.568  1.00  0.08           O    
ATOM   2152  O1  MOL C   2       1.806   5.243  26.121  1.00  0.08           O    
ATOM   2153  O1  MOL C   2      13.339   7.889  37.661  1.00  0.08           O    
ATOM   2154  O1  MOL C   2      14.931  18.359  26.130  1.00  0.08           O    
ATOM   2155  O1  MOL C   2       0.234  -5.232  37.686  1.00  0.08           O    
ATOM   2156  O1  MOL C   2       1.803  18.355  39.243  1.00  0.08           O    
ATOM   2157  O1  MOL C   2      13.344  -5.226  24.542  1.00  0.08           O    
ATOM   2158  O1  MOL C   2       1.788  -5.261  26.416  1.00  0.08           O    
ATOM   2159  O1  MOL C   2      13.354  18.340  41.067  1.00  0.08           O    
ATOM   2160  O1  MOL C   2       0.236  18.330  27.947  1.00  0.08           O    
ATOM   2161  O1  MOL C   2       1.800   7.866  39.521  1.00  0.08           O    
ATOM   2162  O1  MOL C   2      13.362   5.218  27.943  1.00  0.08           O    
ATOM   2163  O1  MOL C   2      14.896   7.861  26.416  1.00  0.08           O    
ATOM   2164  O1  MOL C   2       0.234   5.221  41.075  1.00  0.08           O    
ATOM   2165  O1  MOL C   2      11.526   7.858  26.107  1.00  0.08           O    
ATOM   2166  O1  MOL C   2      -0.031   5.221  37.685  1.00  0.08           O    
ATOM   2167  O1  MOL C   2      -1.599   7.863  39.242  1.00  0.08           O    
ATOM   2168  O1  MOL C   2      13.058   5.216  24.580  1.00  0.08           O    
ATOM   2169  O1  MOL C   2      11.522  -5.252  39.232  1.00  0.08           O    
ATOM   2170  O1  MOL C   2      -0.054  18.336  24.574  1.00  0.08           O    
ATOM   2171  O1  MOL C   2      -1.591  -5.254  26.117  1.00  0.08           O    
ATOM   2172  O1  MOL C   2      13.075  18.336  37.685  1.00  0.08           O    
ATOM   2173  O1  MOL C   2      -5.140  11.404  26.399  1.00  0.08           O    
ATOM   2174  O1  MOL C   2       5.332  -0.168  27.963  1.00  0.08           O    
ATOM   2175  O1  MOL C   2       7.982  11.407  39.509  1.00  0.08           O    
ATOM   2176  O1  MOL C   2      18.446  12.964  27.977  1.00  0.08           O    
ATOM   2177  O1  MOL C   2      -5.129  -1.701  39.528  1.00  0.08           O    
ATOM   2178  O1  MOL C   2       5.336  12.974  41.091  1.00  0.08           O    
ATOM   2179  O1  MOL C   2       8.016  -1.673  26.381  1.00  0.08           O    
ATOM   2180  O1  MOL C   2       5.377   0.167  24.549  1.00  0.08           O    
ATOM   2181  O1  MOL C   2       7.978  14.809  39.257  1.00  0.08           O    
ATOM   2182  O1  MOL C   2      18.461   0.134  37.689  1.00  0.08           O    
ATOM   2183  O1  MOL C   2      -5.144  14.801  26.140  1.00  0.08           O    
ATOM   2184  O1  MOL C   2       5.333  13.241  37.680  1.00  0.08           O    
ATOM   2185  O1  MOL C   2       7.976   1.667  26.126  1.00  0.08           O    
ATOM   2186  O1  MOL C   2      18.443  13.233  24.567  1.00  0.08           O    
ATOM   2187  O1  MOL C   2      -5.127   1.681  39.248  1.00  0.08           O    
ATOM   2188  O1  MOL C   2      -5.140  12.964  37.687  1.00  0.08           O    
ATOM   2189  O1  MOL C   2      18.454  -1.702  26.127  1.00  0.08           O    
ATOM   2190  O1  MOL C   2       7.980  12.958  24.575  1.00  0.08           O    
ATOM   2191  O1  MOL C   2       5.337  -1.702  39.250  1.00  0.08           O    
ATOM   2192  O1  MOL C   2      -5.131  -0.147  24.571  1.00  0.08           O    
ATOM   2193  O1  MOL C   2      18.444  11.422  39.232  1.00  0.08           O    
ATOM   2194  O1  MOL C   2       7.979  -0.144  37.681  1.00  0.08           O    
ATOM   2195  O1  MOL C   2       5.342  11.423  26.113  1.00  0.08           O    
ATOM   2196  O1  MOL C   2       7.977  13.266  27.948  1.00  0.08           O    
ATOM   2197  O1  MOL C   2       5.335   1.689  39.512  1.00  0.08           O    
ATOM   2198  O1  MOL C   2      -5.142  13.255  41.073  1.00  0.08           O    
ATOM   2199  O1  MOL C   2      18.457   1.685  26.402  1.00  0.08           O    
ATOM   2200  O1  MOL C   2       7.982   0.135  41.083  1.00  0.08           O    
ATOM   2201  O1  MOL C   2       5.334  14.790  26.406  1.00  0.08           O    
ATOM   2202  O1  MOL C   2      -5.131   0.135  27.965  1.00  0.08           O    
ATOM   2203  O1  MOL C   2      18.448  14.799  39.520  1.00  0.08           O    
ATOM   2204  O1  MOL C   2      14.928   0.138  34.142  1.00  0.08           O    
ATOM   2205  O1  MOL C   2       0.230  14.805  31.496  1.00  0.08           O    
ATOM   2206  O1  MOL C   2       1.819   0.134  21.025  1.00  0.08           O    
ATOM   2207  O1  MOL C   2      13.342  14.815  44.609  1.00  0.08           O    
ATOM   2208  O1  MOL C   2      14.914  13.251  21.023  1.00  0.08           O    
ATOM   2209  O1  MOL C   2       0.236   1.692  44.611  1.00  0.08           O    
ATOM   2210  O1  MOL C   2       1.795  13.248  34.142  1.00  0.08           O    
ATOM   2211  O1  MOL C   2      13.355   1.704  31.496  1.00  0.08           O    
ATOM   2212  O1  MOL C   2      -1.591  -0.136  21.030  1.00  0.08           O    
ATOM   2213  O1  MOL C   2      13.084  11.419  44.610  1.00  0.08           O    
ATOM   2214  O1  MOL C   2      11.520  -0.132  34.141  1.00  0.08           O    
ATOM   2215  O1  MOL C   2      -0.037  11.413  31.496  1.00  0.08           O    
ATOM   2216  O1  MOL C   2      -1.605  12.969  34.141  1.00  0.08           O    
ATOM   2217  O1  MOL C   2      13.096  -1.694  31.497  1.00  0.08           O    
ATOM   2218  O1  MOL C   2      11.508  12.978  21.025  1.00  0.08           O    
ATOM   2219  O1  MOL C   2      -0.021  -1.706  44.617  1.00  0.08           O    
ATOM   2220  O1  MOL C   2      11.511  13.272  31.495  1.00  0.08           O    
ATOM   2221  O1  MOL C   2      -0.035   1.683  34.149  1.00  0.08           O    
ATOM   2222  O1  MOL C   2      -1.602  13.255  44.622  1.00  0.08           O    
ATOM   2223  O1  MOL C   2      13.063   1.685  21.028  1.00  0.08           O    
ATOM   2224  O1  MOL C   2      11.533   0.159  44.615  1.00  0.08           O    
ATOM   2225  O1  MOL C   2      -0.052  14.801  21.036  1.00  0.08           O    
ATOM   2226  O1  MOL C   2      -1.590   0.140  31.507  1.00  0.08           O    
ATOM   2227  O1  MOL C   2      13.090  14.776  34.176  1.00  0.08           O    
ATOM   2228  O1  MOL C   2       1.786  12.968  44.624  1.00  0.08           O    
ATOM   2229  O1  MOL C   2      13.371  -1.677  21.021  1.00  0.08           O    
ATOM   2230  O1  MOL C   2      14.922  12.938  31.536  1.00  0.08           O    
ATOM   2231  O1  MOL C   2       0.243  -1.696  34.150  1.00  0.08           O    
ATOM   2232  O1  MOL C   2       1.797  -0.155  31.505  1.00  0.08           O    
ATOM   2233  O1  MOL C   2      13.350  11.434  34.138  1.00  0.08           O    
ATOM   2234  O1  MOL C   2       0.233  11.421  21.036  1.00  0.08           O    
ATOM   2235  O1  MOL C   2      -5.132   1.699  26.402  1.00  0.08           O    
ATOM   2236  O1  MOL C   2      18.442  13.229  41.081  1.00  0.08           O    
ATOM   2237  O1  MOL C   2       7.977   1.696  39.517  1.00  0.08           O    
ATOM   2238  O1  MOL C   2       5.332  13.223  27.969  1.00  0.08           O    
ATOM   2239  O1  MOL C   2      -5.141  14.820  39.510  1.00  0.08           O    
ATOM   2240  O1  MOL C   2      18.453   0.119  27.966  1.00  0.08           O    
ATOM   2241  O1  MOL C   2       7.974  14.828  26.382  1.00  0.08           O    
ATOM   2242  O1  MOL C   2       5.336   0.127  41.079  1.00  0.08           O    
ATOM   2243  O1  MOL C   2       7.983  11.395  26.140  1.00  0.08           O    
ATOM   2244  O1  MOL C   2       5.337  -0.137  37.685  1.00  0.08           O    
ATOM   2245  O1  MOL C   2      -5.142  11.398  39.250  1.00  0.08           O    
ATOM   2246  O1  MOL C   2      18.457  -0.134  24.566  1.00  0.08           O    
ATOM   2247  O1  MOL C   2       7.982  -1.707  39.245  1.00  0.08           O    
ATOM   2248  O1  MOL C   2       5.337  12.991  24.551  1.00  0.08           O    
ATOM   2249  O1  MOL C   2      -5.131  -1.713  26.133  1.00  0.08           O    
ATOM   2250  O1  MOL C   2      18.446  12.992  37.671  1.00  0.08           O    
ATOM   2251  O1  MOL C   2      -5.140  12.969  27.964  1.00  0.08           O    
ATOM   2252  O1  MOL C   2       5.335  -1.727  26.394  1.00  0.08           O    
ATOM   2253  O1  MOL C   2       7.981  12.971  41.075  1.00  0.08           O    
ATOM   2254  O1  MOL C   2      18.445  11.400  26.414  1.00  0.08           O    
ATOM   2255  O1  MOL C   2      -5.127  -0.134  41.091  1.00  0.08           O    
ATOM   2256  O1  MOL C   2       5.336  11.410  39.527  1.00  0.08           O    
ATOM   2257  O1  MOL C   2       7.980  -0.142  27.979  1.00  0.08           O    
ATOM   2258  O1  MOL C   2       5.334  14.805  39.244  1.00  0.08           O    
ATOM   2259  O1  MOL C   2       7.976   0.101  24.561  1.00  0.08           O    
ATOM   2260  O1  MOL C   2      18.444  14.797  26.132  1.00  0.08           O    
ATOM   2261  O1  MOL C   2      -5.126   0.114  37.685  1.00  0.08           O    
ATOM   2262  O1  MOL C   2       5.332   1.696  26.146  1.00  0.08           O    
ATOM   2263  O1  MOL C   2       7.976  13.245  37.691  1.00  0.08           O    
ATOM   2264  O1  MOL C   2      18.462   1.699  39.253  1.00  0.08           O    
ATOM   2265  O1  MOL C   2      -5.145  13.236  24.574  1.00  0.08           O    
ATOM   2266  O1  MOL C   2      13.332   7.860  27.979  1.00  0.08           O    
ATOM   2267  O1  MOL C   2       1.799   5.222  39.511  1.00  0.08           O    
ATOM   2268  O1  MOL C   2       0.236   7.864  41.084  1.00  0.08           O    
ATOM   2269  O1  MOL C   2      14.923   5.216  26.373  1.00  0.08           O    
ATOM   2270  O1  MOL C   2       1.798  18.327  26.379  1.00  0.08           O    
ATOM   2271  O1  MOL C   2       0.224  -5.261  27.979  1.00  0.08           O    
ATOM   2272  O1  MOL C   2      14.918  18.337  39.501  1.00  0.08           O    
ATOM   2273  O1  MOL C   2      13.085  -5.251  37.668  1.00  0.08           O    
ATOM   2274  O1  MOL C   2      -1.616  18.334  26.142  1.00  0.08           O    
ATOM   2275  O1  MOL C   2      -0.027  -5.254  24.553  1.00  0.08           O    
ATOM   2276  O1  MOL C   2      11.513  18.336  39.253  1.00  0.08           O    
ATOM   2277  O1  MOL C   2      13.090   7.860  24.543  1.00  0.08           O    
ATOM   2278  O1  MOL C   2      -1.596   5.219  39.249  1.00  0.08           O    
ATOM   2279  O1  MOL C   2      -0.035   7.865  37.678  1.00  0.08           O    
ATOM   2280  O1  MOL C   2      11.498   5.211  26.149  1.00  0.08           O    
ATOM   2281  O1  MOL C   2       0.242   5.240  24.557  1.00  0.08           O    
ATOM   2282  O1  MOL C   2      14.907   7.889  39.222  1.00  0.08           O    
ATOM   2283  O1  MOL C   2      13.375   5.244  37.683  1.00  0.08           O    
ATOM   2284  O1  MOL C   2       1.805   7.887  26.134  1.00  0.08           O    
ATOM   2285  O1  MOL C   2       0.238  18.356  37.680  1.00  0.08           O    
ATOM   2286  O1  MOL C   2      14.913  -5.232  26.103  1.00  0.08           O    
ATOM   2287  O1  MOL C   2      13.367  18.360  24.567  1.00  0.08           O    
ATOM   2288  O1  MOL C   2       1.800  -5.234  39.250  1.00  0.08           O    
ATOM   2289  O1  MOL C   2      -0.038  18.353  41.081  1.00  0.08           O    
ATOM   2290  O1  MOL C   2      11.543  -5.221  26.398  1.00  0.08           O    
ATOM   2291  O1  MOL C   2      13.066  18.368  27.945  1.00  0.08           O    
ATOM   2292  O1  MOL C   2      -1.592  -5.234  39.517  1.00  0.08           O    
ATOM   2293  O1  MOL C   2      -0.028   5.241  27.966  1.00  0.08           O    
ATOM   2294  O1  MOL C   2      11.537   7.886  39.515  1.00  0.08           O    
ATOM   2295  O1  MOL C   2      13.072   5.247  41.059  1.00  0.08           O    
ATOM   2296  O1  MOL C   2      -1.595   7.883  26.389  1.00  0.08           O    
ATOM   2297 Cu1  MOL C   2       0.868  -0.760  45.933  1.00  0.05          Cu    
ATOM   2298 Cu1  MOL C   2       0.849  12.355  32.816  1.00  0.05          Cu    
ATOM   2299 Cu1  MOL C   2      -0.660  13.864  32.815  1.00  0.05          Cu    
ATOM   2300 Cu1  MOL C   2      12.453  13.874  45.929  1.00  0.05          Cu    
ATOM   2301 Cu1  MOL C   2       0.860   0.748  32.830  1.00  0.05          Cu    
ATOM   2302 Cu1  MOL C   2      12.442  12.359  32.820  1.00  0.05          Cu    
ATOM   2303 Cu1  MOL C   2      -0.663  12.355  45.948  1.00  0.05          Cu    
ATOM   2304 Cu1  MOL C   2      -0.650  -0.760  32.832  1.00  0.05          Cu    
ATOM   2305 Cu1  MOL C   2      13.974   6.571  40.121  1.00  0.05          Cu    
ATOM   2306 Cu1  MOL C   2       0.860   6.567  27.016  1.00  0.05          Cu    
ATOM   2307 Cu1  MOL C   2       0.856   6.540  38.626  1.00  0.05          Cu    
ATOM   2308 Cu1  MOL C   2      12.457   6.534  27.017  1.00  0.05          Cu    
ATOM   2309 Cu1  MOL C   2      -0.653   6.539  40.135  1.00  0.05          Cu    
ATOM   2310 Cu1  MOL C   2       6.659   0.745  27.034  1.00  0.05          Cu    
ATOM   2311 Cu1  MOL C   2       6.658  -0.762  25.521  1.00  0.05          Cu    
ATOM   2312 Cu1  MOL C   2       6.660  12.353  38.629  1.00  0.05          Cu    
ATOM   2313 Cu1  MOL C   2       6.653  13.863  25.507  1.00  0.05          Cu    
ATOM   2314 Cu1  MOL C   2       6.655  12.353  27.017  1.00  0.05          Cu    
ATOM   2315 Cu1  MOL C   2       6.655  -0.763  40.140  1.00  0.05          Cu    
ATOM   2316 Cu1  MOL C   2      13.978  -0.749  32.816  1.00  0.05          Cu    
ATOM   2317 Cu1  MOL C   2      13.963  12.365  45.928  1.00  0.05          Cu    
ATOM   2318 Cu1  MOL C   2      -0.641   0.747  45.933  1.00  0.05          Cu    
ATOM   2319 Cu1  MOL C   2      12.469   0.760  32.816  1.00  0.05          Cu    
ATOM   2320 Cu1  MOL C   2       0.844  13.866  45.948  1.00  0.05          Cu    
ATOM   2321 Cu1  MOL C   2      13.952  13.866  32.818  1.00  0.05          Cu    
ATOM   2322 Cu1  MOL C   2       6.654   0.745  38.629  1.00  0.05          Cu    
ATOM   2323 Cu1  MOL C   2       6.660  13.862  40.139  1.00  0.05          Cu    
ATOM   2324 Cu1  MOL C   2      13.964   6.536  25.507  1.00  0.05          Cu    
ATOM   2325 Cu1  MOL C   2      -0.648   6.565  25.507  1.00  0.05          Cu    
ATOM   2326 Cu1  MOL C   2      12.469   6.569  38.617  1.00  0.05          Cu    
ATOM   2327  C1  MOL C   2      -1.123  -1.231  21.500  1.00  0.08           C    
ATOM   2328  C2  MOL C   2      -1.814  -1.925  22.615  1.00  0.04           C    
ATOM   2329  C1  MOL C   2      11.989  -1.228  34.609  1.00  0.08           C    
ATOM   2330  C2  MOL C   2      11.298  -1.923  35.725  1.00  0.04           C    
ATOM   2331  C1  MOL C   2      -1.135  11.875  34.611  1.00  0.08           C    
ATOM   2332  C2  MOL C   2      -1.826  11.183  35.729  1.00  0.04           C    
ATOM   2333  C1  MOL C   2      11.979  11.883  21.492  1.00  0.08           C    
ATOM   2334  C2  MOL C   2      11.292  11.188  22.609  1.00  0.04           C    
ATOM   2335  C1  MOL C   2       1.326  14.343  34.611  1.00  0.08           C    
ATOM   2336  C2  MOL C   2       2.018  15.034  35.728  1.00  0.04           C    
ATOM   2337  C1  MOL C   2      14.446  14.346  21.493  1.00  0.08           C    
ATOM   2338  C2  MOL C   2      15.137  15.035  22.611  1.00  0.04           C    
ATOM   2339  C1  MOL C   2      12.000   1.254  44.144  1.00  0.08           C    
ATOM   2340  C2  MOL C   2      11.303   1.937  43.025  1.00  0.04           C    
ATOM   2341  C1  MOL C   2      -1.120   1.235  31.037  1.00  0.08           C    
ATOM   2342  C2  MOL C   2      -1.814   1.925  29.921  1.00  0.04           C    
ATOM   2343  C1  MOL C   2      14.440  11.856  31.051  1.00  0.08           C    
ATOM   2344  C2  MOL C   2      15.137  11.163  29.940  1.00  0.04           C    
ATOM   2345  C1  MOL C   2      -1.133  17.885  40.612  1.00  0.08           C    
ATOM   2346  C2  MOL C   2      -1.824  16.768  41.303  1.00  0.04           C    
ATOM   2347  C1  MOL C   2      11.971  17.901  27.477  1.00  0.08           C    
ATOM   2348  C2  MOL C   2      11.282  16.786  28.173  1.00  0.04           C    
ATOM   2349  C1  MOL C   2      -1.123   4.771  27.498  1.00  0.08           C    
ATOM   2350  C2  MOL C   2      -1.816   3.655  28.190  1.00  0.04           C    
ATOM   2351  C1  MOL C   2      11.978   4.776  40.590  1.00  0.08           C    
ATOM   2352  C2  MOL C   2      11.292   3.659  41.286  1.00  0.04           C    
ATOM   2353  C1  MOL C   2      14.469   4.776  38.152  1.00  0.08           C    
ATOM   2354  C2  MOL C   2      15.156   3.657  37.460  1.00  0.04           C    
ATOM   2355  C1  MOL C   2      14.460  17.888  25.036  1.00  0.08           C    
ATOM   2356  C2  MOL C   2      15.144  16.766  24.344  1.00  0.04           C    
ATOM   2357  C1  MOL C   2       1.319  -4.793  27.510  1.00  0.08           C    
ATOM   2358  C2  MOL C   2       2.014  -3.678  28.198  1.00  0.04           C    
ATOM   2359  C1  MOL C   2      11.995   8.329  25.014  1.00  0.08           C    
ATOM   2360  C2  MOL C   2      11.301   9.450  24.331  1.00  0.04           C    
ATOM   2361  C1  MOL C   2      -1.130   8.333  38.148  1.00  0.08           C    
ATOM   2362  C2  MOL C   2      -1.822   9.451  37.458  1.00  0.04           C    
ATOM   2363  C1  MOL C   2       4.864  -1.261  27.491  1.00  0.08           C    
ATOM   2364  C2  MOL C   2       3.746  -1.951  28.187  1.00  0.04           C    
ATOM   2365  C1  MOL C   2      17.977  11.868  27.509  1.00  0.08           C    
ATOM   2366  C2  MOL C   2      16.861  11.173  28.203  1.00  0.04           C    
ATOM   2367  C1  MOL C   2       4.866  11.879  40.622  1.00  0.08           C    
ATOM   2368  C2  MOL C   2       3.749  11.186  41.312  1.00  0.04           C    
ATOM   2369  C1  MOL C   2       4.891   1.249  25.029  1.00  0.08           C    
ATOM   2370  C2  MOL C   2       3.781   1.944  24.328  1.00  0.04           C    
ATOM   2371  C1  MOL C   2      17.993   1.230  38.157  1.00  0.08           C    
ATOM   2372  C2  MOL C   2      16.880   1.923  37.462  1.00  0.04           C    
ATOM   2373  C1  MOL C   2      17.976  14.330  25.036  1.00  0.08           C    
ATOM   2374  C2  MOL C   2      16.864  15.026  24.344  1.00  0.04           C    
ATOM   2375  C1  MOL C   2      -4.672  11.869  38.156  1.00  0.08           C    
ATOM   2376  C2  MOL C   2      -3.554  11.180  37.463  1.00  0.04           C    
ATOM   2377  C1  MOL C   2      -4.662  -1.242  25.038  1.00  0.08           C    
ATOM   2378  C2  MOL C   2      -3.545  -1.932  24.345  1.00  0.04           C    
ATOM   2379  C1  MOL C   2       8.443  14.362  27.479  1.00  0.08           C    
ATOM   2380  C2  MOL C   2       9.557  15.054  28.174  1.00  0.04           C    
ATOM   2381  C1  MOL C   2      -4.672  14.350  40.605  1.00  0.08           C    
ATOM   2382  C2  MOL C   2      -3.555  15.039  41.300  1.00  0.04           C    
ATOM   2383  C1  MOL C   2      14.460   1.233  34.612  1.00  0.08           C    
ATOM   2384  C2  MOL C   2      15.152   1.925  35.730  1.00  0.04           C    
ATOM   2385  C1  MOL C   2       1.351   1.231  21.491  1.00  0.08           C    
ATOM   2386  C2  MOL C   2       2.045   1.930  22.603  1.00  0.04           C    
ATOM   2387  C1  MOL C   2      11.982  14.365  31.025  1.00  0.08           C    
ATOM   2388  C2  MOL C   2      11.288  15.056  29.906  1.00  0.04           C    
ATOM   2389  C1  MOL C   2      -1.133  14.350  44.153  1.00  0.08           C    
ATOM   2390  C2  MOL C   2      -1.825  15.039  43.033  1.00  0.04           C    
ATOM   2391  C1  MOL C   2       1.319  11.872  44.155  1.00  0.08           C    
ATOM   2392  C2  MOL C   2       2.015  11.182  43.039  1.00  0.04           C    
ATOM   2393  C1  MOL C   2       1.326  -1.250  31.037  1.00  0.08           C    
ATOM   2394  C2  MOL C   2       2.017  -1.943  29.921  1.00  0.04           C    
ATOM   2395  C1  MOL C   2      -4.662   1.230  27.497  1.00  0.08           C    
ATOM   2396  C2  MOL C   2      -3.545   1.923  28.189  1.00  0.04           C    
ATOM   2397  C1  MOL C   2       8.449   1.229  40.611  1.00  0.08           C    
ATOM   2398  C2  MOL C   2       9.567   1.924  41.299  1.00  0.04           C    
ATOM   2399  C1  MOL C   2       8.452  11.864  25.044  1.00  0.08           C    
ATOM   2400  C2  MOL C   2       9.569  11.178  24.347  1.00  0.04           C    
ATOM   2401  C1  MOL C   2       8.450  -1.238  38.149  1.00  0.08           C    
ATOM   2402  C2  MOL C   2       9.568  -1.929  37.456  1.00  0.04           C    
ATOM   2403  C1  MOL C   2       4.864  14.336  38.149  1.00  0.08           C    
ATOM   2404  C2  MOL C   2       3.748  15.031  37.458  1.00  0.04           C    
ATOM   2405  C1  MOL C   2      14.428   8.329  27.511  1.00  0.08           C    
ATOM   2406  C2  MOL C   2      15.127   9.442  28.203  1.00  0.04           C    
ATOM   2407  C1  MOL C   2       1.331   8.335  40.616  1.00  0.08           C    
ATOM   2408  C2  MOL C   2       2.020   9.453  41.308  1.00  0.04           C    
ATOM   2409  C1  MOL C   2      11.991  -4.781  38.138  1.00  0.08           C    
ATOM   2410  C2  MOL C   2      11.299  -3.660  37.450  1.00  0.04           C    
ATOM   2411  C1  MOL C   2      -1.122  -4.783  25.024  1.00  0.08           C    
ATOM   2412  C2  MOL C   2      -1.813  -3.662  24.338  1.00  0.04           C    
ATOM   2413  C1  MOL C   2       1.339   4.774  25.025  1.00  0.08           C    
ATOM   2414  C2  MOL C   2       2.037   3.661  24.332  1.00  0.04           C    
ATOM   2415  C1  MOL C   2       1.333  17.885  38.148  1.00  0.08           C    
ATOM   2416  C2  MOL C   2       2.022  16.766  37.457  1.00  0.04           C    
ATOM   2417  C1  MOL C   2      12.020  11.919  44.106  1.00  0.08           C    
ATOM   2418  C2  MOL C   2      11.413  11.310  42.907  1.00  0.04           C    
ATOM   2419  C1  MOL C   2      -1.100  11.915  30.992  1.00  0.08           C    
ATOM   2420  C2  MOL C   2      -1.707  11.307  29.791  1.00  0.04           C    
ATOM   2421  C1  MOL C   2      12.034  -1.191  30.993  1.00  0.08           C    
ATOM   2422  C2  MOL C   2      11.428  -1.797  29.792  1.00  0.04           C    
ATOM   2423  C1  MOL C   2      -1.086  -1.205  44.116  1.00  0.08           C    
ATOM   2424  C2  MOL C   2      -1.698  -1.813  42.919  1.00  0.04           C    
ATOM   2425  C1  MOL C   2      14.418   1.201  30.993  1.00  0.08           C    
ATOM   2426  C2  MOL C   2      15.027   1.804  29.791  1.00  0.04           C    
ATOM   2427  C1  MOL C   2       1.299   1.191  44.108  1.00  0.08           C    
ATOM   2428  C2  MOL C   2       1.907   1.798  42.909  1.00  0.04           C    
ATOM   2429  C1  MOL C   2      14.406  14.313  44.108  1.00  0.08           C    
ATOM   2430  C2  MOL C   2      15.018  14.919  42.910  1.00  0.04           C    
ATOM   2431  C1  MOL C   2      -1.114  14.298  21.540  1.00  0.08           C    
ATOM   2432  C2  MOL C   2      -1.723  14.909  22.739  1.00  0.04           C    
ATOM   2433  C1  MOL C   2      12.014  14.288  34.664  1.00  0.08           C    
ATOM   2434  C2  MOL C   2      11.409  14.897  35.865  1.00  0.04           C    
ATOM   2435  C1  MOL C   2       1.306  -1.194  34.654  1.00  0.08           C    
ATOM   2436  C2  MOL C   2       1.911  -1.804  35.854  1.00  0.04           C    
ATOM   2437  C1  MOL C   2       1.296  11.925  21.538  1.00  0.08           C    
ATOM   2438  C2  MOL C   2       1.907  11.313  22.733  1.00  0.04           C    
ATOM   2439  C1  MOL C   2      14.414  11.935  34.638  1.00  0.08           C    
ATOM   2440  C2  MOL C   2      15.023  11.320  35.832  1.00  0.04           C    
ATOM   2441  C1  MOL C   2      12.047  -4.717  27.459  1.00  0.08           C    
ATOM   2442  C2  MOL C   2      11.435  -3.518  28.066  1.00  0.04           C    
ATOM   2443  C1  MOL C   2      -1.091  -4.733  40.581  1.00  0.08           C    
ATOM   2444  C2  MOL C   2      -1.702  -3.536  41.193  1.00  0.04           C    
ATOM   2445  C1  MOL C   2      12.038   8.391  40.577  1.00  0.08           C    
ATOM   2446  C2  MOL C   2      11.421   9.586  41.183  1.00  0.04           C    
ATOM   2447  C1  MOL C   2      -1.095   8.386  27.454  1.00  0.08           C    
ATOM   2448  C2  MOL C   2      -1.705   9.583  28.065  1.00  0.04           C    
ATOM   2449  C1  MOL C   2       1.305   8.388  25.069  1.00  0.08           C    
ATOM   2450  C2  MOL C   2       1.914   9.587  24.457  1.00  0.04           C    
ATOM   2451  C1  MOL C   2       1.298  -4.730  38.187  1.00  0.08           C    
ATOM   2452  C2  MOL C   2       1.907  -3.530  37.579  1.00  0.04           C    
ATOM   2453  C1  MOL C   2      14.411  -4.727  25.041  1.00  0.08           C    
ATOM   2454  C2  MOL C   2      15.026  -3.527  24.437  1.00  0.04           C    
ATOM   2455  C1  MOL C   2      14.417  17.837  40.566  1.00  0.08           C    
ATOM   2456  C2  MOL C   2      15.025  16.640  41.181  1.00  0.04           C    
ATOM   2457  C1  MOL C   2       1.299  17.826  27.445  1.00  0.08           C    
ATOM   2458  C2  MOL C   2       1.907  16.628  28.061  1.00  0.04           C    
ATOM   2459  C1  MOL C   2      14.424   4.715  27.440  1.00  0.08           C    
ATOM   2460  C2  MOL C   2      15.031   3.520  28.056  1.00  0.04           C    
ATOM   2461  C1  MOL C   2      -1.094   4.717  38.186  1.00  0.08           C    
ATOM   2462  C2  MOL C   2      -1.703   3.517  37.576  1.00  0.04           C    
ATOM   2463  C1  MOL C   2      11.998   4.709  25.083  1.00  0.08           C    
ATOM   2464  C2  MOL C   2      11.394   3.507  24.468  1.00  0.04           C    
ATOM   2465  C1  MOL C   2      -4.635  11.908  27.461  1.00  0.08           C    
ATOM   2466  C2  MOL C   2      -3.432  11.304  28.067  1.00  0.04           C    
ATOM   2467  C1  MOL C   2       8.486  11.909  40.572  1.00  0.08           C    
ATOM   2468  C2  MOL C   2       9.690  11.306  41.180  1.00  0.04           C    
ATOM   2469  C1  MOL C   2      -4.625  -1.198  40.590  1.00  0.08           C    
ATOM   2470  C2  MOL C   2      -3.425  -1.809  41.197  1.00  0.04           C    
ATOM   2471  C1  MOL C   2       8.506  -1.185  27.457  1.00  0.08           C    
ATOM   2472  C2  MOL C   2       9.711  -1.791  28.060  1.00  0.04           C    
ATOM   2473  C1  MOL C   2       8.480  14.307  38.193  1.00  0.08           C    
ATOM   2474  C2  MOL C   2       9.680  14.910  37.585  1.00  0.04           C    
ATOM   2475  C1  MOL C   2      -4.643  14.300  25.075  1.00  0.08           C    
ATOM   2476  C2  MOL C   2      -3.446  14.910  24.464  1.00  0.04           C    
ATOM   2477  C1  MOL C   2      17.953  -1.198  25.064  1.00  0.08           C    
ATOM   2478  C2  MOL C   2      16.754  -1.804  24.451  1.00  0.04           C    
ATOM   2479  C1  MOL C   2      17.942  11.927  38.169  1.00  0.08           C    
ATOM   2480  C2  MOL C   2      16.743  11.317  37.559  1.00  0.04           C    
ATOM   2481  C1  MOL C   2       4.837  11.925  25.051  1.00  0.08           C    
ATOM   2482  C2  MOL C   2       3.638  11.313  24.448  1.00  0.04           C    
ATOM   2483  C1  MOL C   2       4.832   1.189  40.576  1.00  0.08           C    
ATOM   2484  C2  MOL C   2       3.632   1.797  41.184  1.00  0.04           C    
ATOM   2485  C1  MOL C   2      17.952   1.183  27.463  1.00  0.08           C    
ATOM   2486  C2  MOL C   2      16.752   1.793  28.067  1.00  0.04           C    
ATOM   2487  C1  MOL C   2       4.830  14.288  27.468  1.00  0.08           C    
ATOM   2488  C2  MOL C   2       3.630  14.901  28.072  1.00  0.04           C    
ATOM   2489  C1  MOL C   2       1.293  14.302  30.993  1.00  0.08           C    
ATOM   2490  C2  MOL C   2       1.903  14.909  29.793  1.00  0.04           C    
ATOM   2491  C1  MOL C   2      -1.098   1.181  34.652  1.00  0.08           C    
ATOM   2492  C2  MOL C   2      -1.705   1.792  35.851  1.00  0.04           C    
ATOM   2493  C1  MOL C   2      12.005   1.177  21.533  1.00  0.08           C    
ATOM   2494  C2  MOL C   2      11.399   1.784  22.736  1.00  0.04           C    
ATOM   2495  C1  MOL C   2      14.432  -1.175  21.526  1.00  0.08           C    
ATOM   2496  C2  MOL C   2      15.036  -1.793  22.722  1.00  0.04           C    
ATOM   2497  C1  MOL C   2      17.942  14.296  40.581  1.00  0.08           C    
ATOM   2498  C2  MOL C   2      16.745  14.909  41.188  1.00  0.04           C    
ATOM   2499  C1  MOL C   2       4.834  -1.201  38.187  1.00  0.08           C    
ATOM   2500  C2  MOL C   2       3.634  -1.808  37.579  1.00  0.04           C    
ATOM   2501  C1  MOL C   2       8.478   1.165  25.063  1.00  0.08           C    
ATOM   2502  C2  MOL C   2       9.675   1.777  24.458  1.00  0.04           C    
ATOM   2503  C1  MOL C   2      -4.624   1.179  38.185  1.00  0.08           C    
ATOM   2504  C2  MOL C   2      -3.427   1.791  37.576  1.00  0.04           C    
ATOM   2505  C1  MOL C   2       1.298   4.719  40.574  1.00  0.08           C    
ATOM   2506  C2  MOL C   2       1.907   3.521  41.183  1.00  0.04           C    
ATOM   2507  C1  MOL C   2      -1.117  17.833  25.076  1.00  0.08           C    
ATOM   2508  C2  MOL C   2      -1.724  16.635  24.464  1.00  0.04           C    
ATOM   2509  C1  MOL C   2      12.014  17.832  38.189  1.00  0.08           C    
ATOM   2510  C2  MOL C   2      11.407  16.630  37.584  1.00  0.04           C    
ATOM   2511  C1  MOL C   2      14.405   8.392  38.159  1.00  0.08           C    
ATOM   2512  C2  MOL C   2      15.017   9.590  37.551  1.00  0.04           C    
ATOM   2513  C3  MOL C   2      -2.971  -1.370  23.190  1.00  0.03           C    
ATOM   2514  C3  MOL C   2      10.142  -1.367  36.301  1.00  0.03           C    
ATOM   2515  C3  MOL C   2       3.173  14.474  36.302  1.00  0.03           C    
ATOM   2516  C3  MOL C   2      16.291  14.473  23.186  1.00  0.03           C    
ATOM   2517  C3  MOL C   2       3.210   1.384  23.171  1.00  0.03           C    
ATOM   2518  C3  MOL C   2      16.306   1.365  36.306  1.00  0.03           C    
ATOM   2519  C3  MOL C   2      10.147   1.372  42.456  1.00  0.03           C    
ATOM   2520  C3  MOL C   2      10.132  14.496  29.330  1.00  0.03           C    
ATOM   2521  C3  MOL C   2      16.293  11.723  29.366  1.00  0.03           C    
ATOM   2522  C3  MOL C   2       3.172  11.743  42.467  1.00  0.03           C    
ATOM   2523  C3  MOL C   2      -1.267  16.194  42.459  1.00  0.03           C    
ATOM   2524  C3  MOL C   2      -1.258   3.082  29.347  1.00  0.03           C    
ATOM   2525  C3  MOL C   2      14.596   3.083  36.303  1.00  0.03           C    
ATOM   2526  C3  MOL C   2       1.477   3.080  23.181  1.00  0.03           C    
ATOM   2527  C3  MOL C   2      14.583  16.194  23.187  1.00  0.03           C    
ATOM   2528  C3  MOL C   2       1.462  16.192  36.302  1.00  0.03           C    
ATOM   2529  C3  MOL C   2       1.458  -3.100  29.352  1.00  0.03           C    
ATOM   2530  C3  MOL C   2      11.854  10.030  23.176  1.00  0.03           C    
ATOM   2531  C3  MOL C   2      -1.267  10.026  36.302  1.00  0.03           C    
ATOM   2532  C3  MOL C   2       3.170  -3.108  27.635  1.00  0.03           C    
ATOM   2533  C3  MOL C   2       3.201   3.097  24.886  1.00  0.03           C    
ATOM   2534  C3  MOL C   2      16.309   3.080  38.019  1.00  0.03           C    
ATOM   2535  C3  MOL C   2       3.177  16.189  38.015  1.00  0.03           C    
ATOM   2536  C3  MOL C   2      16.296  16.185  24.902  1.00  0.03           C    
ATOM   2537  C3  MOL C   2      -2.978  10.024  38.019  1.00  0.03           C    
ATOM   2538  C3  MOL C   2      10.147  10.021  24.897  1.00  0.03           C    
ATOM   2539  C3  MOL C   2      10.127  16.211  27.617  1.00  0.03           C    
ATOM   2540  C3  MOL C   2      10.137   3.079  40.734  1.00  0.03           C    
ATOM   2541  C3  MOL C   2      -1.256  -3.083  23.185  1.00  0.03           C    
ATOM   2542  C3  MOL C   2      11.856  -3.081  36.296  1.00  0.03           C    
ATOM   2543  C3  MOL C   2      11.843  16.213  29.330  1.00  0.03           C    
ATOM   2544  C3  MOL C   2      11.856   3.091  42.443  1.00  0.03           C    
ATOM   2545  C3  MOL C   2       1.460  10.026  42.463  1.00  0.03           C    
ATOM   2546  C3  MOL C   2      14.577  10.010  29.364  1.00  0.03           C    
ATOM   2547  C3  MOL C   2      -2.970   1.365  29.346  1.00  0.03           C    
ATOM   2548  C3  MOL C   2      -2.981  14.480  42.457  1.00  0.03           C    
ATOM   2549  C3  MOL C   2      10.138  11.743  23.191  1.00  0.03           C    
ATOM   2550  C3  MOL C   2      -2.981  11.739  36.306  1.00  0.03           C    
ATOM   2551  C3  MOL C   2       3.173  -1.387  29.342  1.00  0.03           C    
ATOM   2552  C3  MOL C   2      16.281  10.021  27.640  1.00  0.03           C    
ATOM   2553  C3  MOL C   2       3.176  10.030  40.752  1.00  0.03           C    
ATOM   2554  C3  MOL C   2      10.143  -3.087  38.011  1.00  0.03           C    
ATOM   2555  C3  MOL C   2      -2.970  -3.090  24.899  1.00  0.03           C    
ATOM   2556  C3  MOL C   2      -2.980  16.195  40.744  1.00  0.03           C    
ATOM   2557  C3  MOL C   2      -2.972   3.079  27.632  1.00  0.03           C    
ATOM   2558  C3  MOL C   2      11.991  10.174  42.322  1.00  0.03           C    
ATOM   2559  C3  MOL C   2      -1.132  10.170  29.204  1.00  0.03           C    
ATOM   2560  C3  MOL C   2      14.455   2.940  29.198  1.00  0.03           C    
ATOM   2561  C3  MOL C   2      14.448  16.058  42.320  1.00  0.03           C    
ATOM   2562  C3  MOL C   2      -1.150  16.049  23.325  1.00  0.03           C    
ATOM   2563  C3  MOL C   2      11.984  16.037  36.450  1.00  0.03           C    
ATOM   2564  C3  MOL C   2      -1.129   2.930  36.438  1.00  0.03           C    
ATOM   2565  C3  MOL C   2      11.972   2.923  23.328  1.00  0.03           C    
ATOM   2566  C3  MOL C   2       1.333  -2.941  36.442  1.00  0.03           C    
ATOM   2567  C3  MOL C   2      14.458  -2.934  23.300  1.00  0.03           C    
ATOM   2568  C3  MOL C   2      10.300  -2.928  27.486  1.00  0.03           C    
ATOM   2569  C3  MOL C   2      -2.840  -2.947  40.621  1.00  0.03           C    
ATOM   2570  C3  MOL C   2      10.281  10.169  40.607  1.00  0.03           C    
ATOM   2571  C3  MOL C   2       3.054  10.174  25.025  1.00  0.03           C    
ATOM   2572  C3  MOL C   2      16.154  10.178  38.130  1.00  0.03           C    
ATOM   2573  C3  MOL C   2      16.162  16.049  40.610  1.00  0.03           C    
ATOM   2574  C3  MOL C   2       3.045  16.038  27.492  1.00  0.03           C    
ATOM   2575  C3  MOL C   2      16.168   2.929  27.487  1.00  0.03           C    
ATOM   2576  C3  MOL C   2       3.044   2.934  40.608  1.00  0.03           C    
ATOM   2577  C3  MOL C   2      -2.841   2.930  38.150  1.00  0.03           C    
ATOM   2578  C3  MOL C   2      -2.860  16.047  25.039  1.00  0.03           C    
ATOM   2579  C3  MOL C   2      -2.845  11.881  29.204  1.00  0.03           C    
ATOM   2580  C3  MOL C   2      -2.835  -1.235  42.333  1.00  0.03           C    
ATOM   2581  C3  MOL C   2      10.294  -1.218  29.201  1.00  0.03           C    
ATOM   2582  C3  MOL C   2      10.268  14.329  36.451  1.00  0.03           C    
ATOM   2583  C3  MOL C   2      -2.860  14.335  23.326  1.00  0.03           C    
ATOM   2584  C3  MOL C   2      16.172  -1.223  23.315  1.00  0.03           C    
ATOM   2585  C3  MOL C   2       3.049  -1.232  36.441  1.00  0.03           C    
ATOM   2586  C3  MOL C   2      16.159  11.893  36.422  1.00  0.03           C    
ATOM   2587  C3  MOL C   2       3.046  11.888  23.315  1.00  0.03           C    
ATOM   2588  C3  MOL C   2       3.045   1.223  42.322  1.00  0.03           C    
ATOM   2589  C3  MOL C   2      16.163   1.224  29.206  1.00  0.03           C    
ATOM   2590  C3  MOL C   2       3.041  14.332  29.210  1.00  0.03           C    
ATOM   2591  C3  MOL C   2      16.154  14.339  42.325  1.00  0.03           C    
ATOM   2592  C3  MOL C   2      10.275  11.883  42.317  1.00  0.03           C    
ATOM   2593  C3  MOL C   2      -2.842   1.218  36.438  1.00  0.03           C    
ATOM   2594  C3  MOL C   2      10.264   1.206  23.321  1.00  0.03           C    
ATOM   2595  C3  MOL C   2       3.046  -2.945  38.154  1.00  0.03           C    
ATOM   2596  C3  MOL C   2      16.163  -2.944  25.019  1.00  0.03           C    
ATOM   2597  C3  MOL C   2      -2.844  10.169  27.491  1.00  0.03           C    
ATOM   2598  C3  MOL C   2      10.257   2.916  25.037  1.00  0.03           C    
ATOM   2599  C3  MOL C   2      10.268  16.048  38.157  1.00  0.03           C    
ATOM   2600  C3  MOL C   2       1.332   2.935  42.321  1.00  0.03           C    
ATOM   2601  C3  MOL C   2       1.330  16.045  29.201  1.00  0.03           C    
ATOM   2602  C3  MOL C   2      14.448  10.178  36.412  1.00  0.03           C    
ATOM   2603  C3  MOL C   2       1.335  10.174  23.321  1.00  0.03           C    
ATOM   2604  C3  MOL C   2      12.003  -2.935  29.208  1.00  0.03           C    
ATOM   2605  C3  MOL C   2      -1.126  -2.952  42.332  1.00  0.03           C    
ATOM   2606  O1  MOL C   2      -0.033  24.533  21.030  1.00  0.08           O    
ATOM   2607  O1  MOL C   2      11.511  39.214  44.608  1.00  0.08           O    
ATOM   2608  O1  MOL C   2      13.079  24.537  34.139  1.00  0.08           O    
ATOM   2609  O1  MOL C   2      -1.607  39.211  31.495  1.00  0.08           O    
ATOM   2610  O1  MOL C   2      -0.046  37.639  34.139  1.00  0.08           O    
ATOM   2611  O1  MOL C   2      11.526  26.103  31.496  1.00  0.08           O    
ATOM   2612  O1  MOL C   2      13.068  37.649  21.020  1.00  0.08           O    
ATOM   2613  O1  MOL C   2      -1.591  26.091  44.618  1.00  0.08           O    
ATOM   2614  O1  MOL C   2       0.226  41.045  34.140  1.00  0.08           O    
ATOM   2615  O1  MOL C   2      14.914  26.371  31.497  1.00  0.08           O    
ATOM   2616  O1  MOL C   2      13.345  41.048  21.024  1.00  0.08           O    
ATOM   2617  O1  MOL C   2       1.798  26.362  44.610  1.00  0.08           O    
ATOM   2618  O1  MOL C   2       0.249  27.929  21.022  1.00  0.08           O    
ATOM   2619  O1  MOL C   2      14.901  39.482  44.610  1.00  0.08           O    
ATOM   2620  O1  MOL C   2      13.360  27.935  34.141  1.00  0.08           O    
ATOM   2621  O1  MOL C   2       1.788  39.472  31.497  1.00  0.08           O    
ATOM   2622  O1  MOL C   2      13.089  27.958  44.613  1.00  0.08           O    
ATOM   2623  O1  MOL C   2      -1.618  39.465  21.036  1.00  0.08           O    
ATOM   2624  O1  MOL C   2      -0.029  27.935  31.504  1.00  0.08           O    
ATOM   2625  O1  MOL C   2      11.489  39.475  34.139  1.00  0.08           O    
ATOM   2626  O1  MOL C   2      13.074  41.065  31.494  1.00  0.08           O    
ATOM   2627  O1  MOL C   2      -1.605  26.350  34.149  1.00  0.08           O    
ATOM   2628  O1  MOL C   2      -0.045  41.053  44.623  1.00  0.08           O    
ATOM   2629  O1  MOL C   2      11.502  26.344  21.028  1.00  0.08           O    
ATOM   2630  O1  MOL C   2      13.320  37.639  31.494  1.00  0.08           O    
ATOM   2631  O1  MOL C   2       1.803  26.102  34.149  1.00  0.08           O    
ATOM   2632  O1  MOL C   2       0.219  37.634  44.622  1.00  0.08           O    
ATOM   2633  O1  MOL C   2      14.925  26.126  21.027  1.00  0.08           O    
ATOM   2634  O1  MOL C   2      13.333  24.520  44.612  1.00  0.08           O    
ATOM   2635  O1  MOL C   2       1.789  39.224  21.036  1.00  0.08           O    
ATOM   2636  O1  MOL C   2       0.225  24.516  31.507  1.00  0.08           O    
ATOM   2637  O1  MOL C   2      14.908  39.234  34.135  1.00  0.08           O    
ATOM   2638  O1  MOL C   2      -1.608  44.587  39.516  1.00  0.08           O    
ATOM   2639  O1  MOL C   2      13.107  21.013  27.958  1.00  0.08           O    
ATOM   2640  O1  MOL C   2      11.497  44.602  26.380  1.00  0.08           O    
ATOM   2641  O1  MOL C   2      -0.032  20.997  41.080  1.00  0.08           O    
ATOM   2642  O1  MOL C   2      -1.597  31.472  26.401  1.00  0.08           O    
ATOM   2643  O1  MOL C   2      13.099  34.124  41.076  1.00  0.08           O    
ATOM   2644  O1  MOL C   2      11.503  31.478  39.493  1.00  0.08           O    
ATOM   2645  O1  MOL C   2      -0.037  34.116  27.955  1.00  0.08           O    
ATOM   2646  O1  MOL C   2      14.933  31.480  39.246  1.00  0.08           O    
ATOM   2647  O1  MOL C   2       0.237  34.117  24.567  1.00  0.08           O    
ATOM   2648  O1  MOL C   2       1.801  31.476  26.120  1.00  0.08           O    
ATOM   2649  O1  MOL C   2      13.333  34.122  37.660  1.00  0.08           O    
ATOM   2650  O1  MOL C   2      14.926  44.591  26.129  1.00  0.08           O    
ATOM   2651  O1  MOL C   2       0.229  21.000  37.684  1.00  0.08           O    
ATOM   2652  O1  MOL C   2       1.797  44.588  39.242  1.00  0.08           O    
ATOM   2653  O1  MOL C   2      13.339  21.006  24.540  1.00  0.08           O    
ATOM   2654  O1  MOL C   2       1.783  20.972  26.414  1.00  0.08           O    
ATOM   2655  O1  MOL C   2      13.349  44.573  41.066  1.00  0.08           O    
ATOM   2656  O1  MOL C   2      14.908  20.982  39.517  1.00  0.08           O    
ATOM   2657  O1  MOL C   2       0.231  44.563  27.946  1.00  0.08           O    
ATOM   2658  O1  MOL C   2       1.795  34.099  39.520  1.00  0.08           O    
ATOM   2659  O1  MOL C   2      13.357  31.451  27.941  1.00  0.08           O    
ATOM   2660  O1  MOL C   2      14.891  34.094  26.415  1.00  0.08           O    
ATOM   2661  O1  MOL C   2       0.229  31.454  41.074  1.00  0.08           O    
ATOM   2662  O1  MOL C   2      11.521  34.091  26.106  1.00  0.08           O    
ATOM   2663  O1  MOL C   2      -0.036  31.453  37.683  1.00  0.08           O    
ATOM   2664  O1  MOL C   2      -1.604  34.096  39.241  1.00  0.08           O    
ATOM   2665  O1  MOL C   2      13.053  31.449  24.579  1.00  0.08           O    
ATOM   2666  O1  MOL C   2      11.517  20.981  39.231  1.00  0.08           O    
ATOM   2667  O1  MOL C   2      -0.059  44.569  24.573  1.00  0.08           O    
ATOM   2668  O1  MOL C   2      -1.596  20.979  26.116  1.00  0.08           O    
ATOM   2669  O1  MOL C   2      13.070  44.569  37.684  1.00  0.08           O    
ATOM   2670  O1  MOL C   2      18.452  26.080  41.079  1.00  0.08           O    
ATOM   2671  O1  MOL C   2      -5.145  37.637  26.398  1.00  0.08           O    
ATOM   2672  O1  MOL C   2       5.327  26.064  27.962  1.00  0.08           O    
ATOM   2673  O1  MOL C   2       7.976  37.640  39.508  1.00  0.08           O    
ATOM   2674  O1  MOL C   2      18.441  39.197  27.976  1.00  0.08           O    
ATOM   2675  O1  MOL C   2      -5.134  24.532  39.527  1.00  0.08           O    
ATOM   2676  O1  MOL C   2       5.331  39.207  41.090  1.00  0.08           O    
ATOM   2677  O1  MOL C   2       8.011  24.560  26.380  1.00  0.08           O    
ATOM   2678  O1  MOL C   2       5.372  26.399  24.548  1.00  0.08           O    
ATOM   2679  O1  MOL C   2       7.973  41.042  39.256  1.00  0.08           O    
ATOM   2680  O1  MOL C   2      18.455  26.367  37.688  1.00  0.08           O    
ATOM   2681  O1  MOL C   2      -5.149  41.034  26.138  1.00  0.08           O    
ATOM   2682  O1  MOL C   2       5.328  39.474  37.679  1.00  0.08           O    
ATOM   2683  O1  MOL C   2       7.971  27.899  26.125  1.00  0.08           O    
ATOM   2684  O1  MOL C   2      18.438  39.466  24.566  1.00  0.08           O    
ATOM   2685  O1  MOL C   2      -5.132  27.914  39.247  1.00  0.08           O    
ATOM   2686  O1  MOL C   2      -5.145  39.197  37.686  1.00  0.08           O    
ATOM   2687  O1  MOL C   2      18.448  24.531  26.126  1.00  0.08           O    
ATOM   2688  O1  MOL C   2       7.975  39.190  24.574  1.00  0.08           O    
ATOM   2689  O1  MOL C   2       5.331  24.530  39.249  1.00  0.08           O    
ATOM   2690  O1  MOL C   2      -5.136  26.086  24.570  1.00  0.08           O    
ATOM   2691  O1  MOL C   2      18.439  37.655  39.230  1.00  0.08           O    
ATOM   2692  O1  MOL C   2       7.974  26.089  37.679  1.00  0.08           O    
ATOM   2693  O1  MOL C   2       5.336  37.656  26.112  1.00  0.08           O    
ATOM   2694  O1  MOL C   2       7.972  39.499  27.947  1.00  0.08           O    
ATOM   2695  O1  MOL C   2       5.329  27.922  39.511  1.00  0.08           O    
ATOM   2696  O1  MOL C   2      -5.147  39.488  41.072  1.00  0.08           O    
ATOM   2697  O1  MOL C   2      18.452  27.917  26.400  1.00  0.08           O    
ATOM   2698  O1  MOL C   2       7.976  26.367  41.081  1.00  0.08           O    
ATOM   2699  O1  MOL C   2       5.329  41.023  26.405  1.00  0.08           O    
ATOM   2700  O1  MOL C   2      -5.136  26.368  27.964  1.00  0.08           O    
ATOM   2701  O1  MOL C   2      18.443  41.031  39.518  1.00  0.08           O    
ATOM   2702  O1  MOL C   2      14.923  26.371  34.140  1.00  0.08           O    
ATOM   2703  O1  MOL C   2       0.224  41.037  31.495  1.00  0.08           O    
ATOM   2704  O1  MOL C   2       1.814  26.367  21.024  1.00  0.08           O    
ATOM   2705  O1  MOL C   2      13.337  41.048  44.608  1.00  0.08           O    
ATOM   2706  O1  MOL C   2      14.909  39.484  21.022  1.00  0.08           O    
ATOM   2707  O1  MOL C   2       0.231  27.925  44.610  1.00  0.08           O    
ATOM   2708  O1  MOL C   2       1.789  39.481  34.140  1.00  0.08           O    
ATOM   2709  O1  MOL C   2      13.350  27.937  31.495  1.00  0.08           O    
ATOM   2710  O1  MOL C   2      -1.597  26.097  21.029  1.00  0.08           O    
ATOM   2711  O1  MOL C   2      13.078  37.651  44.609  1.00  0.08           O    
ATOM   2712  O1  MOL C   2      11.515  26.101  34.140  1.00  0.08           O    
ATOM   2713  O1  MOL C   2      -0.043  37.646  31.495  1.00  0.08           O    
ATOM   2714  O1  MOL C   2      -1.610  39.202  34.140  1.00  0.08           O    
ATOM   2715  O1  MOL C   2      13.091  24.539  31.496  1.00  0.08           O    
ATOM   2716  O1  MOL C   2      11.503  39.211  21.023  1.00  0.08           O    
ATOM   2717  O1  MOL C   2      -0.026  24.527  44.616  1.00  0.08           O    
ATOM   2718  O1  MOL C   2      11.506  39.505  31.493  1.00  0.08           O    
ATOM   2719  O1  MOL C   2      -0.041  27.915  34.148  1.00  0.08           O    
ATOM   2720  O1  MOL C   2      -1.607  39.488  44.621  1.00  0.08           O    
ATOM   2721  O1  MOL C   2      13.058  27.918  21.027  1.00  0.08           O    
ATOM   2722  O1  MOL C   2      11.528  26.392  44.613  1.00  0.08           O    
ATOM   2723  O1  MOL C   2      -0.057  41.034  21.035  1.00  0.08           O    
ATOM   2724  O1  MOL C   2      -1.595  26.373  31.506  1.00  0.08           O    
ATOM   2725  O1  MOL C   2      13.085  41.008  34.175  1.00  0.08           O    
ATOM   2726  O1  MOL C   2       1.781  39.200  44.623  1.00  0.08           O    
ATOM   2727  O1  MOL C   2      13.366  24.555  21.020  1.00  0.08           O    
ATOM   2728  O1  MOL C   2      14.916  39.171  31.535  1.00  0.08           O    
ATOM   2729  O1  MOL C   2       0.238  24.537  34.149  1.00  0.08           O    
ATOM   2730  O1  MOL C   2       1.791  26.077  31.504  1.00  0.08           O    
ATOM   2731  O1  MOL C   2      13.344  37.667  34.136  1.00  0.08           O    
ATOM   2732  O1  MOL C   2      14.896  26.085  44.610  1.00  0.08           O    
ATOM   2733  O1  MOL C   2       0.228  37.654  21.035  1.00  0.08           O    
ATOM   2734  O1  MOL C   2      -5.137  27.932  26.401  1.00  0.08           O    
ATOM   2735  O1  MOL C   2      18.436  39.462  41.080  1.00  0.08           O    
ATOM   2736  O1  MOL C   2       7.972  27.929  39.516  1.00  0.08           O    
ATOM   2737  O1  MOL C   2       5.327  39.456  27.968  1.00  0.08           O    
ATOM   2738  O1  MOL C   2      -5.146  41.052  39.509  1.00  0.08           O    
ATOM   2739  O1  MOL C   2      18.448  26.352  27.965  1.00  0.08           O    
ATOM   2740  O1  MOL C   2       7.969  41.061  26.381  1.00  0.08           O    
ATOM   2741  O1  MOL C   2       5.331  26.359  41.078  1.00  0.08           O    
ATOM   2742  O1  MOL C   2       7.978  37.627  26.139  1.00  0.08           O    
ATOM   2743  O1  MOL C   2       5.331  26.095  37.684  1.00  0.08           O    
ATOM   2744  O1  MOL C   2      -5.148  37.631  39.249  1.00  0.08           O    
ATOM   2745  O1  MOL C   2      18.452  26.099  24.564  1.00  0.08           O    
ATOM   2746  O1  MOL C   2       7.977  24.525  39.244  1.00  0.08           O    
ATOM   2747  O1  MOL C   2       5.332  39.224  24.550  1.00  0.08           O    
ATOM   2748  O1  MOL C   2      -5.137  24.520  26.132  1.00  0.08           O    
ATOM   2749  O1  MOL C   2      18.441  39.225  37.670  1.00  0.08           O    
ATOM   2750  O1  MOL C   2      18.453  24.516  39.516  1.00  0.08           O    
ATOM   2751  O1  MOL C   2      -5.145  39.202  27.963  1.00  0.08           O    
ATOM   2752  O1  MOL C   2       5.329  24.506  26.393  1.00  0.08           O    
ATOM   2753  O1  MOL C   2       7.975  39.204  41.074  1.00  0.08           O    
ATOM   2754  O1  MOL C   2      18.440  37.633  26.412  1.00  0.08           O    
ATOM   2755  O1  MOL C   2      -5.133  26.099  41.089  1.00  0.08           O    
ATOM   2756  O1  MOL C   2       5.331  37.643  39.526  1.00  0.08           O    
ATOM   2757  O1  MOL C   2       7.975  26.091  27.978  1.00  0.08           O    
ATOM   2758  O1  MOL C   2       5.329  41.037  39.243  1.00  0.08           O    
ATOM   2759  O1  MOL C   2       7.971  26.333  24.560  1.00  0.08           O    
ATOM   2760  O1  MOL C   2      18.439  41.030  26.130  1.00  0.08           O    
ATOM   2761  O1  MOL C   2      -5.131  26.347  37.684  1.00  0.08           O    
ATOM   2762  O1  MOL C   2       5.326  27.929  26.145  1.00  0.08           O    
ATOM   2763  O1  MOL C   2       7.971  39.477  37.690  1.00  0.08           O    
ATOM   2764  O1  MOL C   2      18.456  27.931  39.252  1.00  0.08           O    
ATOM   2765  O1  MOL C   2      -5.150  39.469  24.573  1.00  0.08           O    
ATOM   2766  O1  MOL C   2      13.327  34.092  27.978  1.00  0.08           O    
ATOM   2767  O1  MOL C   2       1.794  31.455  39.510  1.00  0.08           O    
ATOM   2768  O1  MOL C   2       0.231  34.097  41.083  1.00  0.08           O    
ATOM   2769  O1  MOL C   2      14.917  31.448  26.372  1.00  0.08           O    
ATOM   2770  O1  MOL C   2      13.344  20.982  41.081  1.00  0.08           O    
ATOM   2771  O1  MOL C   2       1.793  44.560  26.378  1.00  0.08           O    
ATOM   2772  O1  MOL C   2       0.219  20.971  27.978  1.00  0.08           O    
ATOM   2773  O1  MOL C   2      14.912  44.570  39.499  1.00  0.08           O    
ATOM   2774  O1  MOL C   2      13.080  20.981  37.667  1.00  0.08           O    
ATOM   2775  O1  MOL C   2      -1.621  44.567  26.141  1.00  0.08           O    
ATOM   2776  O1  MOL C   2      -0.033  20.979  24.552  1.00  0.08           O    
ATOM   2777  O1  MOL C   2      11.508  44.569  39.252  1.00  0.08           O    
ATOM   2778  O1  MOL C   2      13.085  34.093  24.542  1.00  0.08           O    
ATOM   2779  O1  MOL C   2      -1.601  31.452  39.248  1.00  0.08           O    
ATOM   2780  O1  MOL C   2      -0.040  34.097  37.677  1.00  0.08           O    
ATOM   2781  O1  MOL C   2      11.493  31.444  26.148  1.00  0.08           O    
ATOM   2782  O1  MOL C   2       0.237  31.473  24.556  1.00  0.08           O    
ATOM   2783  O1  MOL C   2      14.902  34.121  39.221  1.00  0.08           O    
ATOM   2784  O1  MOL C   2      13.369  31.477  37.682  1.00  0.08           O    
ATOM   2785  O1  MOL C   2       1.800  34.120  26.133  1.00  0.08           O    
ATOM   2786  O1  MOL C   2       0.233  44.588  37.679  1.00  0.08           O    
ATOM   2787  O1  MOL C   2      14.907  21.001  26.102  1.00  0.08           O    
ATOM   2788  O1  MOL C   2      13.362  44.592  24.566  1.00  0.08           O    
ATOM   2789  O1  MOL C   2       1.794  20.999  39.249  1.00  0.08           O    
ATOM   2790  O1  MOL C   2      -0.043  44.586  41.079  1.00  0.08           O    
ATOM   2791  O1  MOL C   2      11.538  21.012  26.397  1.00  0.08           O    
ATOM   2792  O1  MOL C   2      13.061  44.601  27.943  1.00  0.08           O    
ATOM   2793  O1  MOL C   2      -1.598  20.998  39.516  1.00  0.08           O    
ATOM   2794  O1  MOL C   2      -0.033  31.474  27.965  1.00  0.08           O    
ATOM   2795  O1  MOL C   2      11.532  34.119  39.514  1.00  0.08           O    
ATOM   2796  O1  MOL C   2      13.066  31.480  41.057  1.00  0.08           O    
ATOM   2797  O1  MOL C   2      -1.600  34.116  26.388  1.00  0.08           O    
ATOM   2798 Cu1  MOL C   2       0.863  25.472  45.932  1.00  0.05          Cu    
ATOM   2799 Cu1  MOL C   2       0.844  38.588  32.815  1.00  0.05          Cu    
ATOM   2800 Cu1  MOL C   2      -0.665  40.097  32.814  1.00  0.05          Cu    
ATOM   2801 Cu1  MOL C   2      12.448  40.107  45.927  1.00  0.05          Cu    
ATOM   2802 Cu1  MOL C   2      13.969  26.998  45.937  1.00  0.05          Cu    
ATOM   2803 Cu1  MOL C   2       0.855  26.981  32.829  1.00  0.05          Cu    
ATOM   2804 Cu1  MOL C   2      12.436  38.592  32.819  1.00  0.05          Cu    
ATOM   2805 Cu1  MOL C   2      -0.668  38.587  45.947  1.00  0.05          Cu    
ATOM   2806 Cu1  MOL C   2      12.463  25.485  45.935  1.00  0.05          Cu    
ATOM   2807 Cu1  MOL C   2      -0.656  25.473  32.831  1.00  0.05          Cu    
ATOM   2808 Cu1  MOL C   2      -0.656  19.680  38.626  1.00  0.05          Cu    
ATOM   2809 Cu1  MOL C   2      12.463  19.690  25.498  1.00  0.05          Cu    
ATOM   2810 Cu1  MOL C   2      13.969  32.804  40.119  1.00  0.05          Cu    
ATOM   2811 Cu1  MOL C   2       0.854  32.800  27.015  1.00  0.05          Cu    
ATOM   2812 Cu1  MOL C   2       0.847  19.651  25.507  1.00  0.05          Cu    
ATOM   2813 Cu1  MOL C   2       0.851  32.773  38.625  1.00  0.05          Cu    
ATOM   2814 Cu1  MOL C   2      12.452  32.767  27.016  1.00  0.05          Cu    
ATOM   2815 Cu1  MOL C   2      -0.659  32.771  40.134  1.00  0.05          Cu    
ATOM   2816 Cu1  MOL C   2      12.461  19.657  40.129  1.00  0.05          Cu    
ATOM   2817 Cu1  MOL C   2      -0.661  19.651  27.017  1.00  0.05          Cu    
ATOM   2818 Cu1  MOL C   2       6.654  26.978  27.033  1.00  0.05          Cu    
ATOM   2819 Cu1  MOL C   2       6.653  25.470  25.520  1.00  0.05          Cu    
ATOM   2820 Cu1  MOL C   2       6.655  38.585  38.627  1.00  0.05          Cu    
ATOM   2821 Cu1  MOL C   2       6.648  40.095  25.506  1.00  0.05          Cu    
ATOM   2822 Cu1  MOL C   2       6.650  38.586  27.016  1.00  0.05          Cu    
ATOM   2823 Cu1  MOL C   2       6.650  25.470  40.139  1.00  0.05          Cu    
ATOM   2824 Cu1  MOL C   2      13.972  25.484  32.815  1.00  0.05          Cu    
ATOM   2825 Cu1  MOL C   2      13.958  38.598  45.927  1.00  0.05          Cu    
ATOM   2826 Cu1  MOL C   2      -0.646  26.980  45.932  1.00  0.05          Cu    
ATOM   2827 Cu1  MOL C   2      12.464  26.993  32.814  1.00  0.05          Cu    
ATOM   2828 Cu1  MOL C   2       0.839  40.099  45.947  1.00  0.05          Cu    
ATOM   2829 Cu1  MOL C   2      13.947  40.099  32.817  1.00  0.05          Cu    
ATOM   2830 Cu1  MOL C   2       6.648  26.978  38.628  1.00  0.05          Cu    
ATOM   2831 Cu1  MOL C   2       6.655  40.095  40.138  1.00  0.05          Cu    
ATOM   2832 Cu1  MOL C   2      13.969  19.656  38.620  1.00  0.05          Cu    
ATOM   2833 Cu1  MOL C   2      13.959  32.768  25.506  1.00  0.05          Cu    
ATOM   2834 Cu1  MOL C   2      -0.654  32.798  25.506  1.00  0.05          Cu    
ATOM   2835 Cu1  MOL C   2      12.463  32.802  38.615  1.00  0.05          Cu    
ATOM   2836 Cu1  MOL C   2       0.853  19.679  40.134  1.00  0.05          Cu    
ATOM   2837 Cu1  MOL C   2      13.974  19.688  27.006  1.00  0.05          Cu    
ATOM   2838  C1  MOL C   2      -1.128  25.002  21.499  1.00  0.08           C    
ATOM   2839  C2  MOL C   2      -1.820  24.308  22.613  1.00  0.04           C    
ATOM   2840  C1  MOL C   2      11.984  25.005  34.608  1.00  0.08           C    
ATOM   2841  C2  MOL C   2      11.293  24.310  35.724  1.00  0.04           C    
ATOM   2842  C1  MOL C   2      -1.141  38.107  34.610  1.00  0.08           C    
ATOM   2843  C2  MOL C   2      -1.831  37.415  35.728  1.00  0.04           C    
ATOM   2844  C1  MOL C   2      11.974  38.116  21.491  1.00  0.08           C    
ATOM   2845  C2  MOL C   2      11.287  37.421  22.608  1.00  0.04           C    
ATOM   2846  C1  MOL C   2       1.320  40.576  34.610  1.00  0.08           C    
ATOM   2847  C2  MOL C   2       2.013  41.267  35.727  1.00  0.04           C    
ATOM   2848  C1  MOL C   2      14.440  40.578  21.492  1.00  0.08           C    
ATOM   2849  C2  MOL C   2      15.132  41.268  22.610  1.00  0.04           C    
ATOM   2850  C1  MOL C   2      11.995  27.486  44.143  1.00  0.08           C    
ATOM   2851  C2  MOL C   2      11.298  28.170  43.024  1.00  0.04           C    
ATOM   2852  C1  MOL C   2      -1.126  27.467  31.036  1.00  0.08           C    
ATOM   2853  C2  MOL C   2      -1.819  28.158  29.919  1.00  0.04           C    
ATOM   2854  C1  MOL C   2      14.435  38.089  31.050  1.00  0.08           C    
ATOM   2855  C2  MOL C   2      15.132  37.395  29.939  1.00  0.04           C    
ATOM   2856  C1  MOL C   2      14.428  24.989  44.142  1.00  0.08           C    
ATOM   2857  C2  MOL C   2      15.125  24.299  43.027  1.00  0.04           C    
ATOM   2858  C1  MOL C   2      -1.138  44.118  40.611  1.00  0.08           C    
ATOM   2859  C2  MOL C   2      -1.829  43.001  41.302  1.00  0.04           C    
ATOM   2860  C1  MOL C   2      11.965  44.134  27.476  1.00  0.08           C    
ATOM   2861  C2  MOL C   2      11.276  43.019  28.172  1.00  0.04           C    
ATOM   2862  C1  MOL C   2      -1.128  31.004  27.497  1.00  0.08           C    
ATOM   2863  C2  MOL C   2      -1.821  29.887  28.189  1.00  0.04           C    
ATOM   2864  C1  MOL C   2      11.972  31.009  40.589  1.00  0.08           C    
ATOM   2865  C2  MOL C   2      11.286  29.892  41.285  1.00  0.04           C    
ATOM   2866  C1  MOL C   2      14.463  31.009  38.151  1.00  0.08           C    
ATOM   2867  C2  MOL C   2      15.151  29.890  37.459  1.00  0.04           C    
ATOM   2868  C1  MOL C   2      14.455  44.120  25.035  1.00  0.08           C    
ATOM   2869  C2  MOL C   2      15.139  42.998  24.343  1.00  0.04           C    
ATOM   2870  C1  MOL C   2       1.314  21.440  27.509  1.00  0.08           C    
ATOM   2871  C2  MOL C   2       2.009  22.555  28.197  1.00  0.04           C    
ATOM   2872  C1  MOL C   2      14.438  21.452  40.611  1.00  0.08           C    
ATOM   2873  C2  MOL C   2      15.129  22.569  41.301  1.00  0.04           C    
ATOM   2874  C1  MOL C   2      11.990  34.562  25.013  1.00  0.08           C    
ATOM   2875  C2  MOL C   2      11.296  35.682  24.330  1.00  0.04           C    
ATOM   2876  C1  MOL C   2      -1.135  34.566  38.147  1.00  0.08           C    
ATOM   2877  C2  MOL C   2      -1.828  35.683  37.457  1.00  0.04           C    
ATOM   2878  C1  MOL C   2      17.982  24.986  40.610  1.00  0.08           C    
ATOM   2879  C2  MOL C   2      16.861  24.298  41.300  1.00  0.04           C    
ATOM   2880  C1  MOL C   2       4.859  24.971  27.490  1.00  0.08           C    
ATOM   2881  C2  MOL C   2       3.741  24.282  28.185  1.00  0.04           C    
ATOM   2882  C1  MOL C   2      17.972  38.101  27.508  1.00  0.08           C    
ATOM   2883  C2  MOL C   2      16.856  37.405  28.202  1.00  0.04           C    
ATOM   2884  C1  MOL C   2       4.861  38.112  40.621  1.00  0.08           C    
ATOM   2885  C2  MOL C   2       3.743  37.419  41.310  1.00  0.04           C    
ATOM   2886  C1  MOL C   2       4.886  27.482  25.028  1.00  0.08           C    
ATOM   2887  C2  MOL C   2       3.776  28.177  24.327  1.00  0.04           C    
ATOM   2888  C1  MOL C   2      17.988  27.463  38.156  1.00  0.08           C    
ATOM   2889  C2  MOL C   2      16.875  28.155  37.461  1.00  0.04           C    
ATOM   2890  C1  MOL C   2      17.971  40.562  25.035  1.00  0.08           C    
ATOM   2891  C2  MOL C   2      16.859  41.259  24.342  1.00  0.04           C    
ATOM   2892  C1  MOL C   2      -4.677  38.101  38.155  1.00  0.08           C    
ATOM   2893  C2  MOL C   2      -3.559  37.412  37.462  1.00  0.04           C    
ATOM   2894  C1  MOL C   2      -4.667  24.990  25.037  1.00  0.08           C    
ATOM   2895  C2  MOL C   2      -3.550  24.301  24.343  1.00  0.04           C    
ATOM   2896  C1  MOL C   2       8.438  40.594  27.478  1.00  0.08           C    
ATOM   2897  C2  MOL C   2       9.551  41.287  28.172  1.00  0.04           C    
ATOM   2898  C1  MOL C   2      -4.677  40.583  40.604  1.00  0.08           C    
ATOM   2899  C2  MOL C   2      -3.560  41.272  41.299  1.00  0.04           C    
ATOM   2900  C1  MOL C   2      14.455  27.466  34.610  1.00  0.08           C    
ATOM   2901  C2  MOL C   2      15.147  28.157  35.728  1.00  0.04           C    
ATOM   2902  C1  MOL C   2       1.346  27.464  21.490  1.00  0.08           C    
ATOM   2903  C2  MOL C   2       2.039  28.163  22.601  1.00  0.04           C    
ATOM   2904  C1  MOL C   2      11.977  40.598  31.023  1.00  0.08           C    
ATOM   2905  C2  MOL C   2      11.283  41.289  29.904  1.00  0.04           C    
ATOM   2906  C1  MOL C   2      -1.139  40.583  44.152  1.00  0.08           C    
ATOM   2907  C2  MOL C   2      -1.830  41.272  43.032  1.00  0.04           C    
ATOM   2908  C1  MOL C   2       1.314  38.105  44.154  1.00  0.08           C    
ATOM   2909  C2  MOL C   2       2.010  37.415  43.038  1.00  0.04           C    
ATOM   2910  C1  MOL C   2       1.321  24.983  31.036  1.00  0.08           C    
ATOM   2911  C2  MOL C   2       2.012  24.290  29.920  1.00  0.04           C    
ATOM   2912  C1  MOL C   2      -4.667  27.463  27.495  1.00  0.08           C    
ATOM   2913  C2  MOL C   2      -3.550  28.155  28.188  1.00  0.04           C    
ATOM   2914  C1  MOL C   2       8.444  27.462  40.610  1.00  0.08           C    
ATOM   2915  C2  MOL C   2       9.562  28.157  41.297  1.00  0.04           C    
ATOM   2916  C1  MOL C   2       8.446  38.097  25.043  1.00  0.08           C    
ATOM   2917  C2  MOL C   2       9.564  37.411  24.346  1.00  0.04           C    
ATOM   2918  C1  MOL C   2       8.445  24.994  38.148  1.00  0.08           C    
ATOM   2919  C2  MOL C   2       9.562  24.304  37.455  1.00  0.04           C    
ATOM   2920  C1  MOL C   2       4.859  40.569  38.148  1.00  0.08           C    
ATOM   2921  C2  MOL C   2       3.743  41.263  37.457  1.00  0.04           C    
ATOM   2922  C1  MOL C   2      14.423  34.562  27.510  1.00  0.08           C    
ATOM   2923  C2  MOL C   2      15.122  35.675  28.201  1.00  0.04           C    
ATOM   2924  C1  MOL C   2       1.325  34.568  40.615  1.00  0.08           C    
ATOM   2925  C2  MOL C   2       2.015  35.686  41.307  1.00  0.04           C    
ATOM   2926  C1  MOL C   2      11.986  21.452  38.137  1.00  0.08           C    
ATOM   2927  C2  MOL C   2      11.294  22.573  37.449  1.00  0.04           C    
ATOM   2928  C1  MOL C   2      -1.127  21.450  25.023  1.00  0.08           C    
ATOM   2929  C2  MOL C   2      -1.819  22.571  24.337  1.00  0.04           C    
ATOM   2930  C1  MOL C   2       1.334  31.007  25.024  1.00  0.08           C    
ATOM   2931  C2  MOL C   2       2.032  29.894  24.331  1.00  0.04           C    
ATOM   2932  C1  MOL C   2       1.327  44.118  38.147  1.00  0.08           C    
ATOM   2933  C2  MOL C   2       2.017  42.999  37.456  1.00  0.04           C    
ATOM   2934  C1  MOL C   2      12.015  38.152  44.105  1.00  0.08           C    
ATOM   2935  C2  MOL C   2      11.408  37.543  42.906  1.00  0.04           C    
ATOM   2936  C1  MOL C   2      -1.105  38.148  30.991  1.00  0.08           C    
ATOM   2937  C2  MOL C   2      -1.713  37.540  29.790  1.00  0.04           C    
ATOM   2938  C1  MOL C   2      12.029  25.041  30.992  1.00  0.08           C    
ATOM   2939  C2  MOL C   2      11.423  24.436  29.791  1.00  0.04           C    
ATOM   2940  C1  MOL C   2      -1.091  25.028  44.115  1.00  0.08           C    
ATOM   2941  C2  MOL C   2      -1.703  24.420  42.918  1.00  0.04           C    
ATOM   2942  C1  MOL C   2      14.413  27.433  30.992  1.00  0.08           C    
ATOM   2943  C2  MOL C   2      15.021  28.036  29.790  1.00  0.04           C    
ATOM   2944  C1  MOL C   2       1.294  27.424  44.107  1.00  0.08           C    
ATOM   2945  C2  MOL C   2       1.902  28.031  42.907  1.00  0.04           C    
ATOM   2946  C1  MOL C   2      14.401  40.545  44.107  1.00  0.08           C    
ATOM   2947  C2  MOL C   2      15.013  41.152  42.909  1.00  0.04           C    
ATOM   2948  C1  MOL C   2      -1.119  40.531  21.539  1.00  0.08           C    
ATOM   2949  C2  MOL C   2      -1.728  41.142  22.737  1.00  0.04           C    
ATOM   2950  C1  MOL C   2      12.009  40.521  34.663  1.00  0.08           C    
ATOM   2951  C2  MOL C   2      11.403  41.130  35.864  1.00  0.04           C    
ATOM   2952  C1  MOL C   2       1.301  25.039  34.652  1.00  0.08           C    
ATOM   2953  C2  MOL C   2       1.906  24.429  35.853  1.00  0.04           C    
ATOM   2954  C1  MOL C   2       1.291  38.157  21.537  1.00  0.08           C    
ATOM   2955  C2  MOL C   2       1.902  37.546  22.732  1.00  0.04           C    
ATOM   2956  C1  MOL C   2      14.409  38.168  34.636  1.00  0.08           C    
ATOM   2957  C2  MOL C   2      15.018  37.553  35.831  1.00  0.04           C    
ATOM   2958  C1  MOL C   2      12.042  21.516  27.458  1.00  0.08           C    
ATOM   2959  C2  MOL C   2      11.430  22.715  28.065  1.00  0.04           C    
ATOM   2960  C1  MOL C   2      -1.097  21.499  40.580  1.00  0.08           C    
ATOM   2961  C2  MOL C   2      -1.707  22.696  41.192  1.00  0.04           C    
ATOM   2962  C1  MOL C   2      12.033  34.623  40.576  1.00  0.08           C    
ATOM   2963  C2  MOL C   2      11.416  35.819  41.182  1.00  0.04           C    
ATOM   2964  C1  MOL C   2      -1.100  34.618  27.453  1.00  0.08           C    
ATOM   2965  C2  MOL C   2      -1.711  35.816  28.064  1.00  0.04           C    
ATOM   2966  C1  MOL C   2       1.300  34.621  25.068  1.00  0.08           C    
ATOM   2967  C2  MOL C   2       1.909  35.819  24.455  1.00  0.04           C    
ATOM   2968  C1  MOL C   2       1.293  21.503  38.186  1.00  0.08           C    
ATOM   2969  C2  MOL C   2       1.902  22.703  37.578  1.00  0.04           C    
ATOM   2970  C1  MOL C   2      14.406  21.506  25.040  1.00  0.08           C    
ATOM   2971  C2  MOL C   2      15.021  22.706  24.436  1.00  0.04           C    
ATOM   2972  C1  MOL C   2      14.412  44.070  40.565  1.00  0.08           C    
ATOM   2973  C2  MOL C   2      15.020  42.873  41.180  1.00  0.04           C    
ATOM   2974  C1  MOL C   2       1.293  44.058  27.444  1.00  0.08           C    
ATOM   2975  C2  MOL C   2       1.901  42.861  28.060  1.00  0.04           C    
ATOM   2976  C1  MOL C   2      14.419  30.948  27.439  1.00  0.08           C    
ATOM   2977  C2  MOL C   2      15.026  29.752  28.055  1.00  0.04           C    
ATOM   2978  C1  MOL C   2      -1.100  30.949  38.185  1.00  0.08           C    
ATOM   2979  C2  MOL C   2      -1.708  29.750  37.575  1.00  0.04           C    
ATOM   2980  C1  MOL C   2      11.993  30.942  25.082  1.00  0.08           C    
ATOM   2981  C2  MOL C   2      11.389  29.740  24.467  1.00  0.04           C    
ATOM   2982  C1  MOL C   2      -4.640  38.140  27.460  1.00  0.08           C    
ATOM   2983  C2  MOL C   2      -3.437  37.537  28.065  1.00  0.04           C    
ATOM   2984  C1  MOL C   2       8.481  38.142  40.571  1.00  0.08           C    
ATOM   2985  C2  MOL C   2       9.684  37.538  41.179  1.00  0.04           C    
ATOM   2986  C1  MOL C   2      -4.630  25.034  40.589  1.00  0.08           C    
ATOM   2987  C2  MOL C   2      -3.430  24.424  41.196  1.00  0.04           C    
ATOM   2988  C1  MOL C   2       8.501  25.048  27.455  1.00  0.08           C    
ATOM   2989  C2  MOL C   2       9.705  24.442  28.059  1.00  0.04           C    
ATOM   2990  C1  MOL C   2       8.474  40.540  38.192  1.00  0.08           C    
ATOM   2991  C2  MOL C   2       9.675  41.143  37.584  1.00  0.04           C    
ATOM   2992  C1  MOL C   2      -4.648  40.533  25.074  1.00  0.08           C    
ATOM   2993  C2  MOL C   2      -3.451  41.142  24.463  1.00  0.04           C    
ATOM   2994  C1  MOL C   2      17.947  25.035  25.063  1.00  0.08           C    
ATOM   2995  C2  MOL C   2      16.749  24.428  24.450  1.00  0.04           C    
ATOM   2996  C1  MOL C   2      17.937  38.159  38.168  1.00  0.08           C    
ATOM   2997  C2  MOL C   2      16.738  37.550  37.558  1.00  0.04           C    
ATOM   2998  C1  MOL C   2       4.832  38.158  25.050  1.00  0.08           C    
ATOM   2999  C2  MOL C   2       3.633  37.546  24.447  1.00  0.04           C    
ATOM   3000  C1  MOL C   2       4.827  27.422  40.575  1.00  0.08           C    
ATOM   3001  C2  MOL C   2       3.627  28.030  41.182  1.00  0.04           C    
ATOM   3002  C1  MOL C   2      17.946  27.415  27.462  1.00  0.08           C    
ATOM   3003  C2  MOL C   2      16.747  28.026  28.066  1.00  0.04           C    
ATOM   3004  C1  MOL C   2       4.825  40.521  27.467  1.00  0.08           C    
ATOM   3005  C2  MOL C   2       3.625  41.134  28.071  1.00  0.04           C    
ATOM   3006  C1  MOL C   2       1.288  40.535  30.992  1.00  0.08           C    
ATOM   3007  C2  MOL C   2       1.898  41.142  29.792  1.00  0.04           C    
ATOM   3008  C1  MOL C   2      -1.103  27.414  34.651  1.00  0.08           C    
ATOM   3009  C2  MOL C   2      -1.710  28.025  35.850  1.00  0.04           C    
ATOM   3010  C1  MOL C   2      11.999  27.410  21.532  1.00  0.08           C    
ATOM   3011  C2  MOL C   2      11.394  28.017  22.735  1.00  0.04           C    
ATOM   3012  C1  MOL C   2      14.426  25.058  21.525  1.00  0.08           C    
ATOM   3013  C2  MOL C   2      15.031  24.440  22.721  1.00  0.04           C    
ATOM   3014  C1  MOL C   2      17.937  40.529  40.580  1.00  0.08           C    
ATOM   3015  C2  MOL C   2      16.739  41.142  41.186  1.00  0.04           C    
ATOM   3016  C1  MOL C   2       4.828  25.032  38.186  1.00  0.08           C    
ATOM   3017  C2  MOL C   2       3.629  24.425  37.578  1.00  0.04           C    
ATOM   3018  C1  MOL C   2       8.473  27.397  25.062  1.00  0.08           C    
ATOM   3019  C2  MOL C   2       9.670  28.009  24.457  1.00  0.04           C    
ATOM   3020  C1  MOL C   2      -4.629  27.412  38.184  1.00  0.08           C    
ATOM   3021  C2  MOL C   2      -3.433  28.024  37.575  1.00  0.04           C    
ATOM   3022  C1  MOL C   2       1.293  30.952  40.573  1.00  0.08           C    
ATOM   3023  C2  MOL C   2       1.901  29.753  41.181  1.00  0.04           C    
ATOM   3024  C1  MOL C   2      -1.122  44.066  25.075  1.00  0.08           C    
ATOM   3025  C2  MOL C   2      -1.729  42.868  24.463  1.00  0.04           C    
ATOM   3026  C1  MOL C   2      12.008  44.065  38.188  1.00  0.08           C    
ATOM   3027  C2  MOL C   2      11.402  42.863  37.582  1.00  0.04           C    
ATOM   3028  C1  MOL C   2      14.399  34.624  38.158  1.00  0.08           C    
ATOM   3029  C2  MOL C   2      15.012  35.823  37.550  1.00  0.04           C    
ATOM   3030  C3  MOL C   2      -2.976  24.863  23.189  1.00  0.03           C    
ATOM   3031  C3  MOL C   2      10.136  24.865  36.300  1.00  0.03           C    
ATOM   3032  C3  MOL C   2       3.167  40.706  36.301  1.00  0.03           C    
ATOM   3033  C3  MOL C   2      16.285  40.705  23.185  1.00  0.03           C    
ATOM   3034  C3  MOL C   2       3.205  27.617  23.170  1.00  0.03           C    
ATOM   3035  C3  MOL C   2      16.301  27.598  36.304  1.00  0.03           C    
ATOM   3036  C3  MOL C   2      10.141  27.605  42.454  1.00  0.03           C    
ATOM   3037  C3  MOL C   2      10.127  40.729  29.329  1.00  0.03           C    
ATOM   3038  C3  MOL C   2      16.288  37.955  29.365  1.00  0.03           C    
ATOM   3039  C3  MOL C   2       3.166  37.975  42.466  1.00  0.03           C    
ATOM   3040  C3  MOL C   2      -1.272  42.427  42.458  1.00  0.03           C    
ATOM   3041  C3  MOL C   2      -1.263  29.314  29.346  1.00  0.03           C    
ATOM   3042  C3  MOL C   2      14.591  29.315  36.302  1.00  0.03           C    
ATOM   3043  C3  MOL C   2       1.472  29.312  23.180  1.00  0.03           C    
ATOM   3044  C3  MOL C   2      14.578  42.426  23.186  1.00  0.03           C    
ATOM   3045  C3  MOL C   2       1.457  42.425  36.300  1.00  0.03           C    
ATOM   3046  C3  MOL C   2       1.453  23.133  29.351  1.00  0.03           C    
ATOM   3047  C3  MOL C   2      14.570  23.143  42.455  1.00  0.03           C    
ATOM   3048  C3  MOL C   2      11.848  36.262  23.175  1.00  0.03           C    
ATOM   3049  C3  MOL C   2      -1.272  36.259  36.300  1.00  0.03           C    
ATOM   3050  C3  MOL C   2      16.286  23.142  40.743  1.00  0.03           C    
ATOM   3051  C3  MOL C   2       3.165  23.125  27.634  1.00  0.03           C    
ATOM   3052  C3  MOL C   2       3.196  29.330  24.885  1.00  0.03           C    
ATOM   3053  C3  MOL C   2      16.304  29.313  38.017  1.00  0.03           C    
ATOM   3054  C3  MOL C   2       3.172  42.422  38.014  1.00  0.03           C    
ATOM   3055  C3  MOL C   2      16.291  42.418  24.901  1.00  0.03           C    
ATOM   3056  C3  MOL C   2      -2.983  36.257  38.018  1.00  0.03           C    
ATOM   3057  C3  MOL C   2      10.142  36.254  24.896  1.00  0.03           C    
ATOM   3058  C3  MOL C   2      10.121  42.444  27.616  1.00  0.03           C    
ATOM   3059  C3  MOL C   2      10.131  29.312  40.732  1.00  0.03           C    
ATOM   3060  C3  MOL C   2      -1.261  23.149  23.183  1.00  0.03           C    
ATOM   3061  C3  MOL C   2      11.851  23.151  36.295  1.00  0.03           C    
ATOM   3062  C3  MOL C   2      11.837  42.445  29.328  1.00  0.03           C    
ATOM   3063  C3  MOL C   2      11.850  29.324  42.442  1.00  0.03           C    
ATOM   3064  C3  MOL C   2       1.455  36.259  42.462  1.00  0.03           C    
ATOM   3065  C3  MOL C   2      14.571  36.242  29.363  1.00  0.03           C    
ATOM   3066  C3  MOL C   2      -2.975  27.598  29.344  1.00  0.03           C    
ATOM   3067  C3  MOL C   2      -2.986  40.713  42.456  1.00  0.03           C    
ATOM   3068  C3  MOL C   2      10.133  37.975  23.190  1.00  0.03           C    
ATOM   3069  C3  MOL C   2      -2.987  37.972  36.305  1.00  0.03           C    
ATOM   3070  C3  MOL C   2      16.283  24.857  42.455  1.00  0.03           C    
ATOM   3071  C3  MOL C   2       3.168  24.845  29.341  1.00  0.03           C    
ATOM   3072  C3  MOL C   2      16.275  36.254  27.639  1.00  0.03           C    
ATOM   3073  C3  MOL C   2       3.171  36.262  40.751  1.00  0.03           C    
ATOM   3074  C3  MOL C   2      10.137  23.146  38.010  1.00  0.03           C    
ATOM   3075  C3  MOL C   2      -2.975  23.143  24.898  1.00  0.03           C    
ATOM   3076  C3  MOL C   2      -2.985  42.428  40.743  1.00  0.03           C    
ATOM   3077  C3  MOL C   2      -2.977  29.312  27.631  1.00  0.03           C    
ATOM   3078  C3  MOL C   2      11.986  36.407  42.321  1.00  0.03           C    
ATOM   3079  C3  MOL C   2      -1.137  36.402  29.202  1.00  0.03           C    
ATOM   3080  C3  MOL C   2      14.449  29.172  29.197  1.00  0.03           C    
ATOM   3081  C3  MOL C   2      14.443  42.290  42.319  1.00  0.03           C    
ATOM   3082  C3  MOL C   2      -1.155  42.282  23.324  1.00  0.03           C    
ATOM   3083  C3  MOL C   2      11.979  42.269  36.448  1.00  0.03           C    
ATOM   3084  C3  MOL C   2      -1.134  29.162  36.437  1.00  0.03           C    
ATOM   3085  C3  MOL C   2      11.966  29.155  23.327  1.00  0.03           C    
ATOM   3086  C3  MOL C   2       1.328  23.292  36.440  1.00  0.03           C    
ATOM   3087  C3  MOL C   2      14.453  23.299  23.299  1.00  0.03           C    
ATOM   3088  C3  MOL C   2      10.295  23.305  27.485  1.00  0.03           C    
ATOM   3089  C3  MOL C   2      -2.845  23.285  40.619  1.00  0.03           C    
ATOM   3090  C3  MOL C   2      10.276  36.402  40.605  1.00  0.03           C    
ATOM   3091  C3  MOL C   2       3.049  36.406  25.024  1.00  0.03           C    
ATOM   3092  C3  MOL C   2      16.148  36.410  38.129  1.00  0.03           C    
ATOM   3093  C3  MOL C   2      16.157  42.281  40.609  1.00  0.03           C    
ATOM   3094  C3  MOL C   2       3.040  42.271  27.491  1.00  0.03           C    
ATOM   3095  C3  MOL C   2      16.163  29.162  27.485  1.00  0.03           C    
ATOM   3096  C3  MOL C   2       3.039  29.166  40.607  1.00  0.03           C    
ATOM   3097  C3  MOL C   2      -2.846  29.162  38.149  1.00  0.03           C    
ATOM   3098  C3  MOL C   2      -2.865  42.280  25.037  1.00  0.03           C    
ATOM   3099  C3  MOL C   2      -2.850  38.114  29.202  1.00  0.03           C    
ATOM   3100  C3  MOL C   2      -2.840  24.997  42.332  1.00  0.03           C    
ATOM   3101  C3  MOL C   2      10.289  25.014  29.200  1.00  0.03           C    
ATOM   3102  C3  MOL C   2      10.263  40.562  36.450  1.00  0.03           C    
ATOM   3103  C3  MOL C   2      -2.865  40.567  23.325  1.00  0.03           C    
ATOM   3104  C3  MOL C   2      16.167  25.009  23.314  1.00  0.03           C    
ATOM   3105  C3  MOL C   2       3.044  25.001  36.440  1.00  0.03           C    
ATOM   3106  C3  MOL C   2      16.154  38.126  36.421  1.00  0.03           C    
ATOM   3107  C3  MOL C   2       3.041  38.120  23.314  1.00  0.03           C    
ATOM   3108  C3  MOL C   2       3.040  27.456  42.321  1.00  0.03           C    
ATOM   3109  C3  MOL C   2      16.158  27.457  29.205  1.00  0.03           C    
ATOM   3110  C3  MOL C   2       3.036  40.564  29.209  1.00  0.03           C    
ATOM   3111  C3  MOL C   2      16.149  40.572  42.324  1.00  0.03           C    
ATOM   3112  C3  MOL C   2      10.270  38.116  42.316  1.00  0.03           C    
ATOM   3113  C3  MOL C   2      -2.847  27.450  36.437  1.00  0.03           C    
ATOM   3114  C3  MOL C   2      10.259  27.438  23.320  1.00  0.03           C    
ATOM   3115  C3  MOL C   2       3.040  23.288  38.152  1.00  0.03           C    
ATOM   3116  C3  MOL C   2      16.158  23.289  25.018  1.00  0.03           C    
ATOM   3117  C3  MOL C   2      -2.849  36.401  27.490  1.00  0.03           C    
ATOM   3118  C3  MOL C   2      10.252  29.148  25.036  1.00  0.03           C    
ATOM   3119  C3  MOL C   2      10.263  42.281  38.156  1.00  0.03           C    
ATOM   3120  C3  MOL C   2       1.327  29.168  42.320  1.00  0.03           C    
ATOM   3121  C3  MOL C   2       1.325  42.278  29.200  1.00  0.03           C    
ATOM   3122  C3  MOL C   2      14.443  36.411  36.411  1.00  0.03           C    
ATOM   3123  C3  MOL C   2       1.330  36.407  23.320  1.00  0.03           C    
ATOM   3124  C3  MOL C   2      11.997  23.297  29.207  1.00  0.03           C    
ATOM   3125  C3  MOL C   2      -1.132  23.281  42.331  1.00  0.03           C    
ATOM   3126  O1  MOL C   2      -0.038  50.766  21.029  1.00  0.08           O    
ATOM   3127  O1  MOL C   2      11.506  65.447  44.607  1.00  0.08           O    
ATOM   3128  O1  MOL C   2      13.074  50.769  34.137  1.00  0.08           O    
ATOM   3129  O1  MOL C   2      -1.613  65.444  31.493  1.00  0.08           O    
ATOM   3130  O1  MOL C   2      -0.051  63.871  34.138  1.00  0.08           O    
ATOM   3131  O1  MOL C   2      11.521  52.336  31.495  1.00  0.08           O    
ATOM   3132  O1  MOL C   2      13.063  63.881  21.019  1.00  0.08           O    
ATOM   3133  O1  MOL C   2      -1.596  52.324  44.617  1.00  0.08           O    
ATOM   3134  O1  MOL C   2       0.221  67.278  34.139  1.00  0.08           O    
ATOM   3135  O1  MOL C   2      14.909  52.604  31.496  1.00  0.08           O    
ATOM   3136  O1  MOL C   2      13.340  67.281  21.023  1.00  0.08           O    
ATOM   3137  O1  MOL C   2       1.792  52.595  44.609  1.00  0.08           O    
ATOM   3138  O1  MOL C   2       0.244  54.162  21.021  1.00  0.08           O    
ATOM   3139  O1  MOL C   2      14.896  65.715  44.609  1.00  0.08           O    
ATOM   3140  O1  MOL C   2      13.355  54.168  34.140  1.00  0.08           O    
ATOM   3141  O1  MOL C   2       1.783  65.704  31.495  1.00  0.08           O    
ATOM   3142  O1  MOL C   2      13.084  54.191  44.611  1.00  0.08           O    
ATOM   3143  O1  MOL C   2      -1.623  65.698  21.035  1.00  0.08           O    
ATOM   3144  O1  MOL C   2      -0.035  54.168  31.503  1.00  0.08           O    
ATOM   3145  O1  MOL C   2      11.484  65.707  34.138  1.00  0.08           O    
ATOM   3146  O1  MOL C   2      13.068  67.298  31.493  1.00  0.08           O    
ATOM   3147  O1  MOL C   2      -1.610  52.582  34.148  1.00  0.08           O    
ATOM   3148  O1  MOL C   2      -0.050  67.286  44.622  1.00  0.08           O    
ATOM   3149  O1  MOL C   2      11.497  52.577  21.026  1.00  0.08           O    
ATOM   3150  O1  MOL C   2      13.315  63.872  31.492  1.00  0.08           O    
ATOM   3151  O1  MOL C   2       1.798  52.334  34.147  1.00  0.08           O    
ATOM   3152  O1  MOL C   2       0.214  63.867  44.621  1.00  0.08           O    
ATOM   3153  O1  MOL C   2      14.920  52.359  21.026  1.00  0.08           O    
ATOM   3154  O1  MOL C   2      13.327  50.753  44.610  1.00  0.08           O    
ATOM   3155  O1  MOL C   2       1.783  65.456  21.035  1.00  0.08           O    
ATOM   3156  O1  MOL C   2       0.220  50.748  31.506  1.00  0.08           O    
ATOM   3157  O1  MOL C   2      14.903  65.467  34.134  1.00  0.08           O    
ATOM   3158  O1  MOL C   2      -1.613  70.820  39.515  1.00  0.08           O    
ATOM   3159  O1  MOL C   2      13.102  47.246  27.957  1.00  0.08           O    
ATOM   3160  O1  MOL C   2      11.491  70.835  26.379  1.00  0.08           O    
ATOM   3161  O1  MOL C   2      -0.037  47.229  41.079  1.00  0.08           O    
ATOM   3162  O1  MOL C   2      -1.602  57.704  26.400  1.00  0.08           O    
ATOM   3163  O1  MOL C   2      13.094  60.356  41.074  1.00  0.08           O    
ATOM   3164  O1  MOL C   2      11.498  57.710  39.492  1.00  0.08           O    
ATOM   3165  O1  MOL C   2      -0.042  60.349  27.953  1.00  0.08           O    
ATOM   3166  O1  MOL C   2      14.927  57.713  39.244  1.00  0.08           O    
ATOM   3167  O1  MOL C   2       0.232  60.350  24.566  1.00  0.08           O    
ATOM   3168  O1  MOL C   2       1.795  57.709  26.119  1.00  0.08           O    
ATOM   3169  O1  MOL C   2      13.328  60.355  37.658  1.00  0.08           O    
ATOM   3170  O1  MOL C   2      14.920  70.824  26.128  1.00  0.08           O    
ATOM   3171  O1  MOL C   2       0.224  47.233  37.683  1.00  0.08           O    
ATOM   3172  O1  MOL C   2       1.792  70.821  39.240  1.00  0.08           O    
ATOM   3173  O1  MOL C   2      13.334  47.239  24.539  1.00  0.08           O    
ATOM   3174  O1  MOL C   2       1.778  47.205  26.413  1.00  0.08           O    
ATOM   3175  O1  MOL C   2      13.344  70.806  41.064  1.00  0.08           O    
ATOM   3176  O1  MOL C   2      14.902  47.215  39.516  1.00  0.08           O    
ATOM   3177  O1  MOL C   2       0.226  70.795  27.945  1.00  0.08           O    
ATOM   3178  O1  MOL C   2       1.790  60.332  39.518  1.00  0.08           O    
ATOM   3179  O1  MOL C   2      13.352  57.684  27.940  1.00  0.08           O    
ATOM   3180  O1  MOL C   2      14.886  60.327  26.414  1.00  0.08           O    
ATOM   3181  O1  MOL C   2       0.224  57.686  41.073  1.00  0.08           O    
ATOM   3182  O1  MOL C   2      11.516  60.324  26.105  1.00  0.08           O    
ATOM   3183  O1  MOL C   2      -0.042  57.686  37.682  1.00  0.08           O    
ATOM   3184  O1  MOL C   2      -1.610  60.328  39.240  1.00  0.08           O    
ATOM   3185  O1  MOL C   2      13.048  57.682  24.578  1.00  0.08           O    
ATOM   3186  O1  MOL C   2      11.512  47.214  39.229  1.00  0.08           O    
ATOM   3187  O1  MOL C   2      -0.065  70.802  24.571  1.00  0.08           O    
ATOM   3188  O1  MOL C   2      -1.602  47.211  26.115  1.00  0.08           O    
ATOM   3189  O1  MOL C   2      13.064  70.802  37.683  1.00  0.08           O    
ATOM   3190  O1  MOL C   2      18.447  52.313  41.078  1.00  0.08           O    
ATOM   3191  O1  MOL C   2      -5.150  63.869  26.397  1.00  0.08           O    
ATOM   3192  O1  MOL C   2       5.322  52.297  27.961  1.00  0.08           O    
ATOM   3193  O1  MOL C   2       7.971  63.872  39.507  1.00  0.08           O    
ATOM   3194  O1  MOL C   2      18.436  65.429  27.975  1.00  0.08           O    
ATOM   3195  O1  MOL C   2      -5.139  50.765  39.525  1.00  0.08           O    
ATOM   3196  O1  MOL C   2       5.326  65.440  41.089  1.00  0.08           O    
ATOM   3197  O1  MOL C   2       8.006  50.792  26.379  1.00  0.08           O    
ATOM   3198  O1  MOL C   2       5.367  52.632  24.547  1.00  0.08           O    
ATOM   3199  O1  MOL C   2       7.967  67.274  39.255  1.00  0.08           O    
ATOM   3200  O1  MOL C   2      18.450  52.600  37.687  1.00  0.08           O    
ATOM   3201  O1  MOL C   2      -5.155  67.266  26.137  1.00  0.08           O    
ATOM   3202  O1  MOL C   2       5.323  65.707  37.677  1.00  0.08           O    
ATOM   3203  O1  MOL C   2       7.966  54.132  26.123  1.00  0.08           O    
ATOM   3204  O1  MOL C   2      18.432  65.699  24.565  1.00  0.08           O    
ATOM   3205  O1  MOL C   2      -5.137  54.146  39.246  1.00  0.08           O    
ATOM   3206  O1  MOL C   2      -5.151  65.429  37.685  1.00  0.08           O    
ATOM   3207  O1  MOL C   2      18.443  50.764  26.125  1.00  0.08           O    
ATOM   3208  O1  MOL C   2       7.970  65.423  24.573  1.00  0.08           O    
ATOM   3209  O1  MOL C   2       5.326  50.763  39.248  1.00  0.08           O    
ATOM   3210  O1  MOL C   2      -5.141  52.318  24.569  1.00  0.08           O    
ATOM   3211  O1  MOL C   2      18.434  63.888  39.229  1.00  0.08           O    
ATOM   3212  O1  MOL C   2       7.968  52.321  37.678  1.00  0.08           O    
ATOM   3213  O1  MOL C   2       5.331  63.888  26.110  1.00  0.08           O    
ATOM   3214  O1  MOL C   2       7.967  65.731  27.946  1.00  0.08           O    
ATOM   3215  O1  MOL C   2       5.324  54.155  39.510  1.00  0.08           O    
ATOM   3216  O1  MOL C   2      -5.153  65.720  41.070  1.00  0.08           O    
ATOM   3217  O1  MOL C   2      18.446  54.150  26.399  1.00  0.08           O    
ATOM   3218  O1  MOL C   2       7.971  52.600  41.080  1.00  0.08           O    
ATOM   3219  O1  MOL C   2       5.323  67.256  26.404  1.00  0.08           O    
ATOM   3220  O1  MOL C   2      -5.141  52.600  27.963  1.00  0.08           O    
ATOM   3221  O1  MOL C   2      18.438  67.264  39.517  1.00  0.08           O    
ATOM   3222  O1  MOL C   2      14.918  52.603  34.139  1.00  0.08           O    
ATOM   3223  O1  MOL C   2       0.219  67.270  31.493  1.00  0.08           O    
ATOM   3224  O1  MOL C   2       1.809  52.600  21.023  1.00  0.08           O    
ATOM   3225  O1  MOL C   2      13.331  67.280  44.607  1.00  0.08           O    
ATOM   3226  O1  MOL C   2      14.904  65.717  21.020  1.00  0.08           O    
ATOM   3227  O1  MOL C   2       0.225  54.157  44.609  1.00  0.08           O    
ATOM   3228  O1  MOL C   2       1.784  65.713  34.139  1.00  0.08           O    
ATOM   3229  O1  MOL C   2      13.345  54.169  31.494  1.00  0.08           O    
ATOM   3230  O1  MOL C   2      -1.602  52.329  21.028  1.00  0.08           O    
ATOM   3231  O1  MOL C   2      13.073  63.884  44.607  1.00  0.08           O    
ATOM   3232  O1  MOL C   2      11.510  52.333  34.139  1.00  0.08           O    
ATOM   3233  O1  MOL C   2      -0.048  63.879  31.494  1.00  0.08           O    
ATOM   3234  O1  MOL C   2      -1.615  65.435  34.139  1.00  0.08           O    
ATOM   3235  O1  MOL C   2      13.086  50.772  31.495  1.00  0.08           O    
ATOM   3236  O1  MOL C   2      11.498  65.444  21.022  1.00  0.08           O    
ATOM   3237  O1  MOL C   2      -0.031  50.759  44.615  1.00  0.08           O    
ATOM   3238  O1  MOL C   2      11.501  65.738  31.492  1.00  0.08           O    
ATOM   3239  O1  MOL C   2      -0.046  54.148  34.146  1.00  0.08           O    
ATOM   3240  O1  MOL C   2      -1.613  65.720  44.620  1.00  0.08           O    
ATOM   3241  O1  MOL C   2      13.053  54.151  21.026  1.00  0.08           O    
ATOM   3242  O1  MOL C   2      11.522  52.625  44.612  1.00  0.08           O    
ATOM   3243  O1  MOL C   2      -0.062  67.267  21.034  1.00  0.08           O    
ATOM   3244  O1  MOL C   2      -1.600  52.606  31.504  1.00  0.08           O    
ATOM   3245  O1  MOL C   2      13.080  67.241  34.173  1.00  0.08           O    
ATOM   3246  O1  MOL C   2       1.776  65.433  44.622  1.00  0.08           O    
ATOM   3247  O1  MOL C   2      13.360  50.788  21.018  1.00  0.08           O    
ATOM   3248  O1  MOL C   2      14.911  65.403  31.534  1.00  0.08           O    
ATOM   3249  O1  MOL C   2       0.233  50.770  34.148  1.00  0.08           O    
ATOM   3250  O1  MOL C   2       1.786  52.310  31.502  1.00  0.08           O    
ATOM   3251  O1  MOL C   2      13.339  63.900  34.135  1.00  0.08           O    
ATOM   3252  O1  MOL C   2      14.891  52.317  44.609  1.00  0.08           O    
ATOM   3253  O1  MOL C   2       0.223  63.887  21.034  1.00  0.08           O    
ATOM   3254  O1  MOL C   2      -5.142  54.165  26.399  1.00  0.08           O    
ATOM   3255  O1  MOL C   2      18.431  65.695  41.079  1.00  0.08           O    
ATOM   3256  O1  MOL C   2       7.967  54.162  39.515  1.00  0.08           O    
ATOM   3257  O1  MOL C   2       5.322  65.689  27.967  1.00  0.08           O    
ATOM   3258  O1  MOL C   2      -5.151  67.285  39.508  1.00  0.08           O    
ATOM   3259  O1  MOL C   2      18.443  52.584  27.963  1.00  0.08           O    
ATOM   3260  O1  MOL C   2       7.963  67.293  26.380  1.00  0.08           O    
ATOM   3261  O1  MOL C   2       5.326  52.592  41.077  1.00  0.08           O    
ATOM   3262  O1  MOL C   2       7.973  63.860  26.138  1.00  0.08           O    
ATOM   3263  O1  MOL C   2       5.326  52.328  37.683  1.00  0.08           O    
ATOM   3264  O1  MOL C   2      -5.153  63.864  39.248  1.00  0.08           O    
ATOM   3265  O1  MOL C   2      18.447  52.332  24.563  1.00  0.08           O    
ATOM   3266  O1  MOL C   2       7.971  50.758  39.242  1.00  0.08           O    
ATOM   3267  O1  MOL C   2       5.326  65.457  24.549  1.00  0.08           O    
ATOM   3268  O1  MOL C   2      -5.142  50.752  26.130  1.00  0.08           O    
ATOM   3269  O1  MOL C   2      18.435  65.457  37.669  1.00  0.08           O    
ATOM   3270  O1  MOL C   2      18.447  50.749  39.515  1.00  0.08           O    
ATOM   3271  O1  MOL C   2      -5.151  65.435  27.962  1.00  0.08           O    
ATOM   3272  O1  MOL C   2       5.324  50.738  26.392  1.00  0.08           O    
ATOM   3273  O1  MOL C   2       7.970  65.436  41.073  1.00  0.08           O    
ATOM   3274  O1  MOL C   2      18.435  63.866  26.411  1.00  0.08           O    
ATOM   3275  O1  MOL C   2      -5.138  52.332  41.088  1.00  0.08           O    
ATOM   3276  O1  MOL C   2       5.326  63.876  39.525  1.00  0.08           O    
ATOM   3277  O1  MOL C   2       7.970  52.324  27.977  1.00  0.08           O    
ATOM   3278  O1  MOL C   2       5.323  67.270  39.241  1.00  0.08           O    
ATOM   3279  O1  MOL C   2       7.966  52.566  24.559  1.00  0.08           O    
ATOM   3280  O1  MOL C   2      18.434  67.263  26.129  1.00  0.08           O    
ATOM   3281  O1  MOL C   2      -5.136  52.579  37.683  1.00  0.08           O    
ATOM   3282  O1  MOL C   2       5.321  54.162  26.144  1.00  0.08           O    
ATOM   3283  O1  MOL C   2       7.965  65.710  37.689  1.00  0.08           O    
ATOM   3284  O1  MOL C   2      18.451  54.164  39.250  1.00  0.08           O    
ATOM   3285  O1  MOL C   2      -5.155  65.702  24.572  1.00  0.08           O    
ATOM   3286  O1  MOL C   2      13.322  60.325  27.977  1.00  0.08           O    
ATOM   3287  O1  MOL C   2       1.789  57.688  39.508  1.00  0.08           O    
ATOM   3288  O1  MOL C   2       0.226  60.329  41.082  1.00  0.08           O    
ATOM   3289  O1  MOL C   2      14.912  57.681  26.371  1.00  0.08           O    
ATOM   3290  O1  MOL C   2      13.338  47.215  41.080  1.00  0.08           O    
ATOM   3291  O1  MOL C   2       1.788  70.792  26.377  1.00  0.08           O    
ATOM   3292  O1  MOL C   2       0.214  47.204  27.977  1.00  0.08           O    
ATOM   3293  O1  MOL C   2      14.907  70.803  39.498  1.00  0.08           O    
ATOM   3294  O1  MOL C   2      13.075  47.214  37.665  1.00  0.08           O    
ATOM   3295  O1  MOL C   2      -1.626  70.799  26.140  1.00  0.08           O    
ATOM   3296  O1  MOL C   2      -0.038  47.212  24.551  1.00  0.08           O    
ATOM   3297  O1  MOL C   2      11.502  70.802  39.250  1.00  0.08           O    
ATOM   3298  O1  MOL C   2      13.080  60.325  24.541  1.00  0.08           O    
ATOM   3299  O1  MOL C   2      -1.607  57.685  39.247  1.00  0.08           O    
ATOM   3300  O1  MOL C   2      -0.046  60.330  37.676  1.00  0.08           O    
ATOM   3301  O1  MOL C   2      11.488  57.677  26.147  1.00  0.08           O    
ATOM   3302  O1  MOL C   2       0.232  57.706  24.555  1.00  0.08           O    
ATOM   3303  O1  MOL C   2      14.896  60.354  39.220  1.00  0.08           O    
ATOM   3304  O1  MOL C   2      13.364  57.710  37.681  1.00  0.08           O    
ATOM   3305  O1  MOL C   2       1.795  60.353  26.132  1.00  0.08           O    
ATOM   3306  O1  MOL C   2       0.227  70.821  37.677  1.00  0.08           O    
ATOM   3307  O1  MOL C   2      14.902  47.234  26.101  1.00  0.08           O    
ATOM   3308  O1  MOL C   2      13.356  70.825  24.564  1.00  0.08           O    
ATOM   3309  O1  MOL C   2       1.789  47.232  39.247  1.00  0.08           O    
ATOM   3310  O1  MOL C   2      -0.048  70.819  41.078  1.00  0.08           O    
ATOM   3311  O1  MOL C   2      11.532  47.245  26.396  1.00  0.08           O    
ATOM   3312  O1  MOL C   2      13.056  70.834  27.942  1.00  0.08           O    
ATOM   3313  O1  MOL C   2      -1.603  47.231  39.515  1.00  0.08           O    
ATOM   3314  O1  MOL C   2      -0.039  57.706  27.964  1.00  0.08           O    
ATOM   3315  O1  MOL C   2      11.527  60.352  39.512  1.00  0.08           O    
ATOM   3316  O1  MOL C   2      13.061  57.712  41.056  1.00  0.08           O    
ATOM   3317  O1  MOL C   2      -1.606  60.348  26.387  1.00  0.08           O    
ATOM   3318 Cu1  MOL C   2       0.857  51.705  45.930  1.00  0.05          Cu    
ATOM   3319 Cu1  MOL C   2       0.839  64.820  32.814  1.00  0.05          Cu    
ATOM   3320 Cu1  MOL C   2      -0.670  66.329  32.813  1.00  0.05          Cu    
ATOM   3321 Cu1  MOL C   2      12.443  66.339  45.926  1.00  0.05          Cu    
ATOM   3322 Cu1  MOL C   2      13.964  53.230  45.936  1.00  0.05          Cu    
ATOM   3323 Cu1  MOL C   2       0.850  53.214  32.828  1.00  0.05          Cu    
ATOM   3324 Cu1  MOL C   2      12.431  64.825  32.818  1.00  0.05          Cu    
ATOM   3325 Cu1  MOL C   2      -0.673  64.820  45.946  1.00  0.05          Cu    
ATOM   3326 Cu1  MOL C   2      12.458  51.718  45.934  1.00  0.05          Cu    
ATOM   3327 Cu1  MOL C   2      -0.661  51.706  32.830  1.00  0.05          Cu    
ATOM   3328 Cu1  MOL C   2      -0.662  45.913  38.625  1.00  0.05          Cu    
ATOM   3329 Cu1  MOL C   2      12.458  45.922  25.497  1.00  0.05          Cu    
ATOM   3330 Cu1  MOL C   2      13.963  59.036  40.118  1.00  0.05          Cu    
ATOM   3331 Cu1  MOL C   2       0.849  59.032  27.014  1.00  0.05          Cu    
ATOM   3332 Cu1  MOL C   2       0.842  45.883  25.506  1.00  0.05          Cu    
ATOM   3333 Cu1  MOL C   2       0.846  59.006  38.624  1.00  0.05          Cu    
ATOM   3334 Cu1  MOL C   2      12.446  59.000  27.014  1.00  0.05          Cu    
ATOM   3335 Cu1  MOL C   2      -0.664  59.004  40.133  1.00  0.05          Cu    
ATOM   3336 Cu1  MOL C   2      12.456  45.890  40.127  1.00  0.05          Cu    
ATOM   3337 Cu1  MOL C   2      -0.666  45.883  27.016  1.00  0.05          Cu    
ATOM   3338 Cu1  MOL C   2       6.649  53.211  27.032  1.00  0.05          Cu    
ATOM   3339 Cu1  MOL C   2       6.647  51.703  25.518  1.00  0.05          Cu    
ATOM   3340 Cu1  MOL C   2       6.650  64.818  38.626  1.00  0.05          Cu    
ATOM   3341 Cu1  MOL C   2       6.643  66.328  25.505  1.00  0.05          Cu    
ATOM   3342 Cu1  MOL C   2       6.645  64.818  27.015  1.00  0.05          Cu    
ATOM   3343 Cu1  MOL C   2       6.645  51.703  40.137  1.00  0.05          Cu    
ATOM   3344 Cu1  MOL C   2      13.967  51.716  32.813  1.00  0.05          Cu    
ATOM   3345 Cu1  MOL C   2      13.953  64.830  45.926  1.00  0.05          Cu    
ATOM   3346 Cu1  MOL C   2      -0.651  53.212  45.930  1.00  0.05          Cu    
ATOM   3347 Cu1  MOL C   2      12.458  53.226  32.813  1.00  0.05          Cu    
ATOM   3348 Cu1  MOL C   2       0.834  66.332  45.946  1.00  0.05          Cu    
ATOM   3349 Cu1  MOL C   2      13.942  66.331  32.816  1.00  0.05          Cu    
ATOM   3350 Cu1  MOL C   2       6.643  53.211  38.627  1.00  0.05          Cu    
ATOM   3351 Cu1  MOL C   2       6.650  66.328  40.136  1.00  0.05          Cu    
ATOM   3352 Cu1  MOL C   2      13.964  45.889  38.618  1.00  0.05          Cu    
ATOM   3353 Cu1  MOL C   2      13.953  59.001  25.505  1.00  0.05          Cu    
ATOM   3354 Cu1  MOL C   2      -0.659  59.030  25.505  1.00  0.05          Cu    
ATOM   3355 Cu1  MOL C   2      12.458  59.035  38.614  1.00  0.05          Cu    
ATOM   3356 Cu1  MOL C   2       0.848  45.912  40.133  1.00  0.05          Cu    
ATOM   3357 Cu1  MOL C   2      13.969  45.921  27.005  1.00  0.05          Cu    
ATOM   3358  C1  MOL C   2      -1.133  51.234  21.497  1.00  0.08           C    
ATOM   3359  C2  MOL C   2      -1.825  50.540  22.612  1.00  0.04           C    
ATOM   3360  C1  MOL C   2      11.979  51.237  34.607  1.00  0.08           C    
ATOM   3361  C2  MOL C   2      11.287  50.542  35.723  1.00  0.04           C    
ATOM   3362  C1  MOL C   2      -1.146  64.340  34.608  1.00  0.08           C    
ATOM   3363  C2  MOL C   2      -1.836  63.648  35.727  1.00  0.04           C    
ATOM   3364  C1  MOL C   2      11.969  64.349  21.490  1.00  0.08           C    
ATOM   3365  C2  MOL C   2      11.282  63.653  22.607  1.00  0.04           C    
ATOM   3366  C1  MOL C   2       1.315  66.808  34.608  1.00  0.08           C    
ATOM   3367  C2  MOL C   2       2.007  67.499  35.726  1.00  0.04           C    
ATOM   3368  C1  MOL C   2      14.435  66.811  21.491  1.00  0.08           C    
ATOM   3369  C2  MOL C   2      15.127  67.501  22.609  1.00  0.04           C    
ATOM   3370  C1  MOL C   2      11.989  53.719  44.142  1.00  0.08           C    
ATOM   3371  C2  MOL C   2      11.292  54.403  43.022  1.00  0.04           C    
ATOM   3372  C1  MOL C   2      -1.131  53.700  31.035  1.00  0.08           C    
ATOM   3373  C2  MOL C   2      -1.825  54.390  29.918  1.00  0.04           C    
ATOM   3374  C1  MOL C   2      14.429  64.322  31.049  1.00  0.08           C    
ATOM   3375  C2  MOL C   2      15.126  63.628  29.938  1.00  0.04           C    
ATOM   3376  C1  MOL C   2      14.423  51.222  44.141  1.00  0.08           C    
ATOM   3377  C2  MOL C   2      15.119  50.532  43.026  1.00  0.04           C    
ATOM   3378  C1  MOL C   2      -1.143  70.350  40.609  1.00  0.08           C    
ATOM   3379  C2  MOL C   2      -1.835  69.234  41.300  1.00  0.04           C    
ATOM   3380  C1  MOL C   2      11.960  70.366  27.475  1.00  0.08           C    
ATOM   3381  C2  MOL C   2      11.271  69.251  28.171  1.00  0.04           C    
ATOM   3382  C1  MOL C   2      -1.134  57.236  27.495  1.00  0.08           C    
ATOM   3383  C2  MOL C   2      -1.826  56.120  28.188  1.00  0.04           C    
ATOM   3384  C1  MOL C   2      11.967  57.242  40.588  1.00  0.08           C    
ATOM   3385  C2  MOL C   2      11.281  56.124  41.284  1.00  0.04           C    
ATOM   3386  C1  MOL C   2      14.458  57.241  38.150  1.00  0.08           C    
ATOM   3387  C2  MOL C   2      15.146  56.122  37.458  1.00  0.04           C    
ATOM   3388  C1  MOL C   2      14.449  70.353  25.034  1.00  0.08           C    
ATOM   3389  C2  MOL C   2      15.134  69.231  24.342  1.00  0.04           C    
ATOM   3390  C1  MOL C   2       1.309  47.672  27.508  1.00  0.08           C    
ATOM   3391  C2  MOL C   2       2.003  48.788  28.196  1.00  0.04           C    
ATOM   3392  C1  MOL C   2      14.433  47.684  40.610  1.00  0.08           C    
ATOM   3393  C2  MOL C   2      15.124  48.801  41.299  1.00  0.04           C    
ATOM   3394  C1  MOL C   2      11.985  60.795  25.011  1.00  0.08           C    
ATOM   3395  C2  MOL C   2      11.291  61.915  24.328  1.00  0.04           C    
ATOM   3396  C1  MOL C   2      -1.141  60.799  38.145  1.00  0.08           C    
ATOM   3397  C2  MOL C   2      -1.833  61.916  37.456  1.00  0.04           C    
ATOM   3398  C1  MOL C   2      17.976  51.219  40.609  1.00  0.08           C    
ATOM   3399  C2  MOL C   2      16.855  50.531  41.299  1.00  0.04           C    
ATOM   3400  C1  MOL C   2       4.853  51.204  27.489  1.00  0.08           C    
ATOM   3401  C2  MOL C   2       3.736  50.514  28.184  1.00  0.04           C    
ATOM   3402  C1  MOL C   2      17.967  64.334  27.507  1.00  0.08           C    
ATOM   3403  C2  MOL C   2      16.851  63.638  28.201  1.00  0.04           C    
ATOM   3404  C1  MOL C   2       4.856  64.345  40.619  1.00  0.08           C    
ATOM   3405  C2  MOL C   2       3.738  63.652  41.309  1.00  0.04           C    
ATOM   3406  C1  MOL C   2       4.881  53.714  25.027  1.00  0.08           C    
ATOM   3407  C2  MOL C   2       3.771  54.409  24.326  1.00  0.04           C    
ATOM   3408  C1  MOL C   2      17.983  53.695  38.155  1.00  0.08           C    
ATOM   3409  C2  MOL C   2      16.870  54.388  37.460  1.00  0.04           C    
ATOM   3410  C1  MOL C   2      17.966  66.795  25.034  1.00  0.08           C    
ATOM   3411  C2  MOL C   2      16.854  67.492  24.341  1.00  0.04           C    
ATOM   3412  C1  MOL C   2      -4.682  64.334  38.153  1.00  0.08           C    
ATOM   3413  C2  MOL C   2      -3.564  63.645  37.460  1.00  0.04           C    
ATOM   3414  C1  MOL C   2      -4.672  51.223  25.036  1.00  0.08           C    
ATOM   3415  C2  MOL C   2      -3.555  50.533  24.342  1.00  0.04           C    
ATOM   3416  C1  MOL C   2       8.433  66.827  27.476  1.00  0.08           C    
ATOM   3417  C2  MOL C   2       9.546  67.519  28.171  1.00  0.04           C    
ATOM   3418  C1  MOL C   2      -4.682  66.815  40.603  1.00  0.08           C    
ATOM   3419  C2  MOL C   2      -3.565  67.504  41.298  1.00  0.04           C    
ATOM   3420  C1  MOL C   2      14.450  53.699  34.609  1.00  0.08           C    
ATOM   3421  C2  MOL C   2      15.141  54.390  35.727  1.00  0.04           C    
ATOM   3422  C1  MOL C   2       1.341  53.697  21.489  1.00  0.08           C    
ATOM   3423  C2  MOL C   2       2.034  54.396  22.600  1.00  0.04           C    
ATOM   3424  C1  MOL C   2      11.972  66.831  31.022  1.00  0.08           C    
ATOM   3425  C2  MOL C   2      11.278  67.521  29.903  1.00  0.04           C    
ATOM   3426  C1  MOL C   2      -1.144  66.815  44.150  1.00  0.08           C    
ATOM   3427  C2  MOL C   2      -1.835  67.504  43.031  1.00  0.04           C    
ATOM   3428  C1  MOL C   2       1.309  64.337  44.153  1.00  0.08           C    
ATOM   3429  C2  MOL C   2       2.004  63.648  43.037  1.00  0.04           C    
ATOM   3430  C1  MOL C   2       1.315  51.215  31.035  1.00  0.08           C    
ATOM   3431  C2  MOL C   2       2.007  50.522  29.919  1.00  0.04           C    
ATOM   3432  C1  MOL C   2      -4.673  53.696  27.494  1.00  0.08           C    
ATOM   3433  C2  MOL C   2      -3.556  54.388  28.187  1.00  0.04           C    
ATOM   3434  C1  MOL C   2       8.438  53.695  40.609  1.00  0.08           C    
ATOM   3435  C2  MOL C   2       9.556  54.389  41.296  1.00  0.04           C    
ATOM   3436  C1  MOL C   2       8.441  64.330  25.042  1.00  0.08           C    
ATOM   3437  C2  MOL C   2       9.558  63.644  24.345  1.00  0.04           C    
ATOM   3438  C1  MOL C   2       8.440  51.227  38.147  1.00  0.08           C    
ATOM   3439  C2  MOL C   2       9.557  50.537  37.454  1.00  0.04           C    
ATOM   3440  C1  MOL C   2       4.854  66.802  38.147  1.00  0.08           C    
ATOM   3441  C2  MOL C   2       3.738  67.496  37.456  1.00  0.04           C    
ATOM   3442  C1  MOL C   2      14.418  60.794  27.509  1.00  0.08           C    
ATOM   3443  C2  MOL C   2      15.116  61.908  28.200  1.00  0.04           C    
ATOM   3444  C1  MOL C   2       1.320  60.800  40.613  1.00  0.08           C    
ATOM   3445  C2  MOL C   2       2.010  61.918  41.306  1.00  0.04           C    
ATOM   3446  C1  MOL C   2      11.981  47.685  38.135  1.00  0.08           C    
ATOM   3447  C2  MOL C   2      11.288  48.805  37.448  1.00  0.04           C    
ATOM   3448  C1  MOL C   2      -1.132  47.682  25.021  1.00  0.08           C    
ATOM   3449  C2  MOL C   2      -1.824  48.803  24.336  1.00  0.04           C    
ATOM   3450  C1  MOL C   2       1.328  57.239  25.023  1.00  0.08           C    
ATOM   3451  C2  MOL C   2       2.026  56.127  24.330  1.00  0.04           C    
ATOM   3452  C1  MOL C   2       1.322  70.351  38.146  1.00  0.08           C    
ATOM   3453  C2  MOL C   2       2.011  69.231  37.455  1.00  0.04           C    
ATOM   3454  C1  MOL C   2      12.009  64.384  44.104  1.00  0.08           C    
ATOM   3455  C2  MOL C   2      11.403  63.776  42.904  1.00  0.04           C    
ATOM   3456  C1  MOL C   2      -1.111  64.380  30.990  1.00  0.08           C    
ATOM   3457  C2  MOL C   2      -1.718  63.772  29.789  1.00  0.04           C    
ATOM   3458  C1  MOL C   2      12.023  51.274  30.991  1.00  0.08           C    
ATOM   3459  C2  MOL C   2      11.418  50.669  29.790  1.00  0.04           C    
ATOM   3460  C1  MOL C   2      -1.096  51.260  44.114  1.00  0.08           C    
ATOM   3461  C2  MOL C   2      -1.708  50.652  42.917  1.00  0.04           C    
ATOM   3462  C1  MOL C   2      14.407  53.666  30.991  1.00  0.08           C    
ATOM   3463  C2  MOL C   2      15.016  54.269  29.788  1.00  0.04           C    
ATOM   3464  C1  MOL C   2       1.289  53.657  44.106  1.00  0.08           C    
ATOM   3465  C2  MOL C   2       1.897  54.264  42.906  1.00  0.04           C    
ATOM   3466  C1  MOL C   2      14.396  66.778  44.106  1.00  0.08           C    
ATOM   3467  C2  MOL C   2      15.007  67.384  42.907  1.00  0.04           C    
ATOM   3468  C1  MOL C   2      -1.124  66.764  21.537  1.00  0.08           C    
ATOM   3469  C2  MOL C   2      -1.733  67.375  22.736  1.00  0.04           C    
ATOM   3470  C1  MOL C   2      12.003  66.753  34.661  1.00  0.08           C    
ATOM   3471  C2  MOL C   2      11.398  67.363  35.863  1.00  0.04           C    
ATOM   3472  C1  MOL C   2       1.296  51.271  34.651  1.00  0.08           C    
ATOM   3473  C2  MOL C   2       1.900  50.661  35.852  1.00  0.04           C    
ATOM   3474  C1  MOL C   2       1.285  64.390  21.536  1.00  0.08           C    
ATOM   3475  C2  MOL C   2       1.897  63.779  22.731  1.00  0.04           C    
ATOM   3476  C1  MOL C   2      14.404  64.400  34.635  1.00  0.08           C    
ATOM   3477  C2  MOL C   2      15.013  63.785  35.829  1.00  0.04           C    
ATOM   3478  C1  MOL C   2      12.036  47.749  27.457  1.00  0.08           C    
ATOM   3479  C2  MOL C   2      11.425  48.948  28.063  1.00  0.04           C    
ATOM   3480  C1  MOL C   2      -1.102  47.732  40.579  1.00  0.08           C    
ATOM   3481  C2  MOL C   2      -1.712  48.929  41.191  1.00  0.04           C    
ATOM   3482  C1  MOL C   2      12.028  60.856  40.575  1.00  0.08           C    
ATOM   3483  C2  MOL C   2      11.411  62.052  41.181  1.00  0.04           C    
ATOM   3484  C1  MOL C   2      -1.106  60.851  27.452  1.00  0.08           C    
ATOM   3485  C2  MOL C   2      -1.716  62.048  28.062  1.00  0.04           C    
ATOM   3486  C1  MOL C   2       1.295  60.854  25.067  1.00  0.08           C    
ATOM   3487  C2  MOL C   2       1.903  62.052  24.454  1.00  0.04           C    
ATOM   3488  C1  MOL C   2       1.287  47.736  38.185  1.00  0.08           C    
ATOM   3489  C2  MOL C   2       1.896  48.936  37.577  1.00  0.04           C    
ATOM   3490  C1  MOL C   2      14.401  47.739  25.039  1.00  0.08           C    
ATOM   3491  C2  MOL C   2      15.016  48.938  24.435  1.00  0.04           C    
ATOM   3492  C1  MOL C   2      14.407  70.302  40.564  1.00  0.08           C    
ATOM   3493  C2  MOL C   2      15.015  69.105  41.178  1.00  0.04           C    
ATOM   3494  C1  MOL C   2       1.288  70.291  27.443  1.00  0.08           C    
ATOM   3495  C2  MOL C   2       1.896  69.093  28.058  1.00  0.04           C    
ATOM   3496  C1  MOL C   2      14.414  57.181  27.438  1.00  0.08           C    
ATOM   3497  C2  MOL C   2      15.021  55.985  28.054  1.00  0.04           C    
ATOM   3498  C1  MOL C   2      -1.105  57.182  38.183  1.00  0.08           C    
ATOM   3499  C2  MOL C   2      -1.713  55.982  37.574  1.00  0.04           C    
ATOM   3500  C1  MOL C   2      11.987  57.175  25.080  1.00  0.08           C    
ATOM   3501  C2  MOL C   2      11.384  55.973  24.466  1.00  0.04           C    
ATOM   3502  C1  MOL C   2      -4.646  64.373  27.459  1.00  0.08           C    
ATOM   3503  C2  MOL C   2      -3.443  63.770  28.064  1.00  0.04           C    
ATOM   3504  C1  MOL C   2       8.476  64.375  40.570  1.00  0.08           C    
ATOM   3505  C2  MOL C   2       9.679  63.771  41.177  1.00  0.04           C    
ATOM   3506  C1  MOL C   2      -4.635  51.267  40.588  1.00  0.08           C    
ATOM   3507  C2  MOL C   2      -3.436  50.656  41.194  1.00  0.04           C    
ATOM   3508  C1  MOL C   2       8.496  51.280  27.454  1.00  0.08           C    
ATOM   3509  C2  MOL C   2       9.700  50.675  28.058  1.00  0.04           C    
ATOM   3510  C1  MOL C   2       8.469  66.772  38.191  1.00  0.08           C    
ATOM   3511  C2  MOL C   2       9.670  67.376  37.583  1.00  0.04           C    
ATOM   3512  C1  MOL C   2      -4.653  66.766  25.073  1.00  0.08           C    
ATOM   3513  C2  MOL C   2      -3.457  67.375  24.462  1.00  0.04           C    
ATOM   3514  C1  MOL C   2      17.942  51.268  25.062  1.00  0.08           C    
ATOM   3515  C2  MOL C   2      16.744  50.661  24.449  1.00  0.04           C    
ATOM   3516  C1  MOL C   2      17.931  64.392  38.167  1.00  0.08           C    
ATOM   3517  C2  MOL C   2      16.733  63.783  37.557  1.00  0.04           C    
ATOM   3518  C1  MOL C   2       4.826  64.391  25.049  1.00  0.08           C    
ATOM   3519  C2  MOL C   2       3.628  63.778  24.446  1.00  0.04           C    
ATOM   3520  C1  MOL C   2       4.821  53.654  40.574  1.00  0.08           C    
ATOM   3521  C2  MOL C   2       3.621  54.262  41.181  1.00  0.04           C    
ATOM   3522  C1  MOL C   2      17.941  53.648  27.461  1.00  0.08           C    
ATOM   3523  C2  MOL C   2      16.742  54.259  28.065  1.00  0.04           C    
ATOM   3524  C1  MOL C   2       4.819  66.753  27.466  1.00  0.08           C    
ATOM   3525  C2  MOL C   2       3.620  67.367  28.070  1.00  0.04           C    
ATOM   3526  C1  MOL C   2       1.283  66.768  30.991  1.00  0.08           C    
ATOM   3527  C2  MOL C   2       1.893  67.374  29.791  1.00  0.04           C    
ATOM   3528  C1  MOL C   2      -1.109  53.647  34.650  1.00  0.08           C    
ATOM   3529  C2  MOL C   2      -1.715  54.257  35.849  1.00  0.04           C    
ATOM   3530  C1  MOL C   2      11.994  53.643  21.531  1.00  0.08           C    
ATOM   3531  C2  MOL C   2      11.389  54.249  22.734  1.00  0.04           C    
ATOM   3532  C1  MOL C   2      14.421  51.290  21.524  1.00  0.08           C    
ATOM   3533  C2  MOL C   2      15.026  50.673  22.720  1.00  0.04           C    
ATOM   3534  C1  MOL C   2      17.932  66.761  40.579  1.00  0.08           C    
ATOM   3535  C2  MOL C   2      16.734  67.375  41.185  1.00  0.04           C    
ATOM   3536  C1  MOL C   2       4.823  51.265  38.185  1.00  0.08           C    
ATOM   3537  C2  MOL C   2       3.624  50.657  37.576  1.00  0.04           C    
ATOM   3538  C1  MOL C   2       8.468  53.630  25.060  1.00  0.08           C    
ATOM   3539  C2  MOL C   2       9.665  54.242  24.456  1.00  0.04           C    
ATOM   3540  C1  MOL C   2      -4.635  53.645  38.183  1.00  0.08           C    
ATOM   3541  C2  MOL C   2      -3.438  54.256  37.573  1.00  0.04           C    
ATOM   3542  C1  MOL C   2       1.287  57.184  40.572  1.00  0.08           C    
ATOM   3543  C2  MOL C   2       1.896  55.986  41.180  1.00  0.04           C    
ATOM   3544  C1  MOL C   2      -1.127  70.298  25.074  1.00  0.08           C    
ATOM   3545  C2  MOL C   2      -1.735  69.101  24.462  1.00  0.04           C    
ATOM   3546  C1  MOL C   2      12.003  70.298  38.187  1.00  0.08           C    
ATOM   3547  C2  MOL C   2      11.397  69.096  37.581  1.00  0.04           C    
ATOM   3548  C1  MOL C   2      14.394  60.857  38.157  1.00  0.08           C    
ATOM   3549  C2  MOL C   2      15.007  62.055  37.549  1.00  0.04           C    
ATOM   3550  C3  MOL C   2      -2.982  51.095  23.187  1.00  0.03           C    
ATOM   3551  C3  MOL C   2      10.131  51.098  36.299  1.00  0.03           C    
ATOM   3552  C3  MOL C   2       3.162  66.939  36.300  1.00  0.03           C    
ATOM   3553  C3  MOL C   2      16.280  66.938  23.183  1.00  0.03           C    
ATOM   3554  C3  MOL C   2       3.199  53.849  23.168  1.00  0.03           C    
ATOM   3555  C3  MOL C   2      16.296  53.830  36.303  1.00  0.03           C    
ATOM   3556  C3  MOL C   2      10.136  53.838  42.453  1.00  0.03           C    
ATOM   3557  C3  MOL C   2      10.122  66.961  29.328  1.00  0.03           C    
ATOM   3558  C3  MOL C   2      16.282  64.188  29.364  1.00  0.03           C    
ATOM   3559  C3  MOL C   2       3.161  64.208  42.465  1.00  0.03           C    
ATOM   3560  C3  MOL C   2      -1.277  68.660  42.457  1.00  0.03           C    
ATOM   3561  C3  MOL C   2      -1.269  55.547  29.344  1.00  0.03           C    
ATOM   3562  C3  MOL C   2      14.586  55.548  36.301  1.00  0.03           C    
ATOM   3563  C3  MOL C   2       1.467  55.545  23.179  1.00  0.03           C    
ATOM   3564  C3  MOL C   2      14.573  68.659  23.185  1.00  0.03           C    
ATOM   3565  C3  MOL C   2       1.452  68.657  36.299  1.00  0.03           C    
ATOM   3566  C3  MOL C   2       1.448  49.365  29.350  1.00  0.03           C    
ATOM   3567  C3  MOL C   2      14.564  49.375  42.454  1.00  0.03           C    
ATOM   3568  C3  MOL C   2      11.843  62.495  23.174  1.00  0.03           C    
ATOM   3569  C3  MOL C   2      -1.277  62.491  36.299  1.00  0.03           C    
ATOM   3570  C3  MOL C   2      16.281  49.375  40.741  1.00  0.03           C    
ATOM   3571  C3  MOL C   2       3.159  49.358  27.633  1.00  0.03           C    
ATOM   3572  C3  MOL C   2       3.190  55.563  24.883  1.00  0.03           C    
ATOM   3573  C3  MOL C   2      16.299  55.546  38.016  1.00  0.03           C    
ATOM   3574  C3  MOL C   2       3.166  68.654  38.013  1.00  0.03           C    
ATOM   3575  C3  MOL C   2      16.286  68.650  24.900  1.00  0.03           C    
ATOM   3576  C3  MOL C   2      -2.988  62.489  38.017  1.00  0.03           C    
ATOM   3577  C3  MOL C   2      10.136  62.486  24.895  1.00  0.03           C    
ATOM   3578  C3  MOL C   2      10.116  68.676  27.614  1.00  0.03           C    
ATOM   3579  C3  MOL C   2      10.126  55.544  40.731  1.00  0.03           C    
ATOM   3580  C3  MOL C   2      -1.267  49.382  23.182  1.00  0.03           C    
ATOM   3581  C3  MOL C   2      11.846  49.384  36.294  1.00  0.03           C    
ATOM   3582  C3  MOL C   2      11.832  68.678  29.327  1.00  0.03           C    
ATOM   3583  C3  MOL C   2      11.845  55.556  42.440  1.00  0.03           C    
ATOM   3584  C3  MOL C   2       1.449  62.491  42.461  1.00  0.03           C    
ATOM   3585  C3  MOL C   2      14.566  62.475  29.362  1.00  0.03           C    
ATOM   3586  C3  MOL C   2      -2.980  53.830  29.343  1.00  0.03           C    
ATOM   3587  C3  MOL C   2      -2.991  66.946  42.455  1.00  0.03           C    
ATOM   3588  C3  MOL C   2      10.128  64.208  23.189  1.00  0.03           C    
ATOM   3589  C3  MOL C   2      -2.992  64.205  36.304  1.00  0.03           C    
ATOM   3590  C3  MOL C   2      16.278  51.090  42.454  1.00  0.03           C    
ATOM   3591  C3  MOL C   2       3.163  51.078  29.340  1.00  0.03           C    
ATOM   3592  C3  MOL C   2      16.270  62.486  27.638  1.00  0.03           C    
ATOM   3593  C3  MOL C   2       3.166  62.495  40.749  1.00  0.03           C    
ATOM   3594  C3  MOL C   2      10.132  49.379  38.008  1.00  0.03           C    
ATOM   3595  C3  MOL C   2      -2.980  49.376  24.896  1.00  0.03           C    
ATOM   3596  C3  MOL C   2      -2.990  68.660  40.742  1.00  0.03           C    
ATOM   3597  C3  MOL C   2      -2.982  55.545  27.629  1.00  0.03           C    
ATOM   3598  C3  MOL C   2      11.980  62.639  42.319  1.00  0.03           C    
ATOM   3599  C3  MOL C   2      -1.142  62.635  29.201  1.00  0.03           C    
ATOM   3600  C3  MOL C   2      14.444  55.405  29.196  1.00  0.03           C    
ATOM   3601  C3  MOL C   2      14.438  68.523  42.318  1.00  0.03           C    
ATOM   3602  C3  MOL C   2      -1.160  68.514  23.322  1.00  0.03           C    
ATOM   3603  C3  MOL C   2      11.974  68.502  36.447  1.00  0.03           C    
ATOM   3604  C3  MOL C   2      -1.139  55.395  36.436  1.00  0.03           C    
ATOM   3605  C3  MOL C   2      11.961  55.388  23.325  1.00  0.03           C    
ATOM   3606  C3  MOL C   2       1.323  49.525  36.439  1.00  0.03           C    
ATOM   3607  C3  MOL C   2      14.448  49.531  23.298  1.00  0.03           C    
ATOM   3608  C3  MOL C   2      10.290  49.538  27.483  1.00  0.03           C    
ATOM   3609  C3  MOL C   2      -2.850  49.518  40.618  1.00  0.03           C    
ATOM   3610  C3  MOL C   2      10.271  62.635  40.604  1.00  0.03           C    
ATOM   3611  C3  MOL C   2       3.044  62.639  25.023  1.00  0.03           C    
ATOM   3612  C3  MOL C   2      16.143  62.643  38.128  1.00  0.03           C    
ATOM   3613  C3  MOL C   2      16.152  68.514  40.607  1.00  0.03           C    
ATOM   3614  C3  MOL C   2       3.035  68.504  27.489  1.00  0.03           C    
ATOM   3615  C3  MOL C   2      16.157  55.394  27.484  1.00  0.03           C    
ATOM   3616  C3  MOL C   2       3.033  55.399  40.605  1.00  0.03           C    
ATOM   3617  C3  MOL C   2      -2.851  55.395  38.148  1.00  0.03           C    
ATOM   3618  C3  MOL C   2      -2.871  68.513  25.036  1.00  0.03           C    
ATOM   3619  C3  MOL C   2      -2.855  64.346  29.201  1.00  0.03           C    
ATOM   3620  C3  MOL C   2      -2.845  51.230  42.331  1.00  0.03           C    
ATOM   3621  C3  MOL C   2      10.284  51.247  29.198  1.00  0.03           C    
ATOM   3622  C3  MOL C   2      10.257  66.794  36.448  1.00  0.03           C    
ATOM   3623  C3  MOL C   2      -2.870  66.800  23.324  1.00  0.03           C    
ATOM   3624  C3  MOL C   2      16.162  51.242  23.312  1.00  0.03           C    
ATOM   3625  C3  MOL C   2       3.039  51.233  36.439  1.00  0.03           C    
ATOM   3626  C3  MOL C   2      16.149  64.359  36.419  1.00  0.03           C    
ATOM   3627  C3  MOL C   2       3.036  64.353  23.313  1.00  0.03           C    
ATOM   3628  C3  MOL C   2       3.035  53.689  42.319  1.00  0.03           C    
ATOM   3629  C3  MOL C   2      16.153  53.689  29.204  1.00  0.03           C    
ATOM   3630  C3  MOL C   2       3.031  66.797  29.208  1.00  0.03           C    
ATOM   3631  C3  MOL C   2      16.144  66.804  42.323  1.00  0.03           C    
ATOM   3632  C3  MOL C   2      10.265  64.348  42.315  1.00  0.03           C    
ATOM   3633  C3  MOL C   2      -2.852  53.683  36.435  1.00  0.03           C    
ATOM   3634  C3  MOL C   2      10.254  53.671  23.319  1.00  0.03           C    
ATOM   3635  C3  MOL C   2       3.035  49.521  38.151  1.00  0.03           C    
ATOM   3636  C3  MOL C   2      16.153  49.522  25.017  1.00  0.03           C    
ATOM   3637  C3  MOL C   2      -2.854  62.634  27.488  1.00  0.03           C    
ATOM   3638  C3  MOL C   2      10.247  55.381  25.034  1.00  0.03           C    
ATOM   3639  C3  MOL C   2      10.257  68.513  38.155  1.00  0.03           C    
ATOM   3640  C3  MOL C   2       1.322  55.401  42.319  1.00  0.03           C    
ATOM   3641  C3  MOL C   2       1.320  68.511  29.199  1.00  0.03           C    
ATOM   3642  C3  MOL C   2      14.438  62.644  36.410  1.00  0.03           C    
ATOM   3643  C3  MOL C   2       1.325  62.640  23.318  1.00  0.03           C    
ATOM   3644  C3  MOL C   2      11.992  49.530  29.205  1.00  0.03           C    
ATOM   3645  C3  MOL C   2      -1.137  49.514  42.329  1.00  0.03           C    
ATOM   3646  O1  MOL C   2      26.202  -1.700  21.030  1.00  0.08           O    
ATOM   3647  O1  MOL C   2      24.628  12.978  31.494  1.00  0.08           O    
ATOM   3648  O1  MOL C   2      26.189  11.406  34.139  1.00  0.08           O    
ATOM   3649  O1  MOL C   2      39.304  11.416  21.020  1.00  0.08           O    
ATOM   3650  O1  MOL C   2      26.461  14.812  34.140  1.00  0.08           O    
ATOM   3651  O1  MOL C   2      39.581  14.815  21.024  1.00  0.08           O    
ATOM   3652  O1  MOL C   2      26.484   1.697  21.022  1.00  0.08           O    
ATOM   3653  O1  MOL C   2      28.024  13.239  31.496  1.00  0.08           O    
ATOM   3654  O1  MOL C   2      24.617  13.233  21.036  1.00  0.08           O    
ATOM   3655  O1  MOL C   2      26.206   1.703  31.504  1.00  0.08           O    
ATOM   3656  O1  MOL C   2      39.309  14.833  31.494  1.00  0.08           O    
ATOM   3657  O1  MOL C   2      26.190  14.820  44.623  1.00  0.08           O    
ATOM   3658  O1  MOL C   2      28.024  12.991  21.036  1.00  0.08           O    
ATOM   3659  O1  MOL C   2      24.628  18.355  39.516  1.00  0.08           O    
ATOM   3660  O1  MOL C   2      37.732  18.369  26.380  1.00  0.08           O    
ATOM   3661  O1  MOL C   2      24.638   5.239  26.401  1.00  0.08           O    
ATOM   3662  O1  MOL C   2      26.198   7.884  27.955  1.00  0.08           O    
ATOM   3663  O1  MOL C   2      26.472   7.884  24.567  1.00  0.08           O    
ATOM   3664  O1  MOL C   2      28.036   5.243  26.120  1.00  0.08           O    
ATOM   3665  O1  MOL C   2      41.161  18.359  26.129  1.00  0.08           O    
ATOM   3666  O1  MOL C   2      28.032  18.355  39.242  1.00  0.08           O    
ATOM   3667  O1  MOL C   2      26.466  18.330  27.946  1.00  0.08           O    
ATOM   3668  O1  MOL C   2      37.756   7.858  26.106  1.00  0.08           O    
ATOM   3669  O1  MOL C   2      24.631   7.863  39.241  1.00  0.08           O    
ATOM   3670  O1  MOL C   2      26.176  18.336  24.572  1.00  0.08           O    
ATOM   3671  O1  MOL C   2      24.639  -5.254  26.116  1.00  0.08           O    
ATOM   3672  O1  MOL C   2      21.090  11.404  26.398  1.00  0.08           O    
ATOM   3673  O1  MOL C   2      31.607   0.167  24.548  1.00  0.08           O    
ATOM   3674  O1  MOL C   2      21.086  14.801  26.138  1.00  0.08           O    
ATOM   3675  O1  MOL C   2      31.563  13.241  37.678  1.00  0.08           O    
ATOM   3676  O1  MOL C   2      44.673  13.233  24.566  1.00  0.08           O    
ATOM   3677  O1  MOL C   2      21.090  12.964  37.686  1.00  0.08           O    
ATOM   3678  O1  MOL C   2      34.210  12.958  24.574  1.00  0.08           O    
ATOM   3679  O1  MOL C   2      21.099  -0.147  24.570  1.00  0.08           O    
ATOM   3680  O1  MOL C   2      31.571  11.423  26.111  1.00  0.08           O    
ATOM   3681  O1  MOL C   2      34.207  13.266  27.947  1.00  0.08           O    
ATOM   3682  O1  MOL C   2      21.088  13.255  41.071  1.00  0.08           O    
ATOM   3683  O1  MOL C   2      31.564  14.790  26.405  1.00  0.08           O    
ATOM   3684  O1  MOL C   2      21.099   0.135  27.964  1.00  0.08           O    
ATOM   3685  O1  MOL C   2      26.460  14.805  31.494  1.00  0.08           O    
ATOM   3686  O1  MOL C   2      28.049   0.134  21.024  1.00  0.08           O    
ATOM   3687  O1  MOL C   2      41.144  13.251  21.021  1.00  0.08           O    
ATOM   3688  O1  MOL C   2      28.024  13.248  34.140  1.00  0.08           O    
ATOM   3689  O1  MOL C   2      24.639  -0.136  21.029  1.00  0.08           O    
ATOM   3690  O1  MOL C   2      26.193  11.413  31.495  1.00  0.08           O    
ATOM   3691  O1  MOL C   2      24.625  12.969  34.140  1.00  0.08           O    
ATOM   3692  O1  MOL C   2      37.738  12.978  21.023  1.00  0.08           O    
ATOM   3693  O1  MOL C   2      37.741  13.272  31.493  1.00  0.08           O    
ATOM   3694  O1  MOL C   2      24.628  13.255  44.621  1.00  0.08           O    
ATOM   3695  O1  MOL C   2      26.178  14.801  21.035  1.00  0.08           O    
ATOM   3696  O1  MOL C   2      24.640   0.140  31.506  1.00  0.08           O    
ATOM   3697  O1  MOL C   2      26.463  11.421  21.035  1.00  0.08           O    
ATOM   3698  O1  MOL C   2      21.098   1.699  26.400  1.00  0.08           O    
ATOM   3699  O1  MOL C   2      31.562  13.223  27.968  1.00  0.08           O    
ATOM   3700  O1  MOL C   2      21.089  14.820  39.509  1.00  0.08           O    
ATOM   3701  O1  MOL C   2      34.204  14.828  26.381  1.00  0.08           O    
ATOM   3702  O1  MOL C   2      34.213  11.395  26.139  1.00  0.08           O    
ATOM   3703  O1  MOL C   2      21.087  11.398  39.249  1.00  0.08           O    
ATOM   3704  O1  MOL C   2      31.567  12.991  24.550  1.00  0.08           O    
ATOM   3705  O1  MOL C   2      21.099  -1.713  26.132  1.00  0.08           O    
ATOM   3706  O1  MOL C   2      21.090  12.969  27.963  1.00  0.08           O    
ATOM   3707  O1  MOL C   2      31.564  14.805  39.243  1.00  0.08           O    
ATOM   3708  O1  MOL C   2      44.674  14.797  26.130  1.00  0.08           O    
ATOM   3709  O1  MOL C   2      31.562   1.696  26.145  1.00  0.08           O    
ATOM   3710  O1  MOL C   2      21.085  13.236  24.573  1.00  0.08           O    
ATOM   3711  O1  MOL C   2      28.028  18.327  26.378  1.00  0.08           O    
ATOM   3712  O1  MOL C   2      24.614  18.334  26.141  1.00  0.08           O    
ATOM   3713  O1  MOL C   2      26.203  -5.254  24.552  1.00  0.08           O    
ATOM   3714  O1  MOL C   2      39.320   7.860  24.542  1.00  0.08           O    
ATOM   3715  O1  MOL C   2      26.195   7.865  37.677  1.00  0.08           O    
ATOM   3716  O1  MOL C   2      26.472   5.240  24.556  1.00  0.08           O    
ATOM   3717  O1  MOL C   2      28.035   7.887  26.133  1.00  0.08           O    
ATOM   3718  O1  MOL C   2      26.468  18.356  37.679  1.00  0.08           O    
ATOM   3719  O1  MOL C   2      39.597  18.360  24.565  1.00  0.08           O    
ATOM   3720  O1  MOL C   2      26.192  18.353  41.079  1.00  0.08           O    
ATOM   3721  O1  MOL C   2      39.296  18.368  27.943  1.00  0.08           O    
ATOM   3722  O1  MOL C   2      26.202   5.241  27.965  1.00  0.08           O    
ATOM   3723  O1  MOL C   2      24.635   7.883  26.388  1.00  0.08           O    
ATOM   3724 Cu1  MOL C   2      27.079  12.355  32.815  1.00  0.05          Cu    
ATOM   3725 Cu1  MOL C   2      25.570  13.864  32.814  1.00  0.05          Cu    
ATOM   3726 Cu1  MOL C   2      27.090   6.567  27.015  1.00  0.05          Cu    
ATOM   3727 Cu1  MOL C   2      19.765  13.860  38.629  1.00  0.05          Cu    
ATOM   3728 Cu1  MOL C   2      32.883  13.863  25.506  1.00  0.05          Cu    
ATOM   3729 Cu1  MOL C   2      32.885  12.353  27.016  1.00  0.05          Cu    
ATOM   3730 Cu1  MOL C   2      19.762  12.354  40.131  1.00  0.05          Cu    
ATOM   3731 Cu1  MOL C   2      19.773  -0.765  27.023  1.00  0.05          Cu    
ATOM   3732 Cu1  MOL C   2      19.775   0.746  25.514  1.00  0.05          Cu    
ATOM   3733 Cu1  MOL C   2      19.769  12.345  25.514  1.00  0.05          Cu    
ATOM   3734 Cu1  MOL C   2      19.770  13.855  27.024  1.00  0.05          Cu    
ATOM   3735 Cu1  MOL C   2      25.582   6.565  25.506  1.00  0.05          Cu    
ATOM   3736  C1  MOL C   2      25.107  -1.231  21.498  1.00  0.08           C    
ATOM   3737  C2  MOL C   2      24.416  -1.925  22.613  1.00  0.04           C    
ATOM   3738  C1  MOL C   2      25.094  11.875  34.610  1.00  0.08           C    
ATOM   3739  C2  MOL C   2      24.404  11.183  35.728  1.00  0.04           C    
ATOM   3740  C1  MOL C   2      38.209  11.883  21.491  1.00  0.08           C    
ATOM   3741  C2  MOL C   2      37.522  11.188  22.608  1.00  0.04           C    
ATOM   3742  C1  MOL C   2      27.556  14.343  34.610  1.00  0.08           C    
ATOM   3743  C2  MOL C   2      28.248  15.034  35.727  1.00  0.04           C    
ATOM   3744  C1  MOL C   2      40.676  14.346  21.492  1.00  0.08           C    
ATOM   3745  C2  MOL C   2      41.367  15.035  22.610  1.00  0.04           C    
ATOM   3746  C1  MOL C   2      25.110   1.235  31.036  1.00  0.08           C    
ATOM   3747  C2  MOL C   2      24.416   1.925  29.919  1.00  0.04           C    
ATOM   3748  C1  MOL C   2      25.097  17.885  40.611  1.00  0.08           C    
ATOM   3749  C2  MOL C   2      24.406  16.768  41.302  1.00  0.04           C    
ATOM   3750  C1  MOL C   2      38.201  17.901  27.476  1.00  0.08           C    
ATOM   3751  C2  MOL C   2      37.511  16.786  28.172  1.00  0.04           C    
ATOM   3752  C1  MOL C   2      25.107   4.771  27.496  1.00  0.08           C    
ATOM   3753  C2  MOL C   2      24.414   3.655  28.189  1.00  0.04           C    
ATOM   3754  C1  MOL C   2      40.690  17.888  25.035  1.00  0.08           C    
ATOM   3755  C2  MOL C   2      41.374  16.766  24.343  1.00  0.04           C    
ATOM   3756  C1  MOL C   2      38.225   8.329  25.013  1.00  0.08           C    
ATOM   3757  C2  MOL C   2      37.531   9.450  24.330  1.00  0.04           C    
ATOM   3758  C1  MOL C   2      25.100   8.333  38.147  1.00  0.08           C    
ATOM   3759  C2  MOL C   2      24.408   9.451  37.457  1.00  0.04           C    
ATOM   3760  C1  MOL C   2      31.121   1.249  25.028  1.00  0.08           C    
ATOM   3761  C2  MOL C   2      30.011   1.944  24.327  1.00  0.04           C    
ATOM   3762  C1  MOL C   2      44.206  14.330  25.035  1.00  0.08           C    
ATOM   3763  C2  MOL C   2      43.094  15.026  24.342  1.00  0.04           C    
ATOM   3764  C1  MOL C   2      21.558  11.869  38.155  1.00  0.08           C    
ATOM   3765  C2  MOL C   2      22.676  11.180  37.462  1.00  0.04           C    
ATOM   3766  C1  MOL C   2      21.568  -1.242  25.037  1.00  0.08           C    
ATOM   3767  C2  MOL C   2      22.685  -1.932  24.343  1.00  0.04           C    
ATOM   3768  C1  MOL C   2      34.673  14.362  27.477  1.00  0.08           C    
ATOM   3769  C2  MOL C   2      35.787  15.054  28.172  1.00  0.04           C    
ATOM   3770  C1  MOL C   2      21.558  14.350  40.604  1.00  0.08           C    
ATOM   3771  C2  MOL C   2      22.675  15.039  41.299  1.00  0.04           C    
ATOM   3772  C1  MOL C   2      27.581   1.231  21.490  1.00  0.08           C    
ATOM   3773  C2  MOL C   2      28.275   1.930  22.601  1.00  0.04           C    
ATOM   3774  C1  MOL C   2      38.212  14.365  31.023  1.00  0.08           C    
ATOM   3775  C2  MOL C   2      37.518  15.056  29.904  1.00  0.04           C    
ATOM   3776  C1  MOL C   2      25.096  14.350  44.151  1.00  0.08           C    
ATOM   3777  C2  MOL C   2      24.405  15.039  43.032  1.00  0.04           C    
ATOM   3778  C1  MOL C   2      21.568   1.230  27.495  1.00  0.08           C    
ATOM   3779  C2  MOL C   2      22.685   1.923  28.188  1.00  0.04           C    
ATOM   3780  C1  MOL C   2      34.682  11.864  25.043  1.00  0.08           C    
ATOM   3781  C2  MOL C   2      35.799  11.178  24.346  1.00  0.04           C    
ATOM   3782  C1  MOL C   2      31.094  14.336  38.148  1.00  0.08           C    
ATOM   3783  C2  MOL C   2      29.978  15.031  37.457  1.00  0.04           C    
ATOM   3784  C1  MOL C   2      25.108  -4.783  25.022  1.00  0.08           C    
ATOM   3785  C2  MOL C   2      24.417  -3.662  24.337  1.00  0.04           C    
ATOM   3786  C1  MOL C   2      27.569   4.774  25.024  1.00  0.08           C    
ATOM   3787  C2  MOL C   2      28.267   3.661  24.331  1.00  0.04           C    
ATOM   3788  C1  MOL C   2      27.563  17.885  38.147  1.00  0.08           C    
ATOM   3789  C2  MOL C   2      28.252  16.766  37.456  1.00  0.04           C    
ATOM   3790  C1  MOL C   2      25.130  11.915  30.991  1.00  0.08           C    
ATOM   3791  C2  MOL C   2      24.523  11.307  29.790  1.00  0.04           C    
ATOM   3792  C1  MOL C   2      25.116  14.298  21.539  1.00  0.08           C    
ATOM   3793  C2  MOL C   2      24.507  14.909  22.737  1.00  0.04           C    
ATOM   3794  C1  MOL C   2      27.526  11.925  21.537  1.00  0.08           C    
ATOM   3795  C2  MOL C   2      28.137  11.313  22.732  1.00  0.04           C    
ATOM   3796  C1  MOL C   2      25.135   8.386  27.453  1.00  0.08           C    
ATOM   3797  C2  MOL C   2      24.525   9.583  28.063  1.00  0.04           C    
ATOM   3798  C1  MOL C   2      27.535   8.388  25.068  1.00  0.08           C    
ATOM   3799  C2  MOL C   2      28.144   9.587  24.455  1.00  0.04           C    
ATOM   3800  C1  MOL C   2      27.529  17.826  27.444  1.00  0.08           C    
ATOM   3801  C2  MOL C   2      28.137  16.628  28.059  1.00  0.04           C    
ATOM   3802  C1  MOL C   2      21.595  11.908  27.460  1.00  0.08           C    
ATOM   3803  C2  MOL C   2      22.798  11.304  28.065  1.00  0.04           C    
ATOM   3804  C1  MOL C   2      21.587  14.300  25.074  1.00  0.08           C    
ATOM   3805  C2  MOL C   2      22.784  14.910  24.463  1.00  0.04           C    
ATOM   3806  C1  MOL C   2      31.067  11.925  25.050  1.00  0.08           C    
ATOM   3807  C2  MOL C   2      29.868  11.313  24.447  1.00  0.04           C    
ATOM   3808  C1  MOL C   2      31.060  14.288  27.467  1.00  0.08           C    
ATOM   3809  C2  MOL C   2      29.860  14.901  28.071  1.00  0.04           C    
ATOM   3810  C1  MOL C   2      27.523  14.302  30.992  1.00  0.08           C    
ATOM   3811  C2  MOL C   2      28.133  14.909  29.792  1.00  0.04           C    
ATOM   3812  C1  MOL C   2      25.113  17.833  25.075  1.00  0.08           C    
ATOM   3813  C2  MOL C   2      24.506  16.635  24.463  1.00  0.04           C    
ATOM   3814  C3  MOL C   2      23.259  -1.370  23.189  1.00  0.03           C    
ATOM   3815  C3  MOL C   2      29.403  14.474  36.301  1.00  0.03           C    
ATOM   3816  C3  MOL C   2      42.520  14.473  23.185  1.00  0.03           C    
ATOM   3817  C3  MOL C   2      29.440   1.384  23.169  1.00  0.03           C    
ATOM   3818  C3  MOL C   2      36.362  14.496  29.329  1.00  0.03           C    
ATOM   3819  C3  MOL C   2      24.963  16.194  42.458  1.00  0.03           C    
ATOM   3820  C3  MOL C   2      24.972   3.082  29.345  1.00  0.03           C    
ATOM   3821  C3  MOL C   2      27.707   3.080  23.180  1.00  0.03           C    
ATOM   3822  C3  MOL C   2      40.813  16.194  23.186  1.00  0.03           C    
ATOM   3823  C3  MOL C   2      27.692  16.192  36.300  1.00  0.03           C    
ATOM   3824  C3  MOL C   2      38.084  10.030  23.175  1.00  0.03           C    
ATOM   3825  C3  MOL C   2      24.963  10.026  36.300  1.00  0.03           C    
ATOM   3826  C3  MOL C   2      29.431   3.097  24.885  1.00  0.03           C    
ATOM   3827  C3  MOL C   2      29.407  16.189  38.014  1.00  0.03           C    
ATOM   3828  C3  MOL C   2      42.526  16.185  24.901  1.00  0.03           C    
ATOM   3829  C3  MOL C   2      23.252  10.024  38.018  1.00  0.03           C    
ATOM   3830  C3  MOL C   2      36.377  10.021  24.896  1.00  0.03           C    
ATOM   3831  C3  MOL C   2      36.356  16.211  27.616  1.00  0.03           C    
ATOM   3832  C3  MOL C   2      24.974  -3.083  23.183  1.00  0.03           C    
ATOM   3833  C3  MOL C   2      38.073  16.213  29.328  1.00  0.03           C    
ATOM   3834  C3  MOL C   2      23.260   1.365  29.344  1.00  0.03           C    
ATOM   3835  C3  MOL C   2      23.249  14.480  42.456  1.00  0.03           C    
ATOM   3836  C3  MOL C   2      36.368  11.743  23.190  1.00  0.03           C    
ATOM   3837  C3  MOL C   2      23.249  11.739  36.305  1.00  0.03           C    
ATOM   3838  C3  MOL C   2      23.260  -3.090  24.898  1.00  0.03           C    
ATOM   3839  C3  MOL C   2      23.250  16.195  40.743  1.00  0.03           C    
ATOM   3840  C3  MOL C   2      23.258   3.079  27.631  1.00  0.03           C    
ATOM   3841  C3  MOL C   2      25.098  10.170  29.202  1.00  0.03           C    
ATOM   3842  C3  MOL C   2      25.080  16.049  23.324  1.00  0.03           C    
ATOM   3843  C3  MOL C   2      29.284  10.174  25.024  1.00  0.03           C    
ATOM   3844  C3  MOL C   2      29.275  16.038  27.490  1.00  0.03           C    
ATOM   3845  C3  MOL C   2      23.370  16.047  25.037  1.00  0.03           C    
ATOM   3846  C3  MOL C   2      23.385  11.881  29.202  1.00  0.03           C    
ATOM   3847  C3  MOL C   2      23.370  14.335  23.325  1.00  0.03           C    
ATOM   3848  C3  MOL C   2      29.276  11.888  23.314  1.00  0.03           C    
ATOM   3849  C3  MOL C   2      29.271  14.332  29.209  1.00  0.03           C    
ATOM   3850  C3  MOL C   2      23.386  10.169  27.490  1.00  0.03           C    
ATOM   3851  C3  MOL C   2      27.560  16.045  29.200  1.00  0.03           C    
ATOM   3852  C3  MOL C   2      27.565  10.174  23.320  1.00  0.03           C    
ATOM   3853  O1  MOL C   2      26.197  24.533  21.029  1.00  0.08           O    
ATOM   3854  O1  MOL C   2      37.741  39.214  44.607  1.00  0.08           O    
ATOM   3855  O1  MOL C   2      39.309  24.537  34.137  1.00  0.08           O    
ATOM   3856  O1  MOL C   2      24.623  39.211  31.493  1.00  0.08           O    
ATOM   3857  O1  MOL C   2      26.184  37.639  34.138  1.00  0.08           O    
ATOM   3858  O1  MOL C   2      37.756  26.103  31.494  1.00  0.08           O    
ATOM   3859  O1  MOL C   2      39.298  37.649  21.018  1.00  0.08           O    
ATOM   3860  O1  MOL C   2      24.639  26.091  44.617  1.00  0.08           O    
ATOM   3861  O1  MOL C   2      26.456  41.045  34.138  1.00  0.08           O    
ATOM   3862  O1  MOL C   2      41.144  26.371  31.496  1.00  0.08           O    
ATOM   3863  O1  MOL C   2      39.575  41.048  21.023  1.00  0.08           O    
ATOM   3864  O1  MOL C   2      28.028  26.362  44.609  1.00  0.08           O    
ATOM   3865  O1  MOL C   2      26.479  27.929  21.021  1.00  0.08           O    
ATOM   3866  O1  MOL C   2      41.131  39.482  44.609  1.00  0.08           O    
ATOM   3867  O1  MOL C   2      39.590  27.935  34.140  1.00  0.08           O    
ATOM   3868  O1  MOL C   2      28.018  39.472  31.495  1.00  0.08           O    
ATOM   3869  O1  MOL C   2      39.319  27.958  44.611  1.00  0.08           O    
ATOM   3870  O1  MOL C   2      24.612  39.465  21.035  1.00  0.08           O    
ATOM   3871  O1  MOL C   2      26.201  27.935  31.503  1.00  0.08           O    
ATOM   3872  O1  MOL C   2      37.719  39.475  34.138  1.00  0.08           O    
ATOM   3873  O1  MOL C   2      39.304  41.065  31.492  1.00  0.08           O    
ATOM   3874  O1  MOL C   2      24.625  26.350  34.148  1.00  0.08           O    
ATOM   3875  O1  MOL C   2      26.185  41.053  44.622  1.00  0.08           O    
ATOM   3876  O1  MOL C   2      37.732  26.344  21.026  1.00  0.08           O    
ATOM   3877  O1  MOL C   2      39.550  37.639  31.492  1.00  0.08           O    
ATOM   3878  O1  MOL C   2      28.033  26.102  34.147  1.00  0.08           O    
ATOM   3879  O1  MOL C   2      26.449  37.634  44.621  1.00  0.08           O    
ATOM   3880  O1  MOL C   2      41.155  26.126  21.026  1.00  0.08           O    
ATOM   3881  O1  MOL C   2      28.019  39.224  21.034  1.00  0.08           O    
ATOM   3882  O1  MOL C   2      26.455  24.516  31.506  1.00  0.08           O    
ATOM   3883  O1  MOL C   2      41.138  39.234  34.134  1.00  0.08           O    
ATOM   3884  O1  MOL C   2      24.622  44.587  39.515  1.00  0.08           O    
ATOM   3885  O1  MOL C   2      39.337  21.013  27.957  1.00  0.08           O    
ATOM   3886  O1  MOL C   2      37.727  44.602  26.379  1.00  0.08           O    
ATOM   3887  O1  MOL C   2      26.198  20.997  41.078  1.00  0.08           O    
ATOM   3888  O1  MOL C   2      24.633  31.472  26.400  1.00  0.08           O    
ATOM   3889  O1  MOL C   2      39.329  34.124  41.074  1.00  0.08           O    
ATOM   3890  O1  MOL C   2      37.733  31.478  39.492  1.00  0.08           O    
ATOM   3891  O1  MOL C   2      26.193  34.116  27.953  1.00  0.08           O    
ATOM   3892  O1  MOL C   2      41.163  31.480  39.244  1.00  0.08           O    
ATOM   3893  O1  MOL C   2      26.467  34.117  24.566  1.00  0.08           O    
ATOM   3894  O1  MOL C   2      28.031  31.476  26.119  1.00  0.08           O    
ATOM   3895  O1  MOL C   2      39.563  34.122  37.658  1.00  0.08           O    
ATOM   3896  O1  MOL C   2      41.155  44.591  26.128  1.00  0.08           O    
ATOM   3897  O1  MOL C   2      26.459  21.000  37.683  1.00  0.08           O    
ATOM   3898  O1  MOL C   2      28.027  44.588  39.240  1.00  0.08           O    
ATOM   3899  O1  MOL C   2      39.569  21.006  24.539  1.00  0.08           O    
ATOM   3900  O1  MOL C   2      28.013  20.972  26.413  1.00  0.08           O    
ATOM   3901  O1  MOL C   2      39.579  44.573  41.064  1.00  0.08           O    
ATOM   3902  O1  MOL C   2      26.461  44.563  27.945  1.00  0.08           O    
ATOM   3903  O1  MOL C   2      28.025  34.099  39.518  1.00  0.08           O    
ATOM   3904  O1  MOL C   2      39.587  31.451  27.940  1.00  0.08           O    
ATOM   3905  O1  MOL C   2      41.121  34.094  26.414  1.00  0.08           O    
ATOM   3906  O1  MOL C   2      26.459  31.454  41.073  1.00  0.08           O    
ATOM   3907  O1  MOL C   2      37.751  34.091  26.104  1.00  0.08           O    
ATOM   3908  O1  MOL C   2      26.194  31.453  37.682  1.00  0.08           O    
ATOM   3909  O1  MOL C   2      24.626  34.096  39.240  1.00  0.08           O    
ATOM   3910  O1  MOL C   2      39.283  31.449  24.577  1.00  0.08           O    
ATOM   3911  O1  MOL C   2      37.747  20.981  39.229  1.00  0.08           O    
ATOM   3912  O1  MOL C   2      26.171  44.569  24.571  1.00  0.08           O    
ATOM   3913  O1  MOL C   2      24.633  20.979  26.115  1.00  0.08           O    
ATOM   3914  O1  MOL C   2      39.300  44.569  37.683  1.00  0.08           O    
ATOM   3915  O1  MOL C   2      21.085  37.637  26.397  1.00  0.08           O    
ATOM   3916  O1  MOL C   2      31.557  26.064  27.961  1.00  0.08           O    
ATOM   3917  O1  MOL C   2      34.206  37.640  39.507  1.00  0.08           O    
ATOM   3918  O1  MOL C   2      44.671  39.197  27.975  1.00  0.08           O    
ATOM   3919  O1  MOL C   2      21.096  24.532  39.525  1.00  0.08           O    
ATOM   3920  O1  MOL C   2      31.561  39.207  41.089  1.00  0.08           O    
ATOM   3921  O1  MOL C   2      34.241  24.560  26.378  1.00  0.08           O    
ATOM   3922  O1  MOL C   2      31.602  26.399  24.547  1.00  0.08           O    
ATOM   3923  O1  MOL C   2      34.203  41.042  39.255  1.00  0.08           O    
ATOM   3924  O1  MOL C   2      44.685  26.367  37.687  1.00  0.08           O    
ATOM   3925  O1  MOL C   2      21.081  41.034  26.137  1.00  0.08           O    
ATOM   3926  O1  MOL C   2      31.558  39.474  37.677  1.00  0.08           O    
ATOM   3927  O1  MOL C   2      34.201  27.899  26.123  1.00  0.08           O    
ATOM   3928  O1  MOL C   2      44.668  39.466  24.565  1.00  0.08           O    
ATOM   3929  O1  MOL C   2      21.098  27.914  39.246  1.00  0.08           O    
ATOM   3930  O1  MOL C   2      21.085  39.197  37.685  1.00  0.08           O    
ATOM   3931  O1  MOL C   2      44.678  24.531  26.125  1.00  0.08           O    
ATOM   3932  O1  MOL C   2      34.205  39.190  24.573  1.00  0.08           O    
ATOM   3933  O1  MOL C   2      31.561  24.530  39.248  1.00  0.08           O    
ATOM   3934  O1  MOL C   2      21.094  26.086  24.568  1.00  0.08           O    
ATOM   3935  O1  MOL C   2      44.669  37.655  39.229  1.00  0.08           O    
ATOM   3936  O1  MOL C   2      34.204  26.089  37.678  1.00  0.08           O    
ATOM   3937  O1  MOL C   2      31.566  37.656  26.110  1.00  0.08           O    
ATOM   3938  O1  MOL C   2      34.202  39.499  27.946  1.00  0.08           O    
ATOM   3939  O1  MOL C   2      31.559  27.922  39.510  1.00  0.08           O    
ATOM   3940  O1  MOL C   2      21.083  39.488  41.070  1.00  0.08           O    
ATOM   3941  O1  MOL C   2      44.682  27.917  26.399  1.00  0.08           O    
ATOM   3942  O1  MOL C   2      34.206  26.367  41.080  1.00  0.08           O    
ATOM   3943  O1  MOL C   2      31.559  41.023  26.404  1.00  0.08           O    
ATOM   3944  O1  MOL C   2      21.094  26.368  27.963  1.00  0.08           O    
ATOM   3945  O1  MOL C   2      44.673  41.031  39.517  1.00  0.08           O    
ATOM   3946  O1  MOL C   2      41.153  26.371  34.139  1.00  0.08           O    
ATOM   3947  O1  MOL C   2      26.454  41.037  31.493  1.00  0.08           O    
ATOM   3948  O1  MOL C   2      28.044  26.367  21.023  1.00  0.08           O    
ATOM   3949  O1  MOL C   2      39.567  41.048  44.607  1.00  0.08           O    
ATOM   3950  O1  MOL C   2      41.139  39.484  21.020  1.00  0.08           O    
ATOM   3951  O1  MOL C   2      26.461  27.925  44.609  1.00  0.08           O    
ATOM   3952  O1  MOL C   2      28.019  39.481  34.139  1.00  0.08           O    
ATOM   3953  O1  MOL C   2      39.580  27.937  31.494  1.00  0.08           O    
ATOM   3954  O1  MOL C   2      24.633  26.097  21.028  1.00  0.08           O    
ATOM   3955  O1  MOL C   2      39.308  37.651  44.607  1.00  0.08           O    
ATOM   3956  O1  MOL C   2      37.745  26.101  34.139  1.00  0.08           O    
ATOM   3957  O1  MOL C   2      26.187  37.646  31.494  1.00  0.08           O    
ATOM   3958  O1  MOL C   2      24.620  39.202  34.139  1.00  0.08           O    
ATOM   3959  O1  MOL C   2      39.321  24.539  31.494  1.00  0.08           O    
ATOM   3960  O1  MOL C   2      37.733  39.211  21.022  1.00  0.08           O    
ATOM   3961  O1  MOL C   2      26.204  24.527  44.615  1.00  0.08           O    
ATOM   3962  O1  MOL C   2      37.736  39.505  31.492  1.00  0.08           O    
ATOM   3963  O1  MOL C   2      26.189  27.915  34.146  1.00  0.08           O    
ATOM   3964  O1  MOL C   2      24.623  39.488  44.619  1.00  0.08           O    
ATOM   3965  O1  MOL C   2      39.288  27.918  21.026  1.00  0.08           O    
ATOM   3966  O1  MOL C   2      37.758  26.392  44.612  1.00  0.08           O    
ATOM   3967  O1  MOL C   2      26.173  41.034  21.034  1.00  0.08           O    
ATOM   3968  O1  MOL C   2      24.635  26.373  31.504  1.00  0.08           O    
ATOM   3969  O1  MOL C   2      39.315  41.008  34.173  1.00  0.08           O    
ATOM   3970  O1  MOL C   2      28.011  39.200  44.622  1.00  0.08           O    
ATOM   3971  O1  MOL C   2      39.596  24.555  21.018  1.00  0.08           O    
ATOM   3972  O1  MOL C   2      41.146  39.171  31.534  1.00  0.08           O    
ATOM   3973  O1  MOL C   2      26.468  24.537  34.148  1.00  0.08           O    
ATOM   3974  O1  MOL C   2      28.021  26.077  31.502  1.00  0.08           O    
ATOM   3975  O1  MOL C   2      39.574  37.667  34.135  1.00  0.08           O    
ATOM   3976  O1  MOL C   2      26.458  37.654  21.034  1.00  0.08           O    
ATOM   3977  O1  MOL C   2      21.093  27.932  26.399  1.00  0.08           O    
ATOM   3978  O1  MOL C   2      44.666  39.462  41.079  1.00  0.08           O    
ATOM   3979  O1  MOL C   2      34.202  27.929  39.514  1.00  0.08           O    
ATOM   3980  O1  MOL C   2      31.557  39.456  27.967  1.00  0.08           O    
ATOM   3981  O1  MOL C   2      21.084  41.052  39.508  1.00  0.08           O    
ATOM   3982  O1  MOL C   2      44.678  26.352  27.963  1.00  0.08           O    
ATOM   3983  O1  MOL C   2      34.198  41.061  26.380  1.00  0.08           O    
ATOM   3984  O1  MOL C   2      31.561  26.359  41.077  1.00  0.08           O    
ATOM   3985  O1  MOL C   2      34.208  37.627  26.138  1.00  0.08           O    
ATOM   3986  O1  MOL C   2      31.561  26.095  37.683  1.00  0.08           O    
ATOM   3987  O1  MOL C   2      21.082  37.631  39.248  1.00  0.08           O    
ATOM   3988  O1  MOL C   2      44.682  26.099  24.563  1.00  0.08           O    
ATOM   3989  O1  MOL C   2      34.207  24.525  39.242  1.00  0.08           O    
ATOM   3990  O1  MOL C   2      31.562  39.224  24.548  1.00  0.08           O    
ATOM   3991  O1  MOL C   2      21.093  24.520  26.130  1.00  0.08           O    
ATOM   3992  O1  MOL C   2      44.671  39.225  37.669  1.00  0.08           O    
ATOM   3993  O1  MOL C   2      21.084  39.202  27.962  1.00  0.08           O    
ATOM   3994  O1  MOL C   2      31.559  24.506  26.392  1.00  0.08           O    
ATOM   3995  O1  MOL C   2      34.205  39.204  41.073  1.00  0.08           O    
ATOM   3996  O1  MOL C   2      44.670  37.633  26.411  1.00  0.08           O    
ATOM   3997  O1  MOL C   2      21.097  26.099  41.088  1.00  0.08           O    
ATOM   3998  O1  MOL C   2      31.561  37.643  39.525  1.00  0.08           O    
ATOM   3999  O1  MOL C   2      34.205  26.091  27.976  1.00  0.08           O    
ATOM   4000  O1  MOL C   2      31.558  41.037  39.241  1.00  0.08           O    
ATOM   4001  O1  MOL C   2      34.201  26.333  24.559  1.00  0.08           O    
ATOM   4002  O1  MOL C   2      44.669  41.030  26.129  1.00  0.08           O    
ATOM   4003  O1  MOL C   2      21.099  26.347  37.683  1.00  0.08           O    
ATOM   4004  O1  MOL C   2      31.556  27.929  26.144  1.00  0.08           O    
ATOM   4005  O1  MOL C   2      34.201  39.477  37.689  1.00  0.08           O    
ATOM   4006  O1  MOL C   2      44.686  27.931  39.250  1.00  0.08           O    
ATOM   4007  O1  MOL C   2      21.080  39.469  24.572  1.00  0.08           O    
ATOM   4008  O1  MOL C   2      39.557  34.092  27.977  1.00  0.08           O    
ATOM   4009  O1  MOL C   2      28.024  31.455  39.508  1.00  0.08           O    
ATOM   4010  O1  MOL C   2      26.461  34.097  41.082  1.00  0.08           O    
ATOM   4011  O1  MOL C   2      41.147  31.448  26.371  1.00  0.08           O    
ATOM   4012  O1  MOL C   2      28.023  44.560  26.377  1.00  0.08           O    
ATOM   4013  O1  MOL C   2      26.449  20.971  27.977  1.00  0.08           O    
ATOM   4014  O1  MOL C   2      41.142  44.570  39.498  1.00  0.08           O    
ATOM   4015  O1  MOL C   2      39.310  20.981  37.665  1.00  0.08           O    
ATOM   4016  O1  MOL C   2      24.609  44.567  26.140  1.00  0.08           O    
ATOM   4017  O1  MOL C   2      26.197  20.979  24.551  1.00  0.08           O    
ATOM   4018  O1  MOL C   2      37.737  44.569  39.250  1.00  0.08           O    
ATOM   4019  O1  MOL C   2      39.315  34.093  24.541  1.00  0.08           O    
ATOM   4020  O1  MOL C   2      24.629  31.452  39.247  1.00  0.08           O    
ATOM   4021  O1  MOL C   2      26.189  34.097  37.676  1.00  0.08           O    
ATOM   4022  O1  MOL C   2      37.723  31.444  26.147  1.00  0.08           O    
ATOM   4023  O1  MOL C   2      26.467  31.473  24.554  1.00  0.08           O    
ATOM   4024  O1  MOL C   2      41.132  34.121  39.220  1.00  0.08           O    
ATOM   4025  O1  MOL C   2      39.599  31.477  37.680  1.00  0.08           O    
ATOM   4026  O1  MOL C   2      28.030  34.120  26.132  1.00  0.08           O    
ATOM   4027  O1  MOL C   2      26.463  44.588  37.677  1.00  0.08           O    
ATOM   4028  O1  MOL C   2      41.137  21.001  26.101  1.00  0.08           O    
ATOM   4029  O1  MOL C   2      39.592  44.592  24.564  1.00  0.08           O    
ATOM   4030  O1  MOL C   2      28.024  20.999  39.247  1.00  0.08           O    
ATOM   4031  O1  MOL C   2      26.187  44.586  41.078  1.00  0.08           O    
ATOM   4032  O1  MOL C   2      37.768  21.012  26.396  1.00  0.08           O    
ATOM   4033  O1  MOL C   2      39.291  44.601  27.942  1.00  0.08           O    
ATOM   4034  O1  MOL C   2      24.632  20.998  39.514  1.00  0.08           O    
ATOM   4035  O1  MOL C   2      26.196  31.474  27.964  1.00  0.08           O    
ATOM   4036  O1  MOL C   2      37.762  34.119  39.512  1.00  0.08           O    
ATOM   4037  O1  MOL C   2      39.296  31.480  41.056  1.00  0.08           O    
ATOM   4038  O1  MOL C   2      24.630  34.116  26.387  1.00  0.08           O    
ATOM   4039 Cu1  MOL C   2      27.092  25.472  45.930  1.00  0.05          Cu    
ATOM   4040 Cu1  MOL C   2      27.074  38.588  32.813  1.00  0.05          Cu    
ATOM   4041 Cu1  MOL C   2      25.565  40.097  32.813  1.00  0.05          Cu    
ATOM   4042 Cu1  MOL C   2      38.678  40.107  45.926  1.00  0.05          Cu    
ATOM   4043 Cu1  MOL C   2      27.085  26.981  32.828  1.00  0.05          Cu    
ATOM   4044 Cu1  MOL C   2      38.666  38.592  32.818  1.00  0.05          Cu    
ATOM   4045 Cu1  MOL C   2      25.562  38.587  45.946  1.00  0.05          Cu    
ATOM   4046 Cu1  MOL C   2      25.574  25.473  32.830  1.00  0.05          Cu    
ATOM   4047 Cu1  MOL C   2      25.573  19.680  38.625  1.00  0.05          Cu    
ATOM   4048 Cu1  MOL C   2      38.693  19.690  25.497  1.00  0.05          Cu    
ATOM   4049 Cu1  MOL C   2      40.198  32.804  40.118  1.00  0.05          Cu    
ATOM   4050 Cu1  MOL C   2      27.084  32.800  27.014  1.00  0.05          Cu    
ATOM   4051 Cu1  MOL C   2      27.077  19.651  25.506  1.00  0.05          Cu    
ATOM   4052 Cu1  MOL C   2      27.081  32.773  38.624  1.00  0.05          Cu    
ATOM   4053 Cu1  MOL C   2      38.682  32.767  27.014  1.00  0.05          Cu    
ATOM   4054 Cu1  MOL C   2      25.571  32.771  40.133  1.00  0.05          Cu    
ATOM   4055 Cu1  MOL C   2      25.569  19.651  27.016  1.00  0.05          Cu    
ATOM   4056 Cu1  MOL C   2      19.779  26.978  40.138  1.00  0.05          Cu    
ATOM   4057 Cu1  MOL C   2      32.884  26.978  27.032  1.00  0.05          Cu    
ATOM   4058 Cu1  MOL C   2      32.883  25.470  25.518  1.00  0.05          Cu    
ATOM   4059 Cu1  MOL C   2      32.885  38.585  38.626  1.00  0.05          Cu    
ATOM   4060 Cu1  MOL C   2      19.760  40.093  38.628  1.00  0.05          Cu    
ATOM   4061 Cu1  MOL C   2      32.878  40.095  25.505  1.00  0.05          Cu    
ATOM   4062 Cu1  MOL C   2      32.880  38.586  27.015  1.00  0.05          Cu    
ATOM   4063 Cu1  MOL C   2      19.757  38.587  40.130  1.00  0.05          Cu    
ATOM   4064 Cu1  MOL C   2      32.880  25.470  40.137  1.00  0.05          Cu    
ATOM   4065 Cu1  MOL C   2      19.767  25.467  27.021  1.00  0.05          Cu    
ATOM   4066 Cu1  MOL C   2      40.202  25.484  32.813  1.00  0.05          Cu    
ATOM   4067 Cu1  MOL C   2      40.188  38.598  45.926  1.00  0.05          Cu    
ATOM   4068 Cu1  MOL C   2      25.584  26.980  45.930  1.00  0.05          Cu    
ATOM   4069 Cu1  MOL C   2      38.693  26.993  32.813  1.00  0.05          Cu    
ATOM   4070 Cu1  MOL C   2      27.069  40.099  45.946  1.00  0.05          Cu    
ATOM   4071 Cu1  MOL C   2      40.177  40.099  32.816  1.00  0.05          Cu    
ATOM   4072 Cu1  MOL C   2      19.769  26.978  25.513  1.00  0.05          Cu    
ATOM   4073 Cu1  MOL C   2      32.878  26.978  38.627  1.00  0.05          Cu    
ATOM   4074 Cu1  MOL C   2      19.779  25.468  38.630  1.00  0.05          Cu    
ATOM   4075 Cu1  MOL C   2      19.764  38.578  25.513  1.00  0.05          Cu    
ATOM   4076 Cu1  MOL C   2      32.885  40.095  40.136  1.00  0.05          Cu    
ATOM   4077 Cu1  MOL C   2      19.765  40.087  27.022  1.00  0.05          Cu    
ATOM   4078 Cu1  MOL C   2      40.189  32.768  25.505  1.00  0.05          Cu    
ATOM   4079 Cu1  MOL C   2      25.576  32.798  25.504  1.00  0.05          Cu    
ATOM   4080 Cu1  MOL C   2      38.693  32.802  38.614  1.00  0.05          Cu    
ATOM   4081 Cu1  MOL C   2      27.083  19.679  40.133  1.00  0.05          Cu    
ATOM   4082 Cu1  MOL C   2      40.204  19.688  27.005  1.00  0.05          Cu    
ATOM   4083  C1  MOL C   2      25.102  25.002  21.497  1.00  0.08           C    
ATOM   4084  C2  MOL C   2      24.410  24.308  22.612  1.00  0.04           C    
ATOM   4085  C1  MOL C   2      38.214  25.005  34.607  1.00  0.08           C    
ATOM   4086  C2  MOL C   2      37.523  24.310  35.723  1.00  0.04           C    
ATOM   4087  C1  MOL C   2      25.089  38.107  34.608  1.00  0.08           C    
ATOM   4088  C2  MOL C   2      24.399  37.415  35.727  1.00  0.04           C    
ATOM   4089  C1  MOL C   2      38.204  38.116  21.490  1.00  0.08           C    
ATOM   4090  C2  MOL C   2      37.517  37.421  22.607  1.00  0.04           C    
ATOM   4091  C1  MOL C   2      27.550  40.576  34.608  1.00  0.08           C    
ATOM   4092  C2  MOL C   2      28.242  41.267  35.725  1.00  0.04           C    
ATOM   4093  C1  MOL C   2      40.670  40.578  21.491  1.00  0.08           C    
ATOM   4094  C2  MOL C   2      41.362  41.268  22.609  1.00  0.04           C    
ATOM   4095  C1  MOL C   2      38.225  27.486  44.142  1.00  0.08           C    
ATOM   4096  C2  MOL C   2      37.528  28.170  43.022  1.00  0.04           C    
ATOM   4097  C1  MOL C   2      25.104  27.467  31.035  1.00  0.08           C    
ATOM   4098  C2  MOL C   2      24.411  28.158  29.918  1.00  0.04           C    
ATOM   4099  C1  MOL C   2      40.664  38.089  31.049  1.00  0.08           C    
ATOM   4100  C2  MOL C   2      41.362  37.395  29.938  1.00  0.04           C    
ATOM   4101  C1  MOL C   2      25.092  44.118  40.609  1.00  0.08           C    
ATOM   4102  C2  MOL C   2      24.401  43.001  41.300  1.00  0.04           C    
ATOM   4103  C1  MOL C   2      38.195  44.134  27.475  1.00  0.08           C    
ATOM   4104  C2  MOL C   2      37.506  43.019  28.171  1.00  0.04           C    
ATOM   4105  C1  MOL C   2      25.102  31.004  27.495  1.00  0.08           C    
ATOM   4106  C2  MOL C   2      24.409  29.887  28.187  1.00  0.04           C    
ATOM   4107  C1  MOL C   2      38.202  31.009  40.588  1.00  0.08           C    
ATOM   4108  C2  MOL C   2      37.516  29.892  41.284  1.00  0.04           C    
ATOM   4109  C1  MOL C   2      40.693  31.009  38.150  1.00  0.08           C    
ATOM   4110  C2  MOL C   2      41.381  29.890  37.458  1.00  0.04           C    
ATOM   4111  C1  MOL C   2      40.684  44.120  25.034  1.00  0.08           C    
ATOM   4112  C2  MOL C   2      41.369  42.998  24.342  1.00  0.04           C    
ATOM   4113  C1  MOL C   2      27.544  21.440  27.508  1.00  0.08           C    
ATOM   4114  C2  MOL C   2      28.239  22.555  28.196  1.00  0.04           C    
ATOM   4115  C1  MOL C   2      38.220  34.562  25.011  1.00  0.08           C    
ATOM   4116  C2  MOL C   2      37.526  35.682  24.328  1.00  0.04           C    
ATOM   4117  C1  MOL C   2      25.095  34.566  38.145  1.00  0.08           C    
ATOM   4118  C2  MOL C   2      24.402  35.683  37.456  1.00  0.04           C    
ATOM   4119  C1  MOL C   2      31.089  24.971  27.489  1.00  0.08           C    
ATOM   4120  C2  MOL C   2      29.971  24.282  28.184  1.00  0.04           C    
ATOM   4121  C1  MOL C   2      44.202  38.101  27.507  1.00  0.08           C    
ATOM   4122  C2  MOL C   2      43.086  37.405  28.201  1.00  0.04           C    
ATOM   4123  C1  MOL C   2      31.091  38.112  40.619  1.00  0.08           C    
ATOM   4124  C2  MOL C   2      29.973  37.419  41.309  1.00  0.04           C    
ATOM   4125  C1  MOL C   2      31.116  27.482  25.027  1.00  0.08           C    
ATOM   4126  C2  MOL C   2      30.006  28.177  24.326  1.00  0.04           C    
ATOM   4127  C1  MOL C   2      44.218  27.463  38.155  1.00  0.08           C    
ATOM   4128  C2  MOL C   2      43.105  28.155  37.460  1.00  0.04           C    
ATOM   4129  C1  MOL C   2      44.201  40.562  25.034  1.00  0.08           C    
ATOM   4130  C2  MOL C   2      43.089  41.259  24.341  1.00  0.04           C    
ATOM   4131  C1  MOL C   2      21.553  38.101  38.153  1.00  0.08           C    
ATOM   4132  C2  MOL C   2      22.671  37.412  37.460  1.00  0.04           C    
ATOM   4133  C1  MOL C   2      21.563  24.990  25.036  1.00  0.08           C    
ATOM   4134  C2  MOL C   2      22.680  24.301  24.342  1.00  0.04           C    
ATOM   4135  C1  MOL C   2      34.668  40.594  27.476  1.00  0.08           C    
ATOM   4136  C2  MOL C   2      35.781  41.287  28.171  1.00  0.04           C    
ATOM   4137  C1  MOL C   2      21.553  40.583  40.603  1.00  0.08           C    
ATOM   4138  C2  MOL C   2      22.670  41.272  41.298  1.00  0.04           C    
ATOM   4139  C1  MOL C   2      40.685  27.466  34.609  1.00  0.08           C    
ATOM   4140  C2  MOL C   2      41.377  28.157  35.727  1.00  0.04           C    
ATOM   4141  C1  MOL C   2      27.576  27.464  21.488  1.00  0.08           C    
ATOM   4142  C2  MOL C   2      28.269  28.163  22.600  1.00  0.04           C    
ATOM   4143  C1  MOL C   2      38.207  40.598  31.022  1.00  0.08           C    
ATOM   4144  C2  MOL C   2      37.513  41.289  29.903  1.00  0.04           C    
ATOM   4145  C1  MOL C   2      25.091  40.583  44.150  1.00  0.08           C    
ATOM   4146  C2  MOL C   2      24.400  41.272  43.031  1.00  0.04           C    
ATOM   4147  C1  MOL C   2      27.544  38.105  44.153  1.00  0.08           C    
ATOM   4148  C2  MOL C   2      28.240  37.415  43.037  1.00  0.04           C    
ATOM   4149  C1  MOL C   2      27.551  24.983  31.035  1.00  0.08           C    
ATOM   4150  C2  MOL C   2      28.242  24.290  29.919  1.00  0.04           C    
ATOM   4151  C1  MOL C   2      21.563  27.463  27.494  1.00  0.08           C    
ATOM   4152  C2  MOL C   2      22.680  28.155  28.187  1.00  0.04           C    
ATOM   4153  C1  MOL C   2      34.674  27.462  40.609  1.00  0.08           C    
ATOM   4154  C2  MOL C   2      35.792  28.157  41.296  1.00  0.04           C    
ATOM   4155  C1  MOL C   2      34.676  38.097  25.042  1.00  0.08           C    
ATOM   4156  C2  MOL C   2      35.794  37.411  24.345  1.00  0.04           C    
ATOM   4157  C1  MOL C   2      34.675  24.994  38.147  1.00  0.08           C    
ATOM   4158  C2  MOL C   2      35.792  24.304  37.454  1.00  0.04           C    
ATOM   4159  C1  MOL C   2      31.089  40.569  38.146  1.00  0.08           C    
ATOM   4160  C2  MOL C   2      29.973  41.263  37.455  1.00  0.04           C    
ATOM   4161  C1  MOL C   2      40.653  34.562  27.509  1.00  0.08           C    
ATOM   4162  C2  MOL C   2      41.352  35.675  28.200  1.00  0.04           C    
ATOM   4163  C1  MOL C   2      27.555  34.568  40.613  1.00  0.08           C    
ATOM   4164  C2  MOL C   2      28.245  35.686  41.306  1.00  0.04           C    
ATOM   4165  C1  MOL C   2      38.216  21.452  38.135  1.00  0.08           C    
ATOM   4166  C2  MOL C   2      37.524  22.573  37.448  1.00  0.04           C    
ATOM   4167  C1  MOL C   2      25.103  21.450  25.021  1.00  0.08           C    
ATOM   4168  C2  MOL C   2      24.411  22.571  24.335  1.00  0.04           C    
ATOM   4169  C1  MOL C   2      27.564  31.007  25.023  1.00  0.08           C    
ATOM   4170  C2  MOL C   2      28.262  29.894  24.330  1.00  0.04           C    
ATOM   4171  C1  MOL C   2      27.557  44.118  38.146  1.00  0.08           C    
ATOM   4172  C2  MOL C   2      28.247  42.999  37.455  1.00  0.04           C    
ATOM   4173  C1  MOL C   2      38.245  38.152  44.104  1.00  0.08           C    
ATOM   4174  C2  MOL C   2      37.638  37.543  42.904  1.00  0.04           C    
ATOM   4175  C1  MOL C   2      25.125  38.148  30.990  1.00  0.08           C    
ATOM   4176  C2  MOL C   2      24.517  37.540  29.789  1.00  0.04           C    
ATOM   4177  C1  MOL C   2      38.258  25.041  30.991  1.00  0.08           C    
ATOM   4178  C2  MOL C   2      37.653  24.436  29.789  1.00  0.04           C    
ATOM   4179  C1  MOL C   2      25.139  25.028  44.114  1.00  0.08           C    
ATOM   4180  C2  MOL C   2      24.527  24.420  42.917  1.00  0.04           C    
ATOM   4181  C1  MOL C   2      40.643  27.433  30.991  1.00  0.08           C    
ATOM   4182  C2  MOL C   2      41.251  28.036  29.788  1.00  0.04           C    
ATOM   4183  C1  MOL C   2      27.524  27.424  44.106  1.00  0.08           C    
ATOM   4184  C2  MOL C   2      28.132  28.031  42.906  1.00  0.04           C    
ATOM   4185  C1  MOL C   2      40.631  40.545  44.106  1.00  0.08           C    
ATOM   4186  C2  MOL C   2      41.243  41.152  42.907  1.00  0.04           C    
ATOM   4187  C1  MOL C   2      25.111  40.531  21.537  1.00  0.08           C    
ATOM   4188  C2  MOL C   2      24.502  41.142  22.736  1.00  0.04           C    
ATOM   4189  C1  MOL C   2      38.239  40.521  34.661  1.00  0.08           C    
ATOM   4190  C2  MOL C   2      37.633  41.130  35.863  1.00  0.04           C    
ATOM   4191  C1  MOL C   2      27.531  25.039  34.651  1.00  0.08           C    
ATOM   4192  C2  MOL C   2      28.136  24.429  35.852  1.00  0.04           C    
ATOM   4193  C1  MOL C   2      27.521  38.157  21.536  1.00  0.08           C    
ATOM   4194  C2  MOL C   2      28.132  37.546  22.731  1.00  0.04           C    
ATOM   4195  C1  MOL C   2      40.639  38.168  34.635  1.00  0.08           C    
ATOM   4196  C2  MOL C   2      41.248  37.553  35.829  1.00  0.04           C    
ATOM   4197  C1  MOL C   2      38.272  21.516  27.457  1.00  0.08           C    
ATOM   4198  C2  MOL C   2      37.660  22.715  28.063  1.00  0.04           C    
ATOM   4199  C1  MOL C   2      25.133  21.499  40.579  1.00  0.08           C    
ATOM   4200  C2  MOL C   2      24.523  22.696  41.191  1.00  0.04           C    
ATOM   4201  C1  MOL C   2      38.263  34.623  40.575  1.00  0.08           C    
ATOM   4202  C2  MOL C   2      37.646  35.819  41.181  1.00  0.04           C    
ATOM   4203  C1  MOL C   2      25.130  34.618  27.452  1.00  0.08           C    
ATOM   4204  C2  MOL C   2      24.519  35.816  28.062  1.00  0.04           C    
ATOM   4205  C1  MOL C   2      27.530  34.621  25.067  1.00  0.08           C    
ATOM   4206  C2  MOL C   2      28.139  35.819  24.454  1.00  0.04           C    
ATOM   4207  C1  MOL C   2      27.523  21.503  38.185  1.00  0.08           C    
ATOM   4208  C2  MOL C   2      28.132  22.703  37.577  1.00  0.04           C    
ATOM   4209  C1  MOL C   2      40.636  21.506  25.039  1.00  0.08           C    
ATOM   4210  C2  MOL C   2      41.251  22.706  24.435  1.00  0.04           C    
ATOM   4211  C1  MOL C   2      40.642  44.070  40.564  1.00  0.08           C    
ATOM   4212  C2  MOL C   2      41.250  42.873  41.178  1.00  0.04           C    
ATOM   4213  C1  MOL C   2      27.523  44.058  27.443  1.00  0.08           C    
ATOM   4214  C2  MOL C   2      28.131  42.861  28.058  1.00  0.04           C    
ATOM   4215  C1  MOL C   2      40.649  30.948  27.438  1.00  0.08           C    
ATOM   4216  C2  MOL C   2      41.256  29.752  28.054  1.00  0.04           C    
ATOM   4217  C1  MOL C   2      25.130  30.949  38.183  1.00  0.08           C    
ATOM   4218  C2  MOL C   2      24.522  29.750  37.574  1.00  0.04           C    
ATOM   4219  C1  MOL C   2      38.222  30.942  25.080  1.00  0.08           C    
ATOM   4220  C2  MOL C   2      37.619  29.740  24.465  1.00  0.04           C    
ATOM   4221  C1  MOL C   2      21.589  38.140  27.459  1.00  0.08           C    
ATOM   4222  C2  MOL C   2      22.792  37.537  28.064  1.00  0.04           C    
ATOM   4223  C1  MOL C   2      34.711  38.142  40.570  1.00  0.08           C    
ATOM   4224  C2  MOL C   2      35.914  37.538  41.177  1.00  0.04           C    
ATOM   4225  C1  MOL C   2      21.600  25.034  40.588  1.00  0.08           C    
ATOM   4226  C2  MOL C   2      22.800  24.424  41.194  1.00  0.04           C    
ATOM   4227  C1  MOL C   2      34.731  25.048  27.454  1.00  0.08           C    
ATOM   4228  C2  MOL C   2      35.935  24.442  28.058  1.00  0.04           C    
ATOM   4229  C1  MOL C   2      34.704  40.540  38.191  1.00  0.08           C    
ATOM   4230  C2  MOL C   2      35.905  41.143  37.582  1.00  0.04           C    
ATOM   4231  C1  MOL C   2      21.582  40.533  25.072  1.00  0.08           C    
ATOM   4232  C2  MOL C   2      22.779  41.142  24.462  1.00  0.04           C    
ATOM   4233  C1  MOL C   2      44.177  25.035  25.062  1.00  0.08           C    
ATOM   4234  C2  MOL C   2      42.979  24.428  24.449  1.00  0.04           C    
ATOM   4235  C1  MOL C   2      44.167  38.159  38.167  1.00  0.08           C    
ATOM   4236  C2  MOL C   2      42.968  37.550  37.556  1.00  0.04           C    
ATOM   4237  C1  MOL C   2      31.062  38.158  25.049  1.00  0.08           C    
ATOM   4238  C2  MOL C   2      29.863  37.546  24.446  1.00  0.04           C    
ATOM   4239  C1  MOL C   2      31.057  27.422  40.574  1.00  0.08           C    
ATOM   4240  C2  MOL C   2      29.856  28.030  41.181  1.00  0.04           C    
ATOM   4241  C1  MOL C   2      44.176  27.415  27.461  1.00  0.08           C    
ATOM   4242  C2  MOL C   2      42.977  28.026  28.065  1.00  0.04           C    
ATOM   4243  C1  MOL C   2      31.054  40.521  27.466  1.00  0.08           C    
ATOM   4244  C2  MOL C   2      29.855  41.134  28.070  1.00  0.04           C    
ATOM   4245  C1  MOL C   2      27.518  40.535  30.991  1.00  0.08           C    
ATOM   4246  C2  MOL C   2      28.128  41.142  29.791  1.00  0.04           C    
ATOM   4247  C1  MOL C   2      25.127  27.414  34.650  1.00  0.08           C    
ATOM   4248  C2  MOL C   2      24.520  28.025  35.849  1.00  0.04           C    
ATOM   4249  C1  MOL C   2      38.229  27.410  21.531  1.00  0.08           C    
ATOM   4250  C2  MOL C   2      37.624  28.017  22.734  1.00  0.04           C    
ATOM   4251  C1  MOL C   2      40.656  25.058  21.524  1.00  0.08           C    
ATOM   4252  C2  MOL C   2      41.261  24.440  22.720  1.00  0.04           C    
ATOM   4253  C1  MOL C   2      44.167  40.529  40.579  1.00  0.08           C    
ATOM   4254  C2  MOL C   2      42.969  41.142  41.185  1.00  0.04           C    
ATOM   4255  C1  MOL C   2      31.058  25.032  38.184  1.00  0.08           C    
ATOM   4256  C2  MOL C   2      29.859  24.425  37.576  1.00  0.04           C    
ATOM   4257  C1  MOL C   2      34.703  27.397  25.060  1.00  0.08           C    
ATOM   4258  C2  MOL C   2      35.900  28.009  24.456  1.00  0.04           C    
ATOM   4259  C1  MOL C   2      21.601  27.412  38.183  1.00  0.08           C    
ATOM   4260  C2  MOL C   2      22.797  28.024  37.573  1.00  0.04           C    
ATOM   4261  C1  MOL C   2      27.523  30.952  40.571  1.00  0.08           C    
ATOM   4262  C2  MOL C   2      28.131  29.753  41.180  1.00  0.04           C    
ATOM   4263  C1  MOL C   2      25.108  44.066  25.074  1.00  0.08           C    
ATOM   4264  C2  MOL C   2      24.501  42.868  24.462  1.00  0.04           C    
ATOM   4265  C1  MOL C   2      38.238  44.065  38.187  1.00  0.08           C    
ATOM   4266  C2  MOL C   2      37.632  42.863  37.581  1.00  0.04           C    
ATOM   4267  C1  MOL C   2      40.629  34.624  38.157  1.00  0.08           C    
ATOM   4268  C2  MOL C   2      41.242  35.823  37.549  1.00  0.04           C    
ATOM   4269  C3  MOL C   2      23.254  24.863  23.187  1.00  0.03           C    
ATOM   4270  C3  MOL C   2      36.366  24.865  36.299  1.00  0.03           C    
ATOM   4271  C3  MOL C   2      29.397  40.706  36.300  1.00  0.03           C    
ATOM   4272  C3  MOL C   2      42.515  40.705  23.183  1.00  0.03           C    
ATOM   4273  C3  MOL C   2      29.434  27.617  23.168  1.00  0.03           C    
ATOM   4274  C3  MOL C   2      42.531  27.598  36.303  1.00  0.03           C    
ATOM   4275  C3  MOL C   2      36.371  27.605  42.453  1.00  0.03           C    
ATOM   4276  C3  MOL C   2      36.357  40.729  29.328  1.00  0.03           C    
ATOM   4277  C3  MOL C   2      42.518  37.955  29.364  1.00  0.03           C    
ATOM   4278  C3  MOL C   2      29.396  37.975  42.465  1.00  0.03           C    
ATOM   4279  C3  MOL C   2      24.958  42.427  42.456  1.00  0.03           C    
ATOM   4280  C3  MOL C   2      24.967  29.314  29.344  1.00  0.03           C    
ATOM   4281  C3  MOL C   2      40.821  29.315  36.301  1.00  0.03           C    
ATOM   4282  C3  MOL C   2      27.702  29.312  23.179  1.00  0.03           C    
ATOM   4283  C3  MOL C   2      40.808  42.426  23.185  1.00  0.03           C    
ATOM   4284  C3  MOL C   2      27.687  42.425  36.299  1.00  0.03           C    
ATOM   4285  C3  MOL C   2      27.683  23.133  29.350  1.00  0.03           C    
ATOM   4286  C3  MOL C   2      38.078  36.262  23.174  1.00  0.03           C    
ATOM   4287  C3  MOL C   2      24.958  36.259  36.299  1.00  0.03           C    
ATOM   4288  C3  MOL C   2      29.395  23.125  27.633  1.00  0.03           C    
ATOM   4289  C3  MOL C   2      29.426  29.330  24.883  1.00  0.03           C    
ATOM   4290  C3  MOL C   2      42.534  29.313  38.016  1.00  0.03           C    
ATOM   4291  C3  MOL C   2      29.402  42.422  38.013  1.00  0.03           C    
ATOM   4292  C3  MOL C   2      42.521  42.418  24.899  1.00  0.03           C    
ATOM   4293  C3  MOL C   2      23.247  36.257  38.017  1.00  0.03           C    
ATOM   4294  C3  MOL C   2      36.371  36.254  24.895  1.00  0.03           C    
ATOM   4295  C3  MOL C   2      36.351  42.444  27.614  1.00  0.03           C    
ATOM   4296  C3  MOL C   2      36.361  29.312  40.731  1.00  0.03           C    
ATOM   4297  C3  MOL C   2      24.969  23.149  23.182  1.00  0.03           C    
ATOM   4298  C3  MOL C   2      38.081  23.151  36.294  1.00  0.03           C    
ATOM   4299  C3  MOL C   2      38.067  42.445  29.327  1.00  0.03           C    
ATOM   4300  C3  MOL C   2      38.080  29.324  42.440  1.00  0.03           C    
ATOM   4301  C3  MOL C   2      27.685  36.259  42.461  1.00  0.03           C    
ATOM   4302  C3  MOL C   2      40.801  36.242  29.362  1.00  0.03           C    
ATOM   4303  C3  MOL C   2      23.255  27.598  29.343  1.00  0.03           C    
ATOM   4304  C3  MOL C   2      23.244  40.713  42.455  1.00  0.03           C    
ATOM   4305  C3  MOL C   2      36.363  37.975  23.189  1.00  0.03           C    
ATOM   4306  C3  MOL C   2      23.243  37.972  36.304  1.00  0.03           C    
ATOM   4307  C3  MOL C   2      29.398  24.845  29.340  1.00  0.03           C    
ATOM   4308  C3  MOL C   2      42.505  36.254  27.638  1.00  0.03           C    
ATOM   4309  C3  MOL C   2      29.401  36.262  40.749  1.00  0.03           C    
ATOM   4310  C3  MOL C   2      36.367  23.146  38.008  1.00  0.03           C    
ATOM   4311  C3  MOL C   2      23.255  23.143  24.896  1.00  0.03           C    
ATOM   4312  C3  MOL C   2      23.245  42.428  40.741  1.00  0.03           C    
ATOM   4313  C3  MOL C   2      23.253  29.312  27.629  1.00  0.03           C    
ATOM   4314  C3  MOL C   2      38.216  36.407  42.319  1.00  0.03           C    
ATOM   4315  C3  MOL C   2      25.093  36.402  29.201  1.00  0.03           C    
ATOM   4316  C3  MOL C   2      40.679  29.172  29.196  1.00  0.03           C    
ATOM   4317  C3  MOL C   2      40.673  42.290  42.318  1.00  0.03           C    
ATOM   4318  C3  MOL C   2      25.075  42.282  23.322  1.00  0.03           C    
ATOM   4319  C3  MOL C   2      38.209  42.269  36.447  1.00  0.03           C    
ATOM   4320  C3  MOL C   2      25.096  29.162  36.436  1.00  0.03           C    
ATOM   4321  C3  MOL C   2      38.196  29.155  23.325  1.00  0.03           C    
ATOM   4322  C3  MOL C   2      27.558  23.292  36.439  1.00  0.03           C    
ATOM   4323  C3  MOL C   2      40.683  23.299  23.298  1.00  0.03           C    
ATOM   4324  C3  MOL C   2      36.525  23.305  27.483  1.00  0.03           C    
ATOM   4325  C3  MOL C   2      23.385  23.285  40.618  1.00  0.03           C    
ATOM   4326  C3  MOL C   2      36.506  36.402  40.604  1.00  0.03           C    
ATOM   4327  C3  MOL C   2      29.279  36.406  25.023  1.00  0.03           C    
ATOM   4328  C3  MOL C   2      42.378  36.410  38.128  1.00  0.03           C    
ATOM   4329  C3  MOL C   2      42.387  42.281  40.607  1.00  0.03           C    
ATOM   4330  C3  MOL C   2      29.270  42.271  27.489  1.00  0.03           C    
ATOM   4331  C3  MOL C   2      42.392  29.162  27.484  1.00  0.03           C    
ATOM   4332  C3  MOL C   2      29.269  29.166  40.605  1.00  0.03           C    
ATOM   4333  C3  MOL C   2      23.384  29.162  38.148  1.00  0.03           C    
ATOM   4334  C3  MOL C   2      23.365  42.280  25.036  1.00  0.03           C    
ATOM   4335  C3  MOL C   2      23.380  38.114  29.201  1.00  0.03           C    
ATOM   4336  C3  MOL C   2      23.390  24.997  42.331  1.00  0.03           C    
ATOM   4337  C3  MOL C   2      36.519  25.014  29.198  1.00  0.03           C    
ATOM   4338  C3  MOL C   2      36.493  40.562  36.448  1.00  0.03           C    
ATOM   4339  C3  MOL C   2      23.365  40.567  23.324  1.00  0.03           C    
ATOM   4340  C3  MOL C   2      42.397  25.009  23.312  1.00  0.03           C    
ATOM   4341  C3  MOL C   2      29.274  25.001  36.439  1.00  0.03           C    
ATOM   4342  C3  MOL C   2      42.384  38.126  36.419  1.00  0.03           C    
ATOM   4343  C3  MOL C   2      29.271  38.120  23.312  1.00  0.03           C    
ATOM   4344  C3  MOL C   2      29.270  27.456  42.319  1.00  0.03           C    
ATOM   4345  C3  MOL C   2      42.388  27.457  29.204  1.00  0.03           C    
ATOM   4346  C3  MOL C   2      29.266  40.564  29.208  1.00  0.03           C    
ATOM   4347  C3  MOL C   2      42.379  40.572  42.323  1.00  0.03           C    
ATOM   4348  C3  MOL C   2      36.500  38.116  42.315  1.00  0.03           C    
ATOM   4349  C3  MOL C   2      23.383  27.450  36.435  1.00  0.03           C    
ATOM   4350  C3  MOL C   2      36.489  27.438  23.319  1.00  0.03           C    
ATOM   4351  C3  MOL C   2      29.270  23.288  38.151  1.00  0.03           C    
ATOM   4352  C3  MOL C   2      42.388  23.289  25.016  1.00  0.03           C    
ATOM   4353  C3  MOL C   2      23.381  36.401  27.488  1.00  0.03           C    
ATOM   4354  C3  MOL C   2      36.482  29.148  25.034  1.00  0.03           C    
ATOM   4355  C3  MOL C   2      36.493  42.281  38.155  1.00  0.03           C    
ATOM   4356  C3  MOL C   2      27.557  29.168  42.318  1.00  0.03           C    
ATOM   4357  C3  MOL C   2      27.555  42.278  29.198  1.00  0.03           C    
ATOM   4358  C3  MOL C   2      40.673  36.411  36.410  1.00  0.03           C    
ATOM   4359  C3  MOL C   2      27.560  36.407  23.318  1.00  0.03           C    
ATOM   4360  C3  MOL C   2      38.227  23.297  29.205  1.00  0.03           C    
ATOM   4361  C3  MOL C   2      25.098  23.281  42.329  1.00  0.03           C    
ATOM   4362  O1  MOL C   2      26.192  50.766  21.027  1.00  0.08           O    
ATOM   4363  O1  MOL C   2      37.736  65.447  44.606  1.00  0.08           O    
ATOM   4364  O1  MOL C   2      39.304  50.769  34.136  1.00  0.08           O    
ATOM   4365  O1  MOL C   2      24.617  65.444  31.492  1.00  0.08           O    
ATOM   4366  O1  MOL C   2      26.179  63.871  34.137  1.00  0.08           O    
ATOM   4367  O1  MOL C   2      37.750  52.336  31.493  1.00  0.08           O    
ATOM   4368  O1  MOL C   2      39.293  63.881  21.017  1.00  0.08           O    
ATOM   4369  O1  MOL C   2      24.634  52.324  44.616  1.00  0.08           O    
ATOM   4370  O1  MOL C   2      26.451  67.278  34.137  1.00  0.08           O    
ATOM   4371  O1  MOL C   2      41.139  52.604  31.495  1.00  0.08           O    
ATOM   4372  O1  MOL C   2      39.570  67.281  21.021  1.00  0.08           O    
ATOM   4373  O1  MOL C   2      28.022  52.595  44.608  1.00  0.08           O    
ATOM   4374  O1  MOL C   2      26.474  54.162  21.019  1.00  0.08           O    
ATOM   4375  O1  MOL C   2      41.126  65.715  44.608  1.00  0.08           O    
ATOM   4376  O1  MOL C   2      39.585  54.168  34.139  1.00  0.08           O    
ATOM   4377  O1  MOL C   2      28.013  65.704  31.494  1.00  0.08           O    
ATOM   4378  O1  MOL C   2      39.314  54.191  44.610  1.00  0.08           O    
ATOM   4379  O1  MOL C   2      24.606  65.698  21.034  1.00  0.08           O    
ATOM   4380  O1  MOL C   2      26.195  54.168  31.502  1.00  0.08           O    
ATOM   4381  O1  MOL C   2      37.714  65.707  34.137  1.00  0.08           O    
ATOM   4382  O1  MOL C   2      39.298  67.298  31.491  1.00  0.08           O    
ATOM   4383  O1  MOL C   2      24.620  52.582  34.147  1.00  0.08           O    
ATOM   4384  O1  MOL C   2      26.180  67.286  44.620  1.00  0.08           O    
ATOM   4385  O1  MOL C   2      37.727  52.577  21.025  1.00  0.08           O    
ATOM   4386  O1  MOL C   2      39.545  63.872  31.491  1.00  0.08           O    
ATOM   4387  O1  MOL C   2      28.028  52.334  34.146  1.00  0.08           O    
ATOM   4388  O1  MOL C   2      26.444  63.867  44.620  1.00  0.08           O    
ATOM   4389  O1  MOL C   2      41.150  52.359  21.025  1.00  0.08           O    
ATOM   4390  O1  MOL C   2      39.557  50.753  44.609  1.00  0.08           O    
ATOM   4391  O1  MOL C   2      28.013  65.456  21.033  1.00  0.08           O    
ATOM   4392  O1  MOL C   2      26.450  50.748  31.505  1.00  0.08           O    
ATOM   4393  O1  MOL C   2      41.133  65.467  34.133  1.00  0.08           O    
ATOM   4394  O1  MOL C   2      24.617  70.820  39.514  1.00  0.08           O    
ATOM   4395  O1  MOL C   2      39.332  47.246  27.955  1.00  0.08           O    
ATOM   4396  O1  MOL C   2      37.721  70.835  26.378  1.00  0.08           O    
ATOM   4397  O1  MOL C   2      26.193  47.229  41.077  1.00  0.08           O    
ATOM   4398  O1  MOL C   2      24.628  57.704  26.399  1.00  0.08           O    
ATOM   4399  O1  MOL C   2      39.324  60.356  41.073  1.00  0.08           O    
ATOM   4400  O1  MOL C   2      37.727  57.710  39.491  1.00  0.08           O    
ATOM   4401  O1  MOL C   2      26.188  60.349  27.952  1.00  0.08           O    
ATOM   4402  O1  MOL C   2      41.157  57.713  39.243  1.00  0.08           O    
ATOM   4403  O1  MOL C   2      26.461  60.350  24.564  1.00  0.08           O    
ATOM   4404  O1  MOL C   2      28.025  57.709  26.117  1.00  0.08           O    
ATOM   4405  O1  MOL C   2      39.558  60.355  37.657  1.00  0.08           O    
ATOM   4406  O1  MOL C   2      41.150  70.824  26.127  1.00  0.08           O    
ATOM   4407  O1  MOL C   2      26.454  47.233  37.682  1.00  0.08           O    
ATOM   4408  O1  MOL C   2      28.022  70.821  39.239  1.00  0.08           O    
ATOM   4409  O1  MOL C   2      39.564  47.239  24.538  1.00  0.08           O    
ATOM   4410  O1  MOL C   2      28.008  47.205  26.412  1.00  0.08           O    
ATOM   4411  O1  MOL C   2      39.574  70.806  41.063  1.00  0.08           O    
ATOM   4412  O1  MOL C   2      41.132  47.215  39.515  1.00  0.08           O    
ATOM   4413  O1  MOL C   2      26.456  70.795  27.943  1.00  0.08           O    
ATOM   4414  O1  MOL C   2      28.020  60.332  39.517  1.00  0.08           O    
ATOM   4415  O1  MOL C   2      39.582  57.684  27.939  1.00  0.08           O    
ATOM   4416  O1  MOL C   2      41.116  60.327  26.412  1.00  0.08           O    
ATOM   4417  O1  MOL C   2      26.454  57.686  41.072  1.00  0.08           O    
ATOM   4418  O1  MOL C   2      37.746  60.324  26.103  1.00  0.08           O    
ATOM   4419  O1  MOL C   2      26.188  57.686  37.681  1.00  0.08           O    
ATOM   4420  O1  MOL C   2      24.620  60.328  39.239  1.00  0.08           O    
ATOM   4421  O1  MOL C   2      39.278  57.682  24.576  1.00  0.08           O    
ATOM   4422  O1  MOL C   2      37.742  47.214  39.228  1.00  0.08           O    
ATOM   4423  O1  MOL C   2      26.165  70.802  24.570  1.00  0.08           O    
ATOM   4424  O1  MOL C   2      24.628  47.211  26.113  1.00  0.08           O    
ATOM   4425  O1  MOL C   2      39.294  70.802  37.682  1.00  0.08           O    
ATOM   4426  O1  MOL C   2      44.677  52.313  41.077  1.00  0.08           O    
ATOM   4427  O1  MOL C   2      21.080  63.869  26.396  1.00  0.08           O    
ATOM   4428  O1  MOL C   2      31.552  52.297  27.960  1.00  0.08           O    
ATOM   4429  O1  MOL C   2      34.201  63.872  39.506  1.00  0.08           O    
ATOM   4430  O1  MOL C   2      44.666  65.429  27.974  1.00  0.08           O    
ATOM   4431  O1  MOL C   2      21.091  50.765  39.524  1.00  0.08           O    
ATOM   4432  O1  MOL C   2      31.556  65.440  41.087  1.00  0.08           O    
ATOM   4433  O1  MOL C   2      34.236  50.792  26.377  1.00  0.08           O    
ATOM   4434  O1  MOL C   2      31.597  52.632  24.545  1.00  0.08           O    
ATOM   4435  O1  MOL C   2      34.197  67.274  39.253  1.00  0.08           O    
ATOM   4436  O1  MOL C   2      44.680  52.600  37.686  1.00  0.08           O    
ATOM   4437  O1  MOL C   2      21.075  67.266  26.136  1.00  0.08           O    
ATOM   4438  O1  MOL C   2      31.553  65.707  37.676  1.00  0.08           O    
ATOM   4439  O1  MOL C   2      34.196  54.132  26.122  1.00  0.08           O    
ATOM   4440  O1  MOL C   2      44.662  65.699  24.564  1.00  0.08           O    
ATOM   4441  O1  MOL C   2      21.093  54.146  39.245  1.00  0.08           O    
ATOM   4442  O1  MOL C   2      21.079  65.429  37.684  1.00  0.08           O    
ATOM   4443  O1  MOL C   2      44.673  50.764  26.124  1.00  0.08           O    
ATOM   4444  O1  MOL C   2      34.200  65.423  24.572  1.00  0.08           O    
ATOM   4445  O1  MOL C   2      31.556  50.763  39.246  1.00  0.08           O    
ATOM   4446  O1  MOL C   2      21.089  52.318  24.567  1.00  0.08           O    
ATOM   4447  O1  MOL C   2      44.664  63.888  39.228  1.00  0.08           O    
ATOM   4448  O1  MOL C   2      34.198  52.321  37.677  1.00  0.08           O    
ATOM   4449  O1  MOL C   2      31.561  63.888  26.109  1.00  0.08           O    
ATOM   4450  O1  MOL C   2      34.197  65.731  27.945  1.00  0.08           O    
ATOM   4451  O1  MOL C   2      31.554  54.155  39.509  1.00  0.08           O    
ATOM   4452  O1  MOL C   2      21.077  65.720  41.069  1.00  0.08           O    
ATOM   4453  O1  MOL C   2      44.676  54.150  26.398  1.00  0.08           O    
ATOM   4454  O1  MOL C   2      34.201  52.600  41.079  1.00  0.08           O    
ATOM   4455  O1  MOL C   2      31.553  67.256  26.403  1.00  0.08           O    
ATOM   4456  O1  MOL C   2      21.089  52.600  27.961  1.00  0.08           O    
ATOM   4457  O1  MOL C   2      44.668  67.264  39.516  1.00  0.08           O    
ATOM   4458  O1  MOL C   2      41.148  52.603  34.138  1.00  0.08           O    
ATOM   4459  O1  MOL C   2      26.449  67.270  31.492  1.00  0.08           O    
ATOM   4460  O1  MOL C   2      28.039  52.600  21.021  1.00  0.08           O    
ATOM   4461  O1  MOL C   2      39.561  67.280  44.606  1.00  0.08           O    
ATOM   4462  O1  MOL C   2      41.134  65.717  21.019  1.00  0.08           O    
ATOM   4463  O1  MOL C   2      26.455  54.157  44.608  1.00  0.08           O    
ATOM   4464  O1  MOL C   2      28.014  65.713  34.138  1.00  0.08           O    
ATOM   4465  O1  MOL C   2      39.574  54.169  31.493  1.00  0.08           O    
ATOM   4466  O1  MOL C   2      24.628  52.329  21.027  1.00  0.08           O    
ATOM   4467  O1  MOL C   2      39.303  63.884  44.606  1.00  0.08           O    
ATOM   4468  O1  MOL C   2      37.740  52.333  34.138  1.00  0.08           O    
ATOM   4469  O1  MOL C   2      26.182  63.879  31.493  1.00  0.08           O    
ATOM   4470  O1  MOL C   2      24.614  65.435  34.138  1.00  0.08           O    
ATOM   4471  O1  MOL C   2      39.316  50.772  31.493  1.00  0.08           O    
ATOM   4472  O1  MOL C   2      37.728  65.444  21.021  1.00  0.08           O    
ATOM   4473  O1  MOL C   2      26.199  50.759  44.614  1.00  0.08           O    
ATOM   4474  O1  MOL C   2      37.731  65.738  31.491  1.00  0.08           O    
ATOM   4475  O1  MOL C   2      26.184  54.148  34.145  1.00  0.08           O    
ATOM   4476  O1  MOL C   2      24.617  65.720  44.618  1.00  0.08           O    
ATOM   4477  O1  MOL C   2      39.283  54.151  21.025  1.00  0.08           O    
ATOM   4478  O1  MOL C   2      37.752  52.625  44.611  1.00  0.08           O    
ATOM   4479  O1  MOL C   2      26.168  67.267  21.033  1.00  0.08           O    
ATOM   4480  O1  MOL C   2      24.630  52.606  31.503  1.00  0.08           O    
ATOM   4481  O1  MOL C   2      39.310  67.241  34.172  1.00  0.08           O    
ATOM   4482  O1  MOL C   2      28.006  65.433  44.620  1.00  0.08           O    
ATOM   4483  O1  MOL C   2      39.590  50.788  21.017  1.00  0.08           O    
ATOM   4484  O1  MOL C   2      41.141  65.403  31.533  1.00  0.08           O    
ATOM   4485  O1  MOL C   2      26.463  50.770  34.146  1.00  0.08           O    
ATOM   4486  O1  MOL C   2      28.016  52.310  31.501  1.00  0.08           O    
ATOM   4487  O1  MOL C   2      39.569  63.900  34.134  1.00  0.08           O    
ATOM   4488  O1  MOL C   2      41.121  52.317  44.608  1.00  0.08           O    
ATOM   4489  O1  MOL C   2      26.453  63.887  21.032  1.00  0.08           O    
ATOM   4490  O1  MOL C   2      21.088  54.165  26.398  1.00  0.08           O    
ATOM   4491  O1  MOL C   2      44.661  65.695  41.077  1.00  0.08           O    
ATOM   4492  O1  MOL C   2      34.196  54.162  39.513  1.00  0.08           O    
ATOM   4493  O1  MOL C   2      31.552  65.689  27.966  1.00  0.08           O    
ATOM   4494  O1  MOL C   2      21.079  67.285  39.506  1.00  0.08           O    
ATOM   4495  O1  MOL C   2      44.673  52.584  27.962  1.00  0.08           O    
ATOM   4496  O1  MOL C   2      34.193  67.293  26.379  1.00  0.08           O    
ATOM   4497  O1  MOL C   2      31.556  52.592  41.076  1.00  0.08           O    
ATOM   4498  O1  MOL C   2      34.203  63.860  26.136  1.00  0.08           O    
ATOM   4499  O1  MOL C   2      31.556  52.328  37.682  1.00  0.08           O    
ATOM   4500  O1  MOL C   2      21.077  63.864  39.247  1.00  0.08           O    
ATOM   4501  O1  MOL C   2      44.677  52.332  24.562  1.00  0.08           O    
ATOM   4502  O1  MOL C   2      34.201  50.758  39.241  1.00  0.08           O    
ATOM   4503  O1  MOL C   2      31.556  65.457  24.547  1.00  0.08           O    
ATOM   4504  O1  MOL C   2      21.088  50.752  26.129  1.00  0.08           O    
ATOM   4505  O1  MOL C   2      44.665  65.457  37.668  1.00  0.08           O    
ATOM   4506  O1  MOL C   2      44.677  50.749  39.513  1.00  0.08           O    
ATOM   4507  O1  MOL C   2      21.079  65.435  27.960  1.00  0.08           O    
ATOM   4508  O1  MOL C   2      31.554  50.738  26.391  1.00  0.08           O    
ATOM   4509  O1  MOL C   2      34.200  65.436  41.071  1.00  0.08           O    
ATOM   4510  O1  MOL C   2      44.665  63.866  26.410  1.00  0.08           O    
ATOM   4511  O1  MOL C   2      21.092  52.332  41.087  1.00  0.08           O    
ATOM   4512  O1  MOL C   2      31.556  63.876  39.524  1.00  0.08           O    
ATOM   4513  O1  MOL C   2      34.200  52.324  27.975  1.00  0.08           O    
ATOM   4514  O1  MOL C   2      31.553  67.270  39.240  1.00  0.08           O    
ATOM   4515  O1  MOL C   2      34.196  52.566  24.557  1.00  0.08           O    
ATOM   4516  O1  MOL C   2      44.664  67.263  26.128  1.00  0.08           O    
ATOM   4517  O1  MOL C   2      21.094  52.579  37.682  1.00  0.08           O    
ATOM   4518  O1  MOL C   2      31.551  54.162  26.142  1.00  0.08           O    
ATOM   4519  O1  MOL C   2      34.195  65.710  37.687  1.00  0.08           O    
ATOM   4520  O1  MOL C   2      44.681  54.164  39.249  1.00  0.08           O    
ATOM   4521  O1  MOL C   2      21.075  65.702  24.571  1.00  0.08           O    
ATOM   4522  O1  MOL C   2      39.552  60.325  27.976  1.00  0.08           O    
ATOM   4523  O1  MOL C   2      28.019  57.688  39.507  1.00  0.08           O    
ATOM   4524  O1  MOL C   2      26.456  60.329  41.081  1.00  0.08           O    
ATOM   4525  O1  MOL C   2      41.142  57.681  26.370  1.00  0.08           O    
ATOM   4526  O1  MOL C   2      39.568  47.215  41.078  1.00  0.08           O    
ATOM   4527  O1  MOL C   2      28.018  70.792  26.376  1.00  0.08           O    
ATOM   4528  O1  MOL C   2      26.443  47.204  27.976  1.00  0.08           O    
ATOM   4529  O1  MOL C   2      41.137  70.803  39.497  1.00  0.08           O    
ATOM   4530  O1  MOL C   2      39.305  47.214  37.664  1.00  0.08           O    
ATOM   4531  O1  MOL C   2      24.604  70.799  26.139  1.00  0.08           O    
ATOM   4532  O1  MOL C   2      26.192  47.212  24.550  1.00  0.08           O    
ATOM   4533  O1  MOL C   2      37.732  70.802  39.249  1.00  0.08           O    
ATOM   4534  O1  MOL C   2      39.310  60.325  24.540  1.00  0.08           O    
ATOM   4535  O1  MOL C   2      24.623  57.685  39.246  1.00  0.08           O    
ATOM   4536  O1  MOL C   2      26.184  60.330  37.675  1.00  0.08           O    
ATOM   4537  O1  MOL C   2      37.718  57.677  26.146  1.00  0.08           O    
ATOM   4538  O1  MOL C   2      26.462  57.706  24.553  1.00  0.08           O    
ATOM   4539  O1  MOL C   2      41.126  60.354  39.218  1.00  0.08           O    
ATOM   4540  O1  MOL C   2      39.594  57.710  37.679  1.00  0.08           O    
ATOM   4541  O1  MOL C   2      28.025  60.353  26.131  1.00  0.08           O    
ATOM   4542  O1  MOL C   2      26.457  70.821  37.676  1.00  0.08           O    
ATOM   4543  O1  MOL C   2      41.132  47.234  26.099  1.00  0.08           O    
ATOM   4544  O1  MOL C   2      39.586  70.825  24.563  1.00  0.08           O    
ATOM   4545  O1  MOL C   2      28.019  47.232  39.246  1.00  0.08           O    
ATOM   4546  O1  MOL C   2      26.182  70.819  41.077  1.00  0.08           O    
ATOM   4547  O1  MOL C   2      37.762  47.245  26.395  1.00  0.08           O    
ATOM   4548  O1  MOL C   2      39.286  70.834  27.941  1.00  0.08           O    
ATOM   4549  O1  MOL C   2      24.627  47.231  39.513  1.00  0.08           O    
ATOM   4550  O1  MOL C   2      26.191  57.706  27.963  1.00  0.08           O    
ATOM   4551  O1  MOL C   2      37.757  60.352  39.511  1.00  0.08           O    
ATOM   4552  O1  MOL C   2      39.291  57.712  41.055  1.00  0.08           O    
ATOM   4553  O1  MOL C   2      24.624  60.348  26.386  1.00  0.08           O    
ATOM   4554 Cu1  MOL C   2      27.087  51.705  45.929  1.00  0.05          Cu    
ATOM   4555 Cu1  MOL C   2      27.069  64.820  32.812  1.00  0.05          Cu    
ATOM   4556 Cu1  MOL C   2      25.560  66.329  32.811  1.00  0.05          Cu    
ATOM   4557 Cu1  MOL C   2      38.673  66.339  45.925  1.00  0.05          Cu    
ATOM   4558 Cu1  MOL C   2      40.194  53.230  45.935  1.00  0.05          Cu    
ATOM   4559 Cu1  MOL C   2      27.080  53.214  32.827  1.00  0.05          Cu    
ATOM   4560 Cu1  MOL C   2      38.661  64.825  32.817  1.00  0.05          Cu    
ATOM   4561 Cu1  MOL C   2      25.557  64.820  45.944  1.00  0.05          Cu    
ATOM   4562 Cu1  MOL C   2      38.688  51.718  45.933  1.00  0.05          Cu    
ATOM   4563 Cu1  MOL C   2      25.569  51.706  32.828  1.00  0.05          Cu    
ATOM   4564 Cu1  MOL C   2      25.568  45.913  38.624  1.00  0.05          Cu    
ATOM   4565 Cu1  MOL C   2      38.688  45.922  25.495  1.00  0.05          Cu    
ATOM   4566 Cu1  MOL C   2      40.193  59.036  40.117  1.00  0.05          Cu    
ATOM   4567 Cu1  MOL C   2      27.079  59.032  27.012  1.00  0.05          Cu    
ATOM   4568 Cu1  MOL C   2      27.072  45.883  25.504  1.00  0.05          Cu    
ATOM   4569 Cu1  MOL C   2      27.075  59.006  38.623  1.00  0.05          Cu    
ATOM   4570 Cu1  MOL C   2      38.676  59.000  27.013  1.00  0.05          Cu    
ATOM   4571 Cu1  MOL C   2      25.566  59.004  40.131  1.00  0.05          Cu    
ATOM   4572 Cu1  MOL C   2      38.686  45.890  40.126  1.00  0.05          Cu    
ATOM   4573 Cu1  MOL C   2      25.564  45.883  27.014  1.00  0.05          Cu    
ATOM   4574 Cu1  MOL C   2      19.774  53.210  40.136  1.00  0.05          Cu    
ATOM   4575 Cu1  MOL C   2      32.879  53.211  27.031  1.00  0.05          Cu    
ATOM   4576 Cu1  MOL C   2      32.877  51.703  25.517  1.00  0.05          Cu    
ATOM   4577 Cu1  MOL C   2      32.880  64.818  38.625  1.00  0.05          Cu    
ATOM   4578 Cu1  MOL C   2      19.755  66.325  38.627  1.00  0.05          Cu    
ATOM   4579 Cu1  MOL C   2      32.873  66.328  25.503  1.00  0.05          Cu    
ATOM   4580 Cu1  MOL C   2      32.875  64.818  27.013  1.00  0.05          Cu    
ATOM   4581 Cu1  MOL C   2      19.752  64.819  40.129  1.00  0.05          Cu    
ATOM   4582 Cu1  MOL C   2      32.875  51.703  40.136  1.00  0.05          Cu    
ATOM   4583 Cu1  MOL C   2      19.762  51.700  27.020  1.00  0.05          Cu    
ATOM   4584 Cu1  MOL C   2      40.197  51.716  32.812  1.00  0.05          Cu    
ATOM   4585 Cu1  MOL C   2      40.183  64.830  45.924  1.00  0.05          Cu    
ATOM   4586 Cu1  MOL C   2      25.579  53.212  45.929  1.00  0.05          Cu    
ATOM   4587 Cu1  MOL C   2      38.688  53.226  32.812  1.00  0.05          Cu    
ATOM   4588 Cu1  MOL C   2      27.064  66.332  45.945  1.00  0.05          Cu    
ATOM   4589 Cu1  MOL C   2      40.171  66.331  32.814  1.00  0.05          Cu    
ATOM   4590 Cu1  MOL C   2      19.764  53.211  25.512  1.00  0.05          Cu    
ATOM   4591 Cu1  MOL C   2      32.873  53.211  38.626  1.00  0.05          Cu    
ATOM   4592 Cu1  MOL C   2      19.774  51.701  38.629  1.00  0.05          Cu    
ATOM   4593 Cu1  MOL C   2      19.759  64.811  25.512  1.00  0.05          Cu    
ATOM   4594 Cu1  MOL C   2      32.880  66.328  40.135  1.00  0.05          Cu    
ATOM   4595 Cu1  MOL C   2      19.759  66.320  27.021  1.00  0.05          Cu    
ATOM   4596 Cu1  MOL C   2      40.193  45.889  38.617  1.00  0.05          Cu    
ATOM   4597 Cu1  MOL C   2      40.183  59.001  25.504  1.00  0.05          Cu    
ATOM   4598 Cu1  MOL C   2      25.571  59.030  25.503  1.00  0.05          Cu    
ATOM   4599 Cu1  MOL C   2      38.688  59.035  38.613  1.00  0.05          Cu    
ATOM   4600 Cu1  MOL C   2      27.078  45.912  40.132  1.00  0.05          Cu    
ATOM   4601 Cu1  MOL C   2      40.199  45.921  27.003  1.00  0.05          Cu    
ATOM   4602  C1  MOL C   2      25.097  51.234  21.496  1.00  0.08           C    
ATOM   4603  C2  MOL C   2      24.405  50.540  22.611  1.00  0.04           C    
ATOM   4604  C1  MOL C   2      38.209  51.237  34.606  1.00  0.08           C    
ATOM   4605  C2  MOL C   2      37.517  50.542  35.722  1.00  0.04           C    
ATOM   4606  C1  MOL C   2      25.084  64.340  34.607  1.00  0.08           C    
ATOM   4607  C2  MOL C   2      24.394  63.648  35.725  1.00  0.04           C    
ATOM   4608  C1  MOL C   2      38.199  64.349  21.488  1.00  0.08           C    
ATOM   4609  C2  MOL C   2      37.512  63.653  22.606  1.00  0.04           C    
ATOM   4610  C1  MOL C   2      27.545  66.808  34.607  1.00  0.08           C    
ATOM   4611  C2  MOL C   2      28.237  67.499  35.724  1.00  0.04           C    
ATOM   4612  C1  MOL C   2      40.665  66.811  21.490  1.00  0.08           C    
ATOM   4613  C2  MOL C   2      41.357  67.501  22.608  1.00  0.04           C    
ATOM   4614  C1  MOL C   2      38.219  53.719  44.141  1.00  0.08           C    
ATOM   4615  C2  MOL C   2      37.522  54.403  43.021  1.00  0.04           C    
ATOM   4616  C1  MOL C   2      25.099  53.700  31.034  1.00  0.08           C    
ATOM   4617  C2  MOL C   2      24.405  54.390  29.917  1.00  0.04           C    
ATOM   4618  C1  MOL C   2      40.659  64.322  31.048  1.00  0.08           C    
ATOM   4619  C2  MOL C   2      41.356  63.628  29.937  1.00  0.04           C    
ATOM   4620  C1  MOL C   2      40.653  51.222  44.140  1.00  0.08           C    
ATOM   4621  C2  MOL C   2      41.349  50.532  43.025  1.00  0.04           C    
ATOM   4622  C1  MOL C   2      25.087  70.350  40.608  1.00  0.08           C    
ATOM   4623  C2  MOL C   2      24.395  69.234  41.299  1.00  0.04           C    
ATOM   4624  C1  MOL C   2      38.190  70.366  27.474  1.00  0.08           C    
ATOM   4625  C2  MOL C   2      37.501  69.251  28.170  1.00  0.04           C    
ATOM   4626  C1  MOL C   2      25.096  57.236  27.494  1.00  0.08           C    
ATOM   4627  C2  MOL C   2      24.404  56.120  28.186  1.00  0.04           C    
ATOM   4628  C1  MOL C   2      38.197  57.242  40.586  1.00  0.08           C    
ATOM   4629  C2  MOL C   2      37.511  56.124  41.282  1.00  0.04           C    
ATOM   4630  C1  MOL C   2      40.688  57.241  38.149  1.00  0.08           C    
ATOM   4631  C2  MOL C   2      41.375  56.122  37.456  1.00  0.04           C    
ATOM   4632  C1  MOL C   2      40.679  70.353  25.033  1.00  0.08           C    
ATOM   4633  C2  MOL C   2      41.364  69.231  24.340  1.00  0.04           C    
ATOM   4634  C1  MOL C   2      27.539  47.672  27.507  1.00  0.08           C    
ATOM   4635  C2  MOL C   2      28.233  48.788  28.194  1.00  0.04           C    
ATOM   4636  C1  MOL C   2      40.663  47.684  40.609  1.00  0.08           C    
ATOM   4637  C2  MOL C   2      41.354  48.801  41.298  1.00  0.04           C    
ATOM   4638  C1  MOL C   2      38.215  60.795  25.010  1.00  0.08           C    
ATOM   4639  C2  MOL C   2      37.521  61.915  24.327  1.00  0.04           C    
ATOM   4640  C1  MOL C   2      25.089  60.799  38.144  1.00  0.08           C    
ATOM   4641  C2  MOL C   2      24.397  61.916  37.455  1.00  0.04           C    
ATOM   4642  C1  MOL C   2      44.206  51.219  40.607  1.00  0.08           C    
ATOM   4643  C2  MOL C   2      43.085  50.531  41.298  1.00  0.04           C    
ATOM   4644  C1  MOL C   2      31.083  51.204  27.487  1.00  0.08           C    
ATOM   4645  C2  MOL C   2      29.966  50.514  28.183  1.00  0.04           C    
ATOM   4646  C1  MOL C   2      44.196  64.334  27.506  1.00  0.08           C    
ATOM   4647  C2  MOL C   2      43.081  63.638  28.199  1.00  0.04           C    
ATOM   4648  C1  MOL C   2      31.086  64.345  40.618  1.00  0.08           C    
ATOM   4649  C2  MOL C   2      29.968  63.652  41.308  1.00  0.04           C    
ATOM   4650  C1  MOL C   2      31.111  53.714  25.026  1.00  0.08           C    
ATOM   4651  C2  MOL C   2      30.001  54.409  24.325  1.00  0.04           C    
ATOM   4652  C1  MOL C   2      44.213  53.695  38.153  1.00  0.08           C    
ATOM   4653  C2  MOL C   2      43.100  54.388  37.459  1.00  0.04           C    
ATOM   4654  C1  MOL C   2      44.196  66.795  25.032  1.00  0.08           C    
ATOM   4655  C2  MOL C   2      43.084  67.492  24.340  1.00  0.04           C    
ATOM   4656  C1  MOL C   2      21.548  64.334  38.152  1.00  0.08           C    
ATOM   4657  C2  MOL C   2      22.666  63.645  37.459  1.00  0.04           C    
ATOM   4658  C1  MOL C   2      21.558  51.223  25.035  1.00  0.08           C    
ATOM   4659  C2  MOL C   2      22.675  50.533  24.341  1.00  0.04           C    
ATOM   4660  C1  MOL C   2      34.663  66.827  27.475  1.00  0.08           C    
ATOM   4661  C2  MOL C   2      35.776  67.519  28.170  1.00  0.04           C    
ATOM   4662  C1  MOL C   2      21.548  66.815  40.602  1.00  0.08           C    
ATOM   4663  C2  MOL C   2      22.665  67.504  41.296  1.00  0.04           C    
ATOM   4664  C1  MOL C   2      40.679  53.699  34.608  1.00  0.08           C    
ATOM   4665  C2  MOL C   2      41.371  54.390  35.726  1.00  0.04           C    
ATOM   4666  C1  MOL C   2      27.571  53.697  21.487  1.00  0.08           C    
ATOM   4667  C2  MOL C   2      28.264  54.396  22.599  1.00  0.04           C    
ATOM   4668  C1  MOL C   2      38.202  66.831  31.021  1.00  0.08           C    
ATOM   4669  C2  MOL C   2      37.508  67.521  29.902  1.00  0.04           C    
ATOM   4670  C1  MOL C   2      25.086  66.815  44.149  1.00  0.08           C    
ATOM   4671  C2  MOL C   2      24.395  67.504  43.030  1.00  0.04           C    
ATOM   4672  C1  MOL C   2      27.539  64.337  44.151  1.00  0.08           C    
ATOM   4673  C2  MOL C   2      28.234  63.648  43.036  1.00  0.04           C    
ATOM   4674  C1  MOL C   2      27.545  51.215  31.034  1.00  0.08           C    
ATOM   4675  C2  MOL C   2      28.237  50.522  29.918  1.00  0.04           C    
ATOM   4676  C1  MOL C   2      21.557  53.696  27.493  1.00  0.08           C    
ATOM   4677  C2  MOL C   2      22.674  54.388  28.186  1.00  0.04           C    
ATOM   4678  C1  MOL C   2      34.668  53.695  40.608  1.00  0.08           C    
ATOM   4679  C2  MOL C   2      35.786  54.389  41.295  1.00  0.04           C    
ATOM   4680  C1  MOL C   2      34.671  64.330  25.041  1.00  0.08           C    
ATOM   4681  C2  MOL C   2      35.788  63.644  24.344  1.00  0.04           C    
ATOM   4682  C1  MOL C   2      34.669  51.227  38.146  1.00  0.08           C    
ATOM   4683  C2  MOL C   2      35.787  50.537  37.453  1.00  0.04           C    
ATOM   4684  C1  MOL C   2      31.084  66.802  38.145  1.00  0.08           C    
ATOM   4685  C2  MOL C   2      29.968  67.496  37.454  1.00  0.04           C    
ATOM   4686  C1  MOL C   2      40.648  60.794  27.508  1.00  0.08           C    
ATOM   4687  C2  MOL C   2      41.346  61.908  28.199  1.00  0.04           C    
ATOM   4688  C1  MOL C   2      27.550  60.800  40.612  1.00  0.08           C    
ATOM   4689  C2  MOL C   2      28.240  61.918  41.304  1.00  0.04           C    
ATOM   4690  C1  MOL C   2      38.210  47.685  38.134  1.00  0.08           C    
ATOM   4691  C2  MOL C   2      37.518  48.805  37.446  1.00  0.04           C    
ATOM   4692  C1  MOL C   2      25.098  47.682  25.020  1.00  0.08           C    
ATOM   4693  C2  MOL C   2      24.406  48.803  24.334  1.00  0.04           C    
ATOM   4694  C1  MOL C   2      27.558  57.239  25.022  1.00  0.08           C    
ATOM   4695  C2  MOL C   2      28.256  56.127  24.329  1.00  0.04           C    
ATOM   4696  C1  MOL C   2      27.552  70.351  38.145  1.00  0.08           C    
ATOM   4697  C2  MOL C   2      28.241  69.231  37.454  1.00  0.04           C    
ATOM   4698  C1  MOL C   2      38.239  64.384  44.103  1.00  0.08           C    
ATOM   4699  C2  MOL C   2      37.633  63.776  42.903  1.00  0.04           C    
ATOM   4700  C1  MOL C   2      25.119  64.380  30.989  1.00  0.08           C    
ATOM   4701  C2  MOL C   2      24.512  63.772  29.788  1.00  0.04           C    
ATOM   4702  C1  MOL C   2      38.253  51.274  30.990  1.00  0.08           C    
ATOM   4703  C2  MOL C   2      37.648  50.669  29.788  1.00  0.04           C    
ATOM   4704  C1  MOL C   2      25.134  51.260  44.113  1.00  0.08           C    
ATOM   4705  C2  MOL C   2      24.522  50.652  42.915  1.00  0.04           C    
ATOM   4706  C1  MOL C   2      40.637  53.666  30.989  1.00  0.08           C    
ATOM   4707  C2  MOL C   2      41.246  54.269  29.787  1.00  0.04           C    
ATOM   4708  C1  MOL C   2      27.519  53.657  44.104  1.00  0.08           C    
ATOM   4709  C2  MOL C   2      28.127  54.264  42.905  1.00  0.04           C    
ATOM   4710  C1  MOL C   2      40.625  66.778  44.104  1.00  0.08           C    
ATOM   4711  C2  MOL C   2      41.237  67.384  42.906  1.00  0.04           C    
ATOM   4712  C1  MOL C   2      25.106  66.764  21.536  1.00  0.08           C    
ATOM   4713  C2  MOL C   2      24.497  67.375  22.735  1.00  0.04           C    
ATOM   4714  C1  MOL C   2      38.233  66.753  34.660  1.00  0.08           C    
ATOM   4715  C2  MOL C   2      37.628  67.363  35.861  1.00  0.04           C    
ATOM   4716  C1  MOL C   2      27.525  51.271  34.650  1.00  0.08           C    
ATOM   4717  C2  MOL C   2      28.130  50.661  35.850  1.00  0.04           C    
ATOM   4718  C1  MOL C   2      27.515  64.390  21.534  1.00  0.08           C    
ATOM   4719  C2  MOL C   2      28.127  63.779  22.729  1.00  0.04           C    
ATOM   4720  C1  MOL C   2      40.634  64.400  34.634  1.00  0.08           C    
ATOM   4721  C2  MOL C   2      41.243  63.785  35.828  1.00  0.04           C    
ATOM   4722  C1  MOL C   2      38.266  47.749  27.456  1.00  0.08           C    
ATOM   4723  C2  MOL C   2      37.655  48.948  28.062  1.00  0.04           C    
ATOM   4724  C1  MOL C   2      25.128  47.732  40.578  1.00  0.08           C    
ATOM   4725  C2  MOL C   2      24.518  48.929  41.190  1.00  0.04           C    
ATOM   4726  C1  MOL C   2      38.258  60.856  40.573  1.00  0.08           C    
ATOM   4727  C2  MOL C   2      37.641  62.052  41.180  1.00  0.04           C    
ATOM   4728  C1  MOL C   2      25.124  60.851  27.450  1.00  0.08           C    
ATOM   4729  C2  MOL C   2      24.514  62.048  28.061  1.00  0.04           C    
ATOM   4730  C1  MOL C   2      27.525  60.854  25.065  1.00  0.08           C    
ATOM   4731  C2  MOL C   2      28.133  62.052  24.453  1.00  0.04           C    
ATOM   4732  C1  MOL C   2      27.517  47.736  38.183  1.00  0.08           C    
ATOM   4733  C2  MOL C   2      28.126  48.936  37.575  1.00  0.04           C    
ATOM   4734  C1  MOL C   2      40.631  47.739  25.038  1.00  0.08           C    
ATOM   4735  C2  MOL C   2      41.246  48.938  24.434  1.00  0.04           C    
ATOM   4736  C1  MOL C   2      40.637  70.302  40.563  1.00  0.08           C    
ATOM   4737  C2  MOL C   2      41.245  69.105  41.177  1.00  0.04           C    
ATOM   4738  C1  MOL C   2      27.518  70.291  27.442  1.00  0.08           C    
ATOM   4739  C2  MOL C   2      28.126  69.093  28.057  1.00  0.04           C    
ATOM   4740  C1  MOL C   2      40.644  57.181  27.437  1.00  0.08           C    
ATOM   4741  C2  MOL C   2      41.251  55.985  28.053  1.00  0.04           C    
ATOM   4742  C1  MOL C   2      25.125  57.182  38.182  1.00  0.08           C    
ATOM   4743  C2  MOL C   2      24.516  55.982  37.572  1.00  0.04           C    
ATOM   4744  C1  MOL C   2      38.217  57.175  25.079  1.00  0.08           C    
ATOM   4745  C2  MOL C   2      37.613  55.973  24.464  1.00  0.04           C    
ATOM   4746  C1  MOL C   2      21.584  64.373  27.457  1.00  0.08           C    
ATOM   4747  C2  MOL C   2      22.787  63.770  28.063  1.00  0.04           C    
ATOM   4748  C1  MOL C   2      34.706  64.375  40.568  1.00  0.08           C    
ATOM   4749  C2  MOL C   2      35.909  63.771  41.176  1.00  0.04           C    
ATOM   4750  C1  MOL C   2      21.595  51.267  40.586  1.00  0.08           C    
ATOM   4751  C2  MOL C   2      22.794  50.656  41.193  1.00  0.04           C    
ATOM   4752  C1  MOL C   2      34.726  51.280  27.453  1.00  0.08           C    
ATOM   4753  C2  MOL C   2      35.930  50.675  28.057  1.00  0.04           C    
ATOM   4754  C1  MOL C   2      34.699  66.772  38.190  1.00  0.08           C    
ATOM   4755  C2  MOL C   2      35.900  67.376  37.581  1.00  0.04           C    
ATOM   4756  C1  MOL C   2      21.577  66.766  25.071  1.00  0.08           C    
ATOM   4757  C2  MOL C   2      22.773  67.375  24.460  1.00  0.04           C    
ATOM   4758  C1  MOL C   2      44.172  51.268  25.060  1.00  0.08           C    
ATOM   4759  C2  MOL C   2      42.974  50.661  24.447  1.00  0.04           C    
ATOM   4760  C1  MOL C   2      44.161  64.392  38.166  1.00  0.08           C    
ATOM   4761  C2  MOL C   2      42.963  63.783  37.555  1.00  0.04           C    
ATOM   4762  C1  MOL C   2      31.056  64.391  25.048  1.00  0.08           C    
ATOM   4763  C2  MOL C   2      29.858  63.778  24.445  1.00  0.04           C    
ATOM   4764  C1  MOL C   2      31.051  53.654  40.573  1.00  0.08           C    
ATOM   4765  C2  MOL C   2      29.851  54.262  41.180  1.00  0.04           C    
ATOM   4766  C1  MOL C   2      44.171  53.648  27.460  1.00  0.08           C    
ATOM   4767  C2  MOL C   2      42.972  54.259  28.064  1.00  0.04           C    
ATOM   4768  C1  MOL C   2      31.049  66.753  27.465  1.00  0.08           C    
ATOM   4769  C2  MOL C   2      29.850  67.367  28.069  1.00  0.04           C    
ATOM   4770  C1  MOL C   2      27.512  66.768  30.990  1.00  0.08           C    
ATOM   4771  C2  MOL C   2      28.123  67.374  29.790  1.00  0.04           C    
ATOM   4772  C1  MOL C   2      25.121  53.647  34.649  1.00  0.08           C    
ATOM   4773  C2  MOL C   2      24.515  54.257  35.847  1.00  0.04           C    
ATOM   4774  C1  MOL C   2      38.224  53.643  21.530  1.00  0.08           C    
ATOM   4775  C2  MOL C   2      37.619  54.249  22.733  1.00  0.04           C    
ATOM   4776  C1  MOL C   2      40.651  51.290  21.523  1.00  0.08           C    
ATOM   4777  C2  MOL C   2      41.256  50.673  22.718  1.00  0.04           C    
ATOM   4778  C1  MOL C   2      44.162  66.761  40.577  1.00  0.08           C    
ATOM   4779  C2  MOL C   2      42.964  67.375  41.184  1.00  0.04           C    
ATOM   4780  C1  MOL C   2      31.053  51.265  38.183  1.00  0.08           C    
ATOM   4781  C2  MOL C   2      29.854  50.657  37.575  1.00  0.04           C    
ATOM   4782  C1  MOL C   2      34.698  53.630  25.059  1.00  0.08           C    
ATOM   4783  C2  MOL C   2      35.895  54.242  24.455  1.00  0.04           C    
ATOM   4784  C1  MOL C   2      21.595  53.645  38.181  1.00  0.08           C    
ATOM   4785  C2  MOL C   2      22.792  54.256  37.572  1.00  0.04           C    
ATOM   4786  C1  MOL C   2      27.517  57.184  40.570  1.00  0.08           C    
ATOM   4787  C2  MOL C   2      28.126  55.986  41.179  1.00  0.04           C    
ATOM   4788  C1  MOL C   2      25.103  70.298  25.072  1.00  0.08           C    
ATOM   4789  C2  MOL C   2      24.495  69.101  24.460  1.00  0.04           C    
ATOM   4790  C1  MOL C   2      38.233  70.298  38.186  1.00  0.08           C    
ATOM   4791  C2  MOL C   2      37.627  69.096  37.580  1.00  0.04           C    
ATOM   4792  C1  MOL C   2      40.624  60.857  38.156  1.00  0.08           C    
ATOM   4793  C2  MOL C   2      41.237  62.055  37.548  1.00  0.04           C    
ATOM   4794  C3  MOL C   2      23.248  51.095  23.186  1.00  0.03           C    
ATOM   4795  C3  MOL C   2      36.361  51.098  36.298  1.00  0.03           C    
ATOM   4796  C3  MOL C   2      29.392  66.939  36.299  1.00  0.03           C    
ATOM   4797  C3  MOL C   2      42.510  66.938  23.182  1.00  0.03           C    
ATOM   4798  C3  MOL C   2      29.429  53.849  23.167  1.00  0.03           C    
ATOM   4799  C3  MOL C   2      42.526  53.830  36.302  1.00  0.03           C    
ATOM   4800  C3  MOL C   2      36.366  53.838  42.452  1.00  0.03           C    
ATOM   4801  C3  MOL C   2      36.352  66.961  29.327  1.00  0.03           C    
ATOM   4802  C3  MOL C   2      42.512  64.188  29.362  1.00  0.03           C    
ATOM   4803  C3  MOL C   2      29.391  64.208  42.464  1.00  0.03           C    
ATOM   4804  C3  MOL C   2      24.953  68.660  42.455  1.00  0.03           C    
ATOM   4805  C3  MOL C   2      24.961  55.547  29.343  1.00  0.03           C    
ATOM   4806  C3  MOL C   2      40.816  55.548  36.300  1.00  0.03           C    
ATOM   4807  C3  MOL C   2      27.697  55.545  23.177  1.00  0.03           C    
ATOM   4808  C3  MOL C   2      40.803  68.659  23.183  1.00  0.03           C    
ATOM   4809  C3  MOL C   2      27.682  68.657  36.298  1.00  0.03           C    
ATOM   4810  C3  MOL C   2      27.678  49.365  29.349  1.00  0.03           C    
ATOM   4811  C3  MOL C   2      40.794  49.375  42.452  1.00  0.03           C    
ATOM   4812  C3  MOL C   2      38.073  62.495  23.172  1.00  0.03           C    
ATOM   4813  C3  MOL C   2      24.953  62.491  36.298  1.00  0.03           C    
ATOM   4814  C3  MOL C   2      42.510  49.375  40.740  1.00  0.03           C    
ATOM   4815  C3  MOL C   2      29.389  49.358  27.631  1.00  0.03           C    
ATOM   4816  C3  MOL C   2      29.420  55.563  24.882  1.00  0.03           C    
ATOM   4817  C3  MOL C   2      42.529  55.546  38.015  1.00  0.03           C    
ATOM   4818  C3  MOL C   2      29.396  68.654  38.012  1.00  0.03           C
[truncated: 1,247,246 more chars]
