# Supplementary material for: Cryogenic Focused Ion Beam Enables Atomic-Resolution Imaging of Local Structures in Highly Sensitive Bulk Crystals and Devices
Source: J Am Chem Soc. 2022 Feb 14;144(7):3182–91. doi: 10.1021/jacs.1c12794 (PMC8874919; doi:10.1021/jacs.1c12794)
Supplement: Supplementary file 3 — ja1c12794_si_003.pdb [file ja1c12794_si_003.pdb]

REMARK   Materials Studio PDB file
REMARK   Created:  Mon Aug 16 14:00:47 �й���׼ʱ�� 2021
ATOM      1  C11 MOL C   2       7.492   3.850  35.417  1.00  0.00           C    
ATOM      2  O12 MOL C   2       8.254   2.409  33.139  1.00  0.00           O    
ATOM      3  O26 MOL C   2      11.167   2.483  58.858  1.00  0.00           O    
ATOM      4  O28 MOL C   2       7.157   9.405  47.170  1.00  0.00           O    
ATOM      5  C29 MOL C   2       4.984   3.353  53.440  1.00  0.00           C    
ATOM      6  O30 MOL C   2       4.222   4.794  51.162  1.00  0.00           O    
ATOM      7  O37 MOL C   2       7.734   8.429  49.152  1.00  0.00           O    
ATOM      8  O39 MOL C   2      11.724   1.496  60.840  1.00  0.00           O    
ATOM      9  C40 MOL C   2       5.396   2.640  54.569  1.00  0.00           C    
ATOM     10  O41 MOL C   2       6.263   1.260  56.847  1.00  0.00           O    
ATOM     11  C46 MOL C   2       7.080   4.563  36.546  1.00  0.00           C    
ATOM     12  O47 MOL C   2       6.213   5.943  38.824  1.00  0.00           O    
ATOM     13  C48 MOL C   2       7.979   9.200  41.838  1.00  0.00           C    
ATOM     14  C49 MOL C   2      21.492  15.105 102.291  1.00  0.00           C    
ATOM     15  C55 MOL C   2       4.563   1.210  96.004  1.00  0.00           C    
ATOM     16  O56 MOL C   2       6.183   1.150  98.287  1.00  0.00           O    
ATOM     17  C57 MOL C   2      24.569  -8.413 106.589  1.00  0.00           C    
ATOM     18  O58 MOL C   2      22.932  -8.353 104.318  1.00  0.00           O    
ATOM     19  C59 MOL C   2       3.754  -1.210  94.865  1.00  0.00           C    
ATOM     20  O60 MOL C   2       2.134  -1.150  92.582  1.00  0.00           O    
ATOM     21  C63 MOL C   2      20.096  13.707 100.316  1.00  0.00           C    
ATOM     22  O64 MOL C   2      20.128  10.902 100.365  1.00  0.00           O    
ATOM     23  C66 MOL C   2      20.794  11.502 101.304  1.00  0.00           C    
ATOM     24  C67 MOL C   2      20.794  15.824 101.304  1.00  0.00           C    
ATOM     25  C69 MOL C   2      13.175   0.699  90.553  1.00  0.00           C    
ATOM     26  O70 MOL C   2      13.141   3.504  90.504  1.00  0.00           O    
ATOM     27  C71 MOL C   2      21.684  15.105  67.153  1.00  0.00           C    
ATOM     28  C77 MOL C   2      24.522  -8.413  71.475  1.00  0.00           C    
ATOM     29  O78 MOL C   2      22.908  -8.353  69.187  1.00  0.00           O    
ATOM     30  O80 MOL C   2       3.495  25.310  76.962  1.00  0.00           O    
ATOM     31  C81 MOL C   2      20.389  13.707  65.108  1.00  0.00           C    
ATOM     32  O82 MOL C   2      20.385  10.901  65.193  1.00  0.00           O    
ATOM     33  C83 MOL C   2      16.653   4.315  77.880  1.00  0.00           C    
ATOM     34  C84 MOL C   2      20.974  11.509  66.171  1.00  0.00           C    
ATOM     35  C85 MOL C   2      21.026  15.821  66.136  1.00  0.00           C    
ATOM     36  C87 MOL C   2      21.203   1.211  84.263  1.00  0.00           C    
ATOM     37  O88 MOL C   2      22.819   1.150  86.549  1.00  0.00           O    
ATOM     38  C89 MOL C   2      20.394  -1.210  83.124  1.00  0.00           C    
ATOM     39  O90 MOL C   2      18.704  -1.041  80.754  1.00  0.00           O    
ATOM     40  C91 MOL C   2      11.777  -0.699  88.578  1.00  0.00           C    
ATOM     41  O92 MOL C   2      11.811  -3.504  88.627  1.00  0.00           O    
ATOM     42  C93 MOL C   2      12.476  -2.904  89.566  1.00  0.00           C    
ATOM     43  C94 MOL C   2      12.476   1.417  89.566  1.00  0.00           C    
ATOM     44  C49 MOL C   2       9.016   7.902 102.291  1.00  0.00           C    
ATOM     45  C63 MOL C   2       7.620   6.504 100.316  1.00  0.00           C    
ATOM     46  O64 MOL C   2       7.652   3.699 100.365  1.00  0.00           O    
ATOM     47  C66 MOL C   2       8.318   4.299 101.304  1.00  0.00           C    
ATOM     48  C67 MOL C   2       8.318   8.621 101.304  1.00  0.00           C    
ATOM     49  C71 MOL C   2       9.208   7.902  67.153  1.00  0.00           C    
ATOM     50  C81 MOL C   2       7.913   6.504  65.108  1.00  0.00           C    
ATOM     51  O82 MOL C   2       7.909   3.698  65.193  1.00  0.00           O    
ATOM     52  C84 MOL C   2       8.498   4.306  66.171  1.00  0.00           C    
ATOM     53  C85 MOL C   2       8.550   8.618  66.136  1.00  0.00           C    
ATOM     54  C49 MOL C   2      21.492   0.699 102.291  1.00  0.00           C    
ATOM     55  C63 MOL C   2      20.096  -0.699 100.316  1.00  0.00           C    
ATOM     56  O64 MOL C   2      20.128  -3.504 100.365  1.00  0.00           O    
ATOM     57  C66 MOL C   2      20.794  -2.904 101.304  1.00  0.00           C    
ATOM     58  C67 MOL C   2      20.794   1.417 101.304  1.00  0.00           C    
ATOM     59  C71 MOL C   2      21.684   0.698  67.153  1.00  0.00           C    
ATOM     60  O80 MOL C   2       3.495  10.904  76.962  1.00  0.00           O    
ATOM     61  C81 MOL C   2      20.389  -0.699  65.108  1.00  0.00           C    
ATOM     62  O82 MOL C   2      20.385  -3.505  65.193  1.00  0.00           O    
ATOM     63  C84 MOL C   2      20.974  -2.897  66.171  1.00  0.00           C    
ATOM     64  C85 MOL C   2      21.026   1.415  66.136  1.00  0.00           C    
ATOM     65  C53 MOL C   2      12.909   1.210 107.723  1.00  0.00           C    
ATOM     66  O54 MOL C   2      14.520   1.150 110.013  1.00  0.00           O    
ATOM     67  C71 MOL C   2      34.160  -6.505  67.153  1.00  0.00           C    
ATOM     68  C75 MOL C   2      12.863   1.210  72.609  1.00  0.00           C    
ATOM     69  O76 MOL C   2      14.500   1.151  74.880  1.00  0.00           O    
ATOM     70  O80 MOL C   2      15.971   3.701  76.962  1.00  0.00           O    
ATOM     71  C81 MOL C   2      32.865  -7.902  65.108  1.00  0.00           C    
ATOM     72  O82 MOL C   2      32.862 -10.708  65.193  1.00  0.00           O    
ATOM     73  C84 MOL C   2      33.450 -10.100  66.171  1.00  0.00           C    
ATOM     74  C85 MOL C   2      33.502  -5.788  66.136  1.00  0.00           C    
ATOM     75  C53 MOL C   2      25.386  -5.993 107.723  1.00  0.00           C    
ATOM     76  O54 MOL C   2      26.997  -6.053 110.013  1.00  0.00           O    
ATOM     77  C75 MOL C   2      25.339  -5.993  72.609  1.00  0.00           C    
ATOM     78  O76 MOL C   2      26.976  -6.053  74.880  1.00  0.00           O    
ATOM     79  O80 MOL C   2      28.448  -3.502  76.962  1.00  0.00           O    
ATOM     80  C49 MOL C   2       9.016  22.308 102.291  1.00  0.00           C    
ATOM     81  C57 MOL C   2      12.093  -1.210 106.589  1.00  0.00           C    
ATOM     82  O58 MOL C   2      10.456  -1.150 104.318  1.00  0.00           O    
ATOM     83  C63 MOL C   2       7.620  20.910 100.316  1.00  0.00           C    
ATOM     84  O64 MOL C   2       7.652  18.106 100.365  1.00  0.00           O    
ATOM     85  C66 MOL C   2       8.318  18.705 101.304  1.00  0.00           C    
ATOM     86  C67 MOL C   2       8.318  23.027 101.304  1.00  0.00           C    
ATOM     87  C71 MOL C   2       9.208  22.308  67.153  1.00  0.00           C    
ATOM     88  C77 MOL C   2      12.046  -1.210  71.475  1.00  0.00           C    
ATOM     89  O78 MOL C   2      10.432  -1.150  69.187  1.00  0.00           O    
ATOM     90  C81 MOL C   2       7.913  20.910  65.108  1.00  0.00           C    
ATOM     91  O82 MOL C   2       7.909  18.104  65.193  1.00  0.00           O    
ATOM     92  C83 MOL C   2       4.177  11.518  77.880  1.00  0.00           C    
ATOM     93  C84 MOL C   2       8.498  18.713  66.171  1.00  0.00           C    
ATOM     94  C85 MOL C   2       8.550  23.024  66.136  1.00  0.00           C    
ATOM     95  C87 MOL C   2       8.727   8.415  84.263  1.00  0.00           C    
ATOM     96  O88 MOL C   2      10.343   8.353  86.549  1.00  0.00           O    
ATOM     97  C89 MOL C   2       7.918   5.993  83.124  1.00  0.00           C    
ATOM     98  O90 MOL C   2       6.228   6.162  80.754  1.00  0.00           O    
ATOM     99  C11 MOL C   2      19.968  -3.353  35.417  1.00  0.00           C    
ATOM    100  O12 MOL C   2      20.730  -4.794  33.139  1.00  0.00           O    
ATOM    101  C25 MOL C   2      13.505   4.024  58.880  1.00  0.00           C    
ATOM    102  O26 MOL C   2      23.643  -4.720  58.858  1.00  0.00           O    
ATOM    103  O28 MOL C   2      19.633   2.202  47.170  1.00  0.00           O    
ATOM    104  C29 MOL C   2      17.460  -3.850  53.440  1.00  0.00           C    
ATOM    105  O30 MOL C   2      16.698  -2.409  51.162  1.00  0.00           O    
ATOM    106  C32 MOL C   2      13.214   3.096  59.896  1.00  0.00           C    
ATOM    107  O37 MOL C   2      20.210   1.226  49.152  1.00  0.00           O    
ATOM    108  C38 MOL C   2      14.152   2.903  60.925  1.00  0.00           C    
ATOM    109  O39 MOL C   2      24.200  -5.707  60.840  1.00  0.00           O    
ATOM    110  C40 MOL C   2      17.872  -4.563  54.569  1.00  0.00           C    
ATOM    111  O41 MOL C   2      18.739  -5.943  56.847  1.00  0.00           O    
ATOM    112  C46 MOL C   2      19.556  -2.640  36.546  1.00  0.00           C    
ATOM    113  O47 MOL C   2      18.689  -1.260  38.824  1.00  0.00           O    
ATOM    114  C48 MOL C   2      20.455   1.997  41.838  1.00  0.00           C    
ATOM    115  C49 MOL C   2      33.968   7.902 102.291  1.00  0.00           C    
ATOM    116  C53 MOL C   2      12.909  15.616 107.723  1.00  0.00           C    
ATOM    117  O54 MOL C   2      14.520  15.556 110.013  1.00  0.00           O    
ATOM    118  C55 MOL C   2      17.039  -5.993  96.004  1.00  0.00           C    
ATOM    119  O56 MOL C   2      18.659  -6.053  98.287  1.00  0.00           O    
ATOM    120  C59 MOL C   2      16.230  -8.413  94.865  1.00  0.00           C    
ATOM    121  O60 MOL C   2      14.610  -8.353  92.582  1.00  0.00           O    
ATOM    122  C63 MOL C   2      32.572   6.504 100.316  1.00  0.00           C    
ATOM    123  O64 MOL C   2      32.605   3.699 100.365  1.00  0.00           O    
ATOM    124  C66 MOL C   2      33.270   4.299 101.304  1.00  0.00           C    
ATOM    125  C67 MOL C   2      33.270   8.621 101.304  1.00  0.00           C    
ATOM    126  C69 MOL C   2      25.651  -6.504  90.553  1.00  0.00           C    
ATOM    127  O70 MOL C   2      25.617  -3.699  90.504  1.00  0.00           O    
ATOM    128  C71 MOL C   2      34.160   7.902  67.153  1.00  0.00           C    
ATOM    129  C75 MOL C   2      12.863  15.616  72.609  1.00  0.00           C    
ATOM    130  O76 MOL C   2      14.500  15.557  74.880  1.00  0.00           O    
ATOM    131  O80 MOL C   2      15.971  18.107  76.962  1.00  0.00           O    
ATOM    132  C81 MOL C   2      32.865   6.504  65.108  1.00  0.00           C    
ATOM    133  O82 MOL C   2      32.862   3.698  65.193  1.00  0.00           O    
ATOM    134  C83 MOL C   2      29.129  -2.888  77.880  1.00  0.00           C    
ATOM    135  C84 MOL C   2      33.450   4.306  66.171  1.00  0.00           C    
ATOM    136  C85 MOL C   2      33.502   8.618  66.136  1.00  0.00           C    
ATOM    137  C87 MOL C   2      33.679  -5.992  84.263  1.00  0.00           C    
ATOM    138  O88 MOL C   2      35.295  -6.053  86.549  1.00  0.00           O    
ATOM    139  C89 MOL C   2      32.870  -8.413  83.124  1.00  0.00           C    
ATOM    140  O90 MOL C   2      31.180  -8.244  80.754  1.00  0.00           O    
ATOM    141  C91 MOL C   2      24.253  -7.902  88.578  1.00  0.00           C    
ATOM    142  O92 MOL C   2      24.287 -10.707  88.627  1.00  0.00           O    
ATOM    143  C93 MOL C   2      24.952 -10.107  89.566  1.00  0.00           C    
ATOM    144  C94 MOL C   2      24.952  -5.786  89.566  1.00  0.00           C    
ATOM    145  C11 MOL C   2      32.444 -10.556  35.417  1.00  0.00           C    
ATOM    146  O12 MOL C   2      33.206 -11.997  33.139  1.00  0.00           O    
ATOM    147  C25 MOL C   2      25.981  -3.179  58.880  1.00  0.00           C    
ATOM    148  C29 MOL C   2      29.936 -11.053  53.440  1.00  0.00           C    
ATOM    149  O30 MOL C   2      29.174  -9.612  51.162  1.00  0.00           O    
ATOM    150  C32 MOL C   2      25.690  -4.107  59.896  1.00  0.00           C    
ATOM    151  C38 MOL C   2      26.628  -4.300  60.925  1.00  0.00           C    
ATOM    152  C40 MOL C   2      30.348 -11.766  54.569  1.00  0.00           C    
ATOM    153  O41 MOL C   2      31.215 -13.146  56.847  1.00  0.00           O    
ATOM    154  C46 MOL C   2      32.032  -9.843  36.546  1.00  0.00           C    
ATOM    155  O47 MOL C   2      31.166  -8.463  38.824  1.00  0.00           O    
ATOM    156  C53 MOL C   2      25.386   8.413 107.723  1.00  0.00           C    
ATOM    157  O54 MOL C   2      26.997   8.353 110.013  1.00  0.00           O    
ATOM    158  C75 MOL C   2      25.339   8.413  72.609  1.00  0.00           C    
ATOM    159  O76 MOL C   2      26.976   8.354  74.880  1.00  0.00           O    
ATOM    160  O80 MOL C   2      28.448  10.904  76.962  1.00  0.00           O    
ATOM    161  O50 MOL C   2       8.983  10.707 102.242  1.00  0.00           O    
ATOM    162  C57 MOL C   2      12.093  13.196 106.589  1.00  0.00           C    
ATOM    163  O58 MOL C   2      10.456  13.256 104.318  1.00  0.00           O    
ATOM    164  O72 MOL C   2       9.042  10.697  67.175  1.00  0.00           O    
ATOM    165  C77 MOL C   2      12.046  13.196  71.475  1.00  0.00           C    
ATOM    166  O78 MOL C   2      10.432  13.256  69.187  1.00  0.00           O    
ATOM    167  C83 MOL C   2       4.177  25.924  77.880  1.00  0.00           C    
ATOM    168  C86 MOL C   2       4.173  15.816  77.866  1.00  0.00           C    
ATOM    169  C87 MOL C   2       8.727  22.821  84.263  1.00  0.00           C    
ATOM    170  O88 MOL C   2      10.343  22.759  86.549  1.00  0.00           O    
ATOM    171  C89 MOL C   2       7.918  20.399  83.124  1.00  0.00           C    
ATOM    172  O90 MOL C   2       6.228  20.568  80.754  1.00  0.00           O    
ATOM    173  C11 MOL C   2       7.492  18.256  35.417  1.00  0.00           C    
ATOM    174  O12 MOL C   2       8.254  16.815  33.139  1.00  0.00           O    
ATOM    175  O26 MOL C   2      11.167  16.889  58.858  1.00  0.00           O    
ATOM    176  C27 MOL C   2       9.590  10.805  47.083  1.00  0.00           C    
ATOM    177  O28 MOL C   2       7.157  23.811  47.170  1.00  0.00           O    
ATOM    178  C29 MOL C   2       4.984  17.759  53.440  1.00  0.00           C    
ATOM    179  O30 MOL C   2       4.222  19.200  51.162  1.00  0.00           O    
ATOM    180  C33 MOL C   2      11.447  10.382  40.857  1.00  0.00           C    
ATOM    181  C35 MOL C   2      11.738  11.310  41.872  1.00  0.00           C    
ATOM    182  C36 MOL C   2      10.237   9.684  49.129  1.00  0.00           C    
ATOM    183  O37 MOL C   2       7.734  22.835  49.152  1.00  0.00           O    
ATOM    184  O39 MOL C   2      11.724  15.902  60.840  1.00  0.00           O    
ATOM    185  C40 MOL C   2       5.396  17.046  54.569  1.00  0.00           C    
ATOM    186  O41 MOL C   2       6.263  15.666  56.847  1.00  0.00           O    
ATOM    187  C43 MOL C   2       9.288   9.895  48.113  1.00  0.00           C    
ATOM    188  C44 MOL C   2      10.800  11.504  42.902  1.00  0.00           C    
ATOM    189  C46 MOL C   2       7.080  18.969  36.546  1.00  0.00           C    
ATOM    190  O47 MOL C   2       6.213  20.349  38.824  1.00  0.00           O    
ATOM    191  C48 MOL C   2       7.979  23.606  41.838  1.00  0.00           C    
ATOM    192  O50 MOL C   2      21.459   3.504 102.242  1.00  0.00           O    
ATOM    193  C55 MOL C   2       4.563  15.616  96.004  1.00  0.00           C    
ATOM    194  O56 MOL C   2       6.183  15.556  98.287  1.00  0.00           O    
ATOM    195  C57 MOL C   2      24.569   5.993 106.589  1.00  0.00           C    
ATOM    196  O58 MOL C   2      22.932   6.053 104.318  1.00  0.00           O    
ATOM    197  C59 MOL C   2       3.754  13.196  94.865  1.00  0.00           C    
ATOM    198  O60 MOL C   2       2.134  13.256  92.582  1.00  0.00           O    
ATOM    199  C69 MOL C   2      13.175  15.105  90.553  1.00  0.00           C    
ATOM    200  O70 MOL C   2      13.141  17.910  90.504  1.00  0.00           O    
ATOM    201  O72 MOL C   2      21.518   3.494  67.175  1.00  0.00           O    
ATOM    202  C73 MOL C   2       4.908  15.102  78.828  1.00  0.00           C    
ATOM    203  O74 MOL C   2       4.865  17.868  78.816  1.00  0.00           O    
ATOM    204  C77 MOL C   2      24.522   5.993  71.475  1.00  0.00           C    
ATOM    205  O78 MOL C   2      22.908   6.053  69.187  1.00  0.00           O    
ATOM    206  C79 MOL C   2       3.440  13.708  76.901  1.00  0.00           C    
ATOM    207  C83 MOL C   2      16.653  18.721  77.880  1.00  0.00           C    
ATOM    208  C86 MOL C   2      16.649   8.613  77.866  1.00  0.00           C    
ATOM    209  C87 MOL C   2      21.203  15.618  84.263  1.00  0.00           C    
ATOM    210  O88 MOL C   2      22.819  15.556  86.549  1.00  0.00           O    
ATOM    211  C89 MOL C   2      20.394  13.196  83.124  1.00  0.00           C    
ATOM    212  O90 MOL C   2      18.704  13.365  80.754  1.00  0.00           O    
ATOM    213  C91 MOL C   2      11.777  13.707  88.578  1.00  0.00           C    
ATOM    214  O92 MOL C   2      11.811  10.903  88.627  1.00  0.00           O    
ATOM    215  C93 MOL C   2      12.476  11.502  89.566  1.00  0.00           C    
ATOM    216  C94 MOL C   2      12.476  15.824  89.566  1.00  0.00           C    
ATOM    217  C11 MOL C   2      19.968  11.053  35.417  1.00  0.00           C    
ATOM    218  O12 MOL C   2      20.730   9.612  33.139  1.00  0.00           O    
ATOM    219  C25 MOL C   2      13.505  18.430  58.880  1.00  0.00           C    
ATOM    220  O26 MOL C   2      23.643   9.686  58.858  1.00  0.00           O    
ATOM    221  C27 MOL C   2      22.066   3.602  47.083  1.00  0.00           C    
ATOM    222  O28 MOL C   2      19.633  16.608  47.170  1.00  0.00           O    
ATOM    223  C29 MOL C   2      17.460  10.556  53.440  1.00  0.00           C    
ATOM    224  O30 MOL C   2      16.698  11.997  51.162  1.00  0.00           O    
ATOM    225  C31 MOL C   2      12.996  12.096  48.148  1.00  0.00           C    
ATOM    226  C32 MOL C   2      13.214  17.502  59.896  1.00  0.00           C    
ATOM    227  C33 MOL C   2      23.923   3.179  40.857  1.00  0.00           C    
ATOM    228  O34 MOL C   2      13.785  11.923  40.834  1.00  0.00           O    
ATOM    229  C35 MOL C   2      24.215   4.107  41.872  1.00  0.00           C    
ATOM    230  C36 MOL C   2      22.713   2.481  49.129  1.00  0.00           C    
ATOM    231  O37 MOL C   2      20.210  15.632  49.152  1.00  0.00           O    
ATOM    232  C38 MOL C   2      14.152  17.309  60.925  1.00  0.00           C    
ATOM    233  O39 MOL C   2      24.200   8.699  60.840  1.00  0.00           O    
ATOM    234  C40 MOL C   2      17.872   9.843  54.569  1.00  0.00           C    
ATOM    235  O41 MOL C   2      18.739   8.463  56.847  1.00  0.00           O    
ATOM    236  C42 MOL C   2      16.973   5.207  59.862  1.00  0.00           C    
ATOM    237  C43 MOL C   2      21.764   2.692  48.113  1.00  0.00           C    
ATOM    238  C44 MOL C   2      23.276   4.301  42.902  1.00  0.00           C    
ATOM    239  O45 MOL C   2      13.228  12.910  42.816  1.00  0.00           O    
ATOM    240  C46 MOL C   2      19.556  11.766  36.546  1.00  0.00           C    
ATOM    241  O47 MOL C   2      18.689  13.146  38.824  1.00  0.00           O    
ATOM    242  C48 MOL C   2      20.455  16.403  41.838  1.00  0.00           C    
ATOM    243  C53 MOL C   2      12.909  30.022 107.723  1.00  0.00           C    
ATOM    244  O54 MOL C   2      14.520  29.962 110.013  1.00  0.00           O    
ATOM    245  C55 MOL C   2      17.039   8.413  96.004  1.00  0.00           C    
ATOM    246  O56 MOL C   2      18.659   8.353  98.287  1.00  0.00           O    
ATOM    247  C59 MOL C   2      16.230   5.993  94.865  1.00  0.00           C    
ATOM    248  O60 MOL C   2      14.610   6.053  92.582  1.00  0.00           O    
ATOM    249  C69 MOL C   2      25.651   7.902  90.553  1.00  0.00           C    
ATOM    250  O70 MOL C   2      25.617  10.707  90.504  1.00  0.00           O    
ATOM    251  O72 MOL C   2      33.994  -3.709  67.175  1.00  0.00           O    
ATOM    252  C73 MOL C   2      17.384   7.899  78.828  1.00  0.00           C    
ATOM    253  O74 MOL C   2      17.341  10.665  78.816  1.00  0.00           O    
ATOM    254  C75 MOL C   2      12.863  30.022  72.609  1.00  0.00           C    
ATOM    255  O76 MOL C   2      14.500  29.963  74.880  1.00  0.00           O    
ATOM    256  C79 MOL C   2      15.916   6.505  76.901  1.00  0.00           C    
ATOM    257  C83 MOL C   2      29.129  11.518  77.880  1.00  0.00           C    
ATOM    258  C86 MOL C   2      29.125   1.410  77.866  1.00  0.00           C    
ATOM    259  C87 MOL C   2      33.679   8.415  84.263  1.00  0.00           C    
ATOM    260  O88 MOL C   2      35.295   8.353  86.549  1.00  0.00           O    
ATOM    261  C89 MOL C   2      32.870   5.993  83.124  1.00  0.00           C    
ATOM    262  O90 MOL C   2      31.180   6.162  80.754  1.00  0.00           O    
ATOM    263  C91 MOL C   2      24.253   6.504  88.578  1.00  0.00           C    
ATOM    264  O92 MOL C   2      24.287   3.699  88.627  1.00  0.00           O    
ATOM    265  C93 MOL C   2      24.952   4.299  89.566  1.00  0.00           C    
ATOM    266  C94 MOL C   2      24.952   8.620  89.566  1.00  0.00           C    
ATOM    267  C11 MOL C   2      32.444   3.850  35.417  1.00  0.00           C    
ATOM    268  O12 MOL C   2      33.206   2.409  33.139  1.00  0.00           O    
ATOM    269  C25 MOL C   2      25.981  11.227  58.880  1.00  0.00           C    
ATOM    270  C29 MOL C   2      29.936   3.353  53.440  1.00  0.00           C    
ATOM    271  O30 MOL C   2      29.174   4.794  51.162  1.00  0.00           O    
ATOM    272  C31 MOL C   2      25.472   4.893  48.148  1.00  0.00           C    
ATOM    273  C32 MOL C   2      25.690  10.299  59.896  1.00  0.00           C    
ATOM    274  O34 MOL C   2      26.261   4.720  40.834  1.00  0.00           O    
ATOM    275  C38 MOL C   2      26.628  10.106  60.925  1.00  0.00           C    
ATOM    276  C40 MOL C   2      30.348   2.640  54.569  1.00  0.00           C    
ATOM    277  O41 MOL C   2      31.215   1.260  56.847  1.00  0.00           O    
ATOM    278  C42 MOL C   2      29.449  -1.996  59.862  1.00  0.00           C    
ATOM    279  O45 MOL C   2      25.704   5.707  42.816  1.00  0.00           O    
ATOM    280  C46 MOL C   2      32.032   4.563  36.546  1.00  0.00           C    
ATOM    281  O47 MOL C   2      31.166   5.943  38.824  1.00  0.00           O    
ATOM    282  C53 MOL C   2      25.386  22.819 107.723  1.00  0.00           C    
ATOM    283  O54 MOL C   2      26.997  22.759 110.013  1.00  0.00           O    
ATOM    284  C55 MOL C   2      29.515   1.210  96.004  1.00  0.00           C    
ATOM    285  O56 MOL C   2      31.135   1.150  98.287  1.00  0.00           O    
ATOM    286  C59 MOL C   2      28.706  -1.210  94.865  1.00  0.00           C    
ATOM    287  O60 MOL C   2      27.086  -1.150  92.582  1.00  0.00           O    
ATOM    288  C73 MOL C   2      29.860   0.696  78.828  1.00  0.00           C    
ATOM    289  O74 MOL C   2      29.818   3.462  78.816  1.00  0.00           O    
ATOM    290  C75 MOL C   2      25.339  22.819  72.609  1.00  0.00           C    
ATOM    291  O76 MOL C   2      26.976  22.760  74.880  1.00  0.00           O    
ATOM    292  C79 MOL C   2      28.392  -0.698  76.901  1.00  0.00           C    
ATOM    293  O50 MOL C   2       8.983  25.113 102.242  1.00  0.00           O    
ATOM    294  C57 MOL C   2      12.093  27.602 106.589  1.00  0.00           C    
ATOM    295  O58 MOL C   2      10.456  27.662 104.318  1.00  0.00           O    
ATOM    296  O72 MOL C   2       9.042  25.103  67.175  1.00  0.00           O    
ATOM    297  C77 MOL C   2      12.046  27.602  71.475  1.00  0.00           C    
ATOM    298  O78 MOL C   2      10.432  27.663  69.187  1.00  0.00           O    
ATOM    299  C86 MOL C   2       4.173  30.222  77.866  1.00  0.00           C    
ATOM    300  C87 MOL C   2       8.727  37.227  84.263  1.00  0.00           C    
ATOM    301  O88 MOL C   2      10.343  37.166  86.549  1.00  0.00           O    
ATOM    302  C89 MOL C   2       7.918  34.805  83.124  1.00  0.00           C    
ATOM    303  O90 MOL C   2       6.228  34.974  80.754  1.00  0.00           O    
ATOM    304  C11 MOL C   2       7.492  32.662  35.417  1.00  0.00           C    
ATOM    305  O12 MOL C   2       8.254  31.222  33.139  1.00  0.00           O    
ATOM    306  C27 MOL C   2       9.590  25.211  47.083  1.00  0.00           C    
ATOM    307  C29 MOL C   2       4.984  32.165  53.440  1.00  0.00           C    
ATOM    308  O30 MOL C   2       4.222  33.606  51.162  1.00  0.00           O    
ATOM    309  C33 MOL C   2      11.447  24.788  40.857  1.00  0.00           C    
ATOM    310  C35 MOL C   2      11.738  25.716  41.872  1.00  0.00           C    
ATOM    311  C36 MOL C   2      10.237  24.090  49.129  1.00  0.00           C    
ATOM    312  C40 MOL C   2       5.396  31.452  54.569  1.00  0.00           C    
ATOM    313  O41 MOL C   2       6.263  30.072  56.847  1.00  0.00           O    
ATOM    314  C43 MOL C   2       9.288  24.302  48.113  1.00  0.00           C    
ATOM    315  C44 MOL C   2      10.800  25.910  42.902  1.00  0.00           C    
ATOM    316  C46 MOL C   2       7.080  33.375  36.546  1.00  0.00           C    
ATOM    317  O47 MOL C   2       6.213  34.756  38.824  1.00  0.00           O    
ATOM    318  O50 MOL C   2      21.459  17.910 102.242  1.00  0.00           O    
ATOM    319  C55 MOL C   2       4.563  30.022  96.004  1.00  0.00           C    
ATOM    320  O56 MOL C   2       6.183  29.963  98.287  1.00  0.00           O    
ATOM    321  C57 MOL C   2      24.569  20.399 106.589  1.00  0.00           C    
ATOM    322  O58 MOL C   2      22.932  20.459 104.318  1.00  0.00           O    
ATOM    323  C59 MOL C   2       3.754  27.602  94.865  1.00  0.00           C    
ATOM    324  O60 MOL C   2       2.134  27.662  92.582  1.00  0.00           O    
ATOM    325  C69 MOL C   2      13.175  29.511  90.553  1.00  0.00           C    
ATOM    326  O70 MOL C   2      13.141  32.316  90.504  1.00  0.00           O    
ATOM    327  O72 MOL C   2      21.518  17.900  67.175  1.00  0.00           O    
ATOM    328  C73 MOL C   2       4.908  29.508  78.828  1.00  0.00           C    
ATOM    329  O74 MOL C   2       4.865  32.274  78.816  1.00  0.00           O    
ATOM    330  C77 MOL C   2      24.522  20.399  71.475  1.00  0.00           C    
ATOM    331  O78 MOL C   2      22.908  20.460  69.187  1.00  0.00           O    
ATOM    332  C79 MOL C   2       3.440  28.114  76.901  1.00  0.00           C    
ATOM    333  C86 MOL C   2      16.649  23.019  77.866  1.00  0.00           C    
ATOM    334  C87 MOL C   2      21.203  30.024  84.263  1.00  0.00           C    
ATOM    335  O88 MOL C   2      22.819  29.963  86.549  1.00  0.00           O    
ATOM    336  C89 MOL C   2      20.394  27.602  83.124  1.00  0.00           C    
ATOM    337  O90 MOL C   2      18.704  27.771  80.754  1.00  0.00           O    
ATOM    338  C91 MOL C   2      11.777  28.113  88.578  1.00  0.00           C    
ATOM    339  O92 MOL C   2      11.811  25.309  88.627  1.00  0.00           O    
ATOM    340  C93 MOL C   2      12.476  25.908  89.566  1.00  0.00           C    
ATOM    341  C94 MOL C   2      12.476  30.230  89.566  1.00  0.00           C    
ATOM    342  C11 MOL C   2      19.968  25.459  35.417  1.00  0.00           C    
ATOM    343  O12 MOL C   2      20.730  24.018  33.139  1.00  0.00           O    
ATOM    344  C27 MOL C   2      22.066  18.008  47.083  1.00  0.00           C    
ATOM    345  C29 MOL C   2      17.460  24.962  53.440  1.00  0.00           C    
ATOM    346  O30 MOL C   2      16.698  26.403  51.162  1.00  0.00           O    
ATOM    347  C31 MOL C   2      12.996  26.502  48.148  1.00  0.00           C    
ATOM    348  C33 MOL C   2      23.923  17.585  40.857  1.00  0.00           C    
ATOM    349  O34 MOL C   2      13.785  26.329  40.834  1.00  0.00           O    
ATOM    350  C35 MOL C   2      24.215  18.513  41.872  1.00  0.00           C    
ATOM    351  C36 MOL C   2      22.713  16.887  49.129  1.00  0.00           C    
ATOM    352  C40 MOL C   2      17.872  24.249  54.569  1.00  0.00           C    
ATOM    353  O41 MOL C   2      18.739  22.869  56.847  1.00  0.00           O    
ATOM    354  C42 MOL C   2      16.973  19.613  59.862  1.00  0.00           C    
ATOM    355  C43 MOL C   2      21.764  17.098  48.113  1.00  0.00           C    
ATOM    356  C44 MOL C   2      23.276  18.707  42.902  1.00  0.00           C    
ATOM    357  O45 MOL C   2      13.228  27.317  42.816  1.00  0.00           O    
ATOM    358  C46 MOL C   2      19.556  26.172  36.546  1.00  0.00           C    
ATOM    359  O47 MOL C   2      18.689  27.552  38.824  1.00  0.00           O    
ATOM    360  O50 MOL C   2      33.935  10.707 102.242  1.00  0.00           O    
ATOM    361  C55 MOL C   2      17.039  22.819  96.004  1.00  0.00           C    
ATOM    362  O56 MOL C   2      18.659  22.759  98.287  1.00  0.00           O    
ATOM    363  C59 MOL C   2      16.230  20.399  94.865  1.00  0.00           C    
ATOM    364  O60 MOL C   2      14.610  20.459  92.582  1.00  0.00           O    
ATOM    365  C69 MOL C   2      25.651  22.308  90.553  1.00  0.00           C    
ATOM    366  O70 MOL C   2      25.617  25.113  90.504  1.00  0.00           O    
ATOM    367  O72 MOL C   2      33.994  10.697  67.175  1.00  0.00           O    
ATOM    368  C73 MOL C   2      17.384  22.305  78.828  1.00  0.00           C    
ATOM    369  O74 MOL C   2      17.341  25.071  78.816  1.00  0.00           O    
ATOM    370  C79 MOL C   2      15.916  20.911  76.901  1.00  0.00           C    
ATOM    371  C86 MOL C   2      29.125  15.816  77.866  1.00  0.00           C    
ATOM    372  C87 MOL C   2      33.679  22.821  84.263  1.00  0.00           C    
ATOM    373  O88 MOL C   2      35.295  22.759  86.549  1.00  0.00           O    
ATOM    374  C89 MOL C   2      32.870  20.399  83.124  1.00  0.00           C    
ATOM    375  O90 MOL C   2      31.180  20.568  80.754  1.00  0.00           O    
ATOM    376  C91 MOL C   2      24.253  20.910  88.578  1.00  0.00           C    
ATOM    377  O92 MOL C   2      24.287  18.106  88.627  1.00  0.00           O    
ATOM    378  C93 MOL C   2      24.952  18.705  89.566  1.00  0.00           C    
ATOM    379  C94 MOL C   2      24.952  23.027  89.566  1.00  0.00           C    
ATOM    380  C11 MOL C   2      32.444  18.256  35.417  1.00  0.00           C    
ATOM    381  O12 MOL C   2      33.206  16.815  33.139  1.00  0.00           O    
ATOM    382  C29 MOL C   2      29.936  17.759  53.440  1.00  0.00           C    
ATOM    383  O30 MOL C   2      29.174  19.200  51.162  1.00  0.00           O    
ATOM    384  C31 MOL C   2      25.472  19.299  48.148  1.00  0.00           C    
ATOM    385  O34 MOL C   2      26.261  19.126  40.834  1.00  0.00           O    
ATOM    386  C40 MOL C   2      30.348  17.046  54.569  1.00  0.00           C    
ATOM    387  O41 MOL C   2      31.215  15.666  56.847  1.00  0.00           O    
ATOM    388  C42 MOL C   2      29.449  12.410  59.862  1.00  0.00           C    
ATOM    389  O45 MOL C   2      25.704  20.114  42.816  1.00  0.00           O    
ATOM    390  C46 MOL C   2      32.032  18.969  36.546  1.00  0.00           C    
ATOM    391  O47 MOL C   2      31.166  20.349  38.824  1.00  0.00           O    
ATOM    392  C55 MOL C   2      29.515  15.616  96.004  1.00  0.00           C    
ATOM    393  O56 MOL C   2      31.135  15.556  98.287  1.00  0.00           O    
ATOM    394  C59 MOL C   2      28.706  13.196  94.865  1.00  0.00           C    
ATOM    395  O60 MOL C   2      27.086  13.256  92.582  1.00  0.00           O    
ATOM    396  C73 MOL C   2      29.860  15.102  78.828  1.00  0.00           C    
ATOM    397  O74 MOL C   2      29.818  17.868  78.816  1.00  0.00           O    
ATOM    398  C79 MOL C   2      28.392  13.708  76.901  1.00  0.00           C    
ATOM    399  O50 MOL C   2      11.188   2.426 102.242  1.00  0.00           O    
ATOM    400  C57 MOL C   2       7.477   3.875 106.589  1.00  0.00           C    
ATOM    401  O58 MOL C   2       8.244   2.427 104.318  1.00  0.00           O    
ATOM    402  O72 MOL C   2      11.167   2.483  67.175  1.00  0.00           O    
ATOM    403  C77 MOL C   2       7.501   3.834  71.475  1.00  0.00           C    
ATOM    404  O78 MOL C   2       8.256   2.406  69.187  1.00  0.00           O    
ATOM    405  O50 MOL C   2      23.664  -4.777 102.242  1.00  0.00           O    
ATOM    406  C57 MOL C   2      19.953  -3.328 106.589  1.00  0.00           C    
ATOM    407  O58 MOL C   2      20.720  -4.776 104.318  1.00  0.00           O    
ATOM    408  O72 MOL C   2      23.643  -4.720  67.175  1.00  0.00           O    
ATOM    409  C77 MOL C   2      19.977  -3.369  71.475  1.00  0.00           C    
ATOM    410  O78 MOL C   2      20.732  -4.797  69.187  1.00  0.00           O    
ATOM    411  C77 MOL C   2      32.453 -10.572  71.475  1.00  0.00           C    
ATOM    412  O78 MOL C   2      33.208 -12.000  69.187  1.00  0.00           O    
ATOM    413  C27 MOL C   2      10.800   2.903  47.083  1.00  0.00           C    
ATOM    414  C33 MOL C   2      10.237   4.722  40.857  1.00  0.00           C    
ATOM    415  C35 MOL C   2       9.288   4.511  41.872  1.00  0.00           C    
ATOM    416  C36 MOL C   2      11.447   4.024  49.129  1.00  0.00           C    
ATOM    417  C42 MOL C   2      11.956  -2.310  59.862  1.00  0.00           C    
ATOM    418  C43 MOL C   2      11.738   3.096  48.113  1.00  0.00           C    
ATOM    419  C44 MOL C   2       9.590   3.601  42.902  1.00  0.00           C    
ATOM    420  O50 MOL C   2      11.188  16.832 102.242  1.00  0.00           O    
ATOM    421  C55 MOL C   2       9.146  -3.856  96.004  1.00  0.00           C    
ATOM    422  O56 MOL C   2       8.388  -2.424  98.287  1.00  0.00           O    
ATOM    423  C57 MOL C   2       7.477  18.281 106.589  1.00  0.00           C    
ATOM    424  O58 MOL C   2       8.244  16.833 104.318  1.00  0.00           O    
ATOM    425  C59 MOL C   2      11.647  -3.347  94.865  1.00  0.00           C    
ATOM    426  O60 MOL C   2      12.405  -4.779  92.582  1.00  0.00           O    
ATOM    427  C69 MOL C   2       5.283   3.857  90.553  1.00  0.00           C    
ATOM    428  O70 MOL C   2       2.871   2.426  90.504  1.00  0.00           O    
ATOM    429  O72 MOL C   2      11.167  16.889  67.175  1.00  0.00           O    
ATOM    430  C77 MOL C   2       7.501  18.240  71.475  1.00  0.00           C    
ATOM    431  O78 MOL C   2       8.256  16.812  69.187  1.00  0.00           O    
ATOM    432  C86 MOL C   2       9.168  10.112  77.866  1.00  0.00           C    
ATOM    433  C87 MOL C   2       0.826  10.553  84.263  1.00  0.00           C    
ATOM    434  O88 MOL C   2       0.070  11.983  86.549  1.00  0.00           O    
ATOM    435  C89 MOL C   2       3.327  11.064  83.124  1.00  0.00           C    
ATOM    436  O90 MOL C   2       4.026   9.515  80.754  1.00  0.00           O    
ATOM    437  C91 MOL C   2       7.193   3.346  88.578  1.00  0.00           C    
ATOM    438  O92 MOL C   2       9.605   4.778  88.627  1.00  0.00           O    
ATOM    439  C93 MOL C   2       8.753   5.054  89.566  1.00  0.00           C    
ATOM    440  C94 MOL C   2       5.010   2.893  89.566  1.00  0.00           C    
ATOM    441  O26 MOL C   2      17.218  -5.977  58.858  1.00  0.00           O    
ATOM    442  C27 MOL C   2      23.276  -4.301  47.083  1.00  0.00           C    
ATOM    443  C33 MOL C   2      22.713  -2.481  40.857  1.00  0.00           C    
ATOM    444  C35 MOL C   2      21.764  -2.692  41.872  1.00  0.00           C    
ATOM    445  C36 MOL C   2      23.923  -3.179  49.129  1.00  0.00           C    
ATOM    446  O39 MOL C   2      17.795  -5.001  60.840  1.00  0.00           O    
ATOM    447  C42 MOL C   2      24.432  -9.513  59.862  1.00  0.00           C    
ATOM    448  C43 MOL C   2      24.215  -4.107  48.113  1.00  0.00           C    
ATOM    449  C44 MOL C   2      22.066  -3.602  42.902  1.00  0.00           C    
ATOM    450  O50 MOL C   2      23.664   9.629 102.242  1.00  0.00           O    
ATOM    451  C55 MOL C   2      21.622 -11.059  96.004  1.00  0.00           C    
ATOM    452  O56 MOL C   2      20.864  -9.627  98.287  1.00  0.00           O    
ATOM    453  C57 MOL C   2      19.953  11.078 106.589  1.00  0.00           C    
ATOM    454  O58 MOL C   2      20.720   9.630 104.318  1.00  0.00           O    
ATOM    455  C59 MOL C   2      24.123 -10.550  94.865  1.00  0.00           C    
ATOM    456  O60 MOL C   2      24.881 -11.982  92.582  1.00  0.00           O    
ATOM    457  C69 MOL C   2      17.759  -3.346  90.553  1.00  0.00           C    
ATOM    458  O70 MOL C   2      15.347  -4.777  90.504  1.00  0.00           O    
ATOM    459  O72 MOL C   2      23.643   9.686  67.175  1.00  0.00           O    
ATOM    460  C77 MOL C   2      19.977  11.037  71.475  1.00  0.00           C    
ATOM    461  O78 MOL C   2      20.732   9.609  69.187  1.00  0.00           O    
ATOM    462  C86 MOL C   2      21.644   2.909  77.866  1.00  0.00           C    
ATOM    463  C87 MOL C   2      13.302   3.350  84.263  1.00  0.00           C    
ATOM    464  O88 MOL C   2      12.547   4.780  86.549  1.00  0.00           O    
ATOM    465  C89 MOL C   2      15.803   3.861  83.124  1.00  0.00           C    
ATOM    466  O90 MOL C   2      16.502   2.312  80.754  1.00  0.00           O    
ATOM    467  C91 MOL C   2      19.669  -3.857  88.578  1.00  0.00           C    
ATOM    468  O92 MOL C   2      22.081  -2.425  88.627  1.00  0.00           O    
ATOM    469  C93 MOL C   2      21.229  -2.150  89.566  1.00  0.00           C    
ATOM    470  C94 MOL C   2      17.486  -4.310  89.566  1.00  0.00           C    
ATOM    471  O26 MOL C   2      29.694 -13.180  58.858  1.00  0.00           O    
ATOM    472  O39 MOL C   2      30.271 -12.204  60.840  1.00  0.00           O    
ATOM    473  C57 MOL C   2      32.429   3.875 106.589  1.00  0.00           C    
ATOM    474  O58 MOL C   2      33.196   2.427 104.318  1.00  0.00           O    
ATOM    475  C69 MOL C   2      30.235 -10.549  90.553  1.00  0.00           C    
ATOM    476  O70 MOL C   2      27.823 -11.980  90.504  1.00  0.00           O    
ATOM    477  C77 MOL C   2      32.453   3.834  71.475  1.00  0.00           C    
ATOM    478  O78 MOL C   2      33.208   2.406  69.187  1.00  0.00           O    
ATOM    479  C87 MOL C   2      25.778  -3.853  84.263  1.00  0.00           C    
ATOM    480  O88 MOL C   2      25.023  -2.423  86.549  1.00  0.00           O    
ATOM    481  C89 MOL C   2      28.279  -3.342  83.124  1.00  0.00           C    
ATOM    482  O90 MOL C   2      28.978  -4.891  80.754  1.00  0.00           O    
ATOM    483  C91 MOL C   2      32.145 -11.060  88.578  1.00  0.00           C    
ATOM    484  O92 MOL C   2      34.557  -9.628  88.627  1.00  0.00           O    
ATOM    485  C93 MOL C   2      33.705  -9.353  89.566  1.00  0.00           C    
ATOM    486  C94 MOL C   2      29.962 -11.513  89.566  1.00  0.00           C    
ATOM    487  C11 MOL C   2       5.396  11.766  35.417  1.00  0.00           C    
ATOM    488  O12 MOL C   2       6.263  13.146  33.139  1.00  0.00           O    
ATOM    489  C27 MOL C   2      10.800  17.309  47.083  1.00  0.00           C    
ATOM    490  C29 MOL C   2       7.080   9.843  53.440  1.00  0.00           C    
ATOM    491  O30 MOL C   2       6.213   8.463  51.162  1.00  0.00           O    
ATOM    492  C31 MOL C   2       7.979   5.207  48.148  1.00  0.00           C    
ATOM    493  C33 MOL C   2      10.237  19.128  40.857  1.00  0.00           C    
ATOM    494  O34 MOL C   2       7.734   5.977  40.834  1.00  0.00           O    
ATOM    495  C35 MOL C   2       9.288  18.917  41.872  1.00  0.00           C    
ATOM    496  C36 MOL C   2      11.447  18.430  49.129  1.00  0.00           C    
ATOM    497  C40 MOL C   2       7.492  10.556  54.569  1.00  0.00           C    
ATOM    498  O41 MOL C   2       8.254  11.997  56.847  1.00  0.00           O    
ATOM    499  C42 MOL C   2      11.956  12.096  59.862  1.00  0.00           C    
ATOM    500  C43 MOL C   2      11.738  17.502  48.113  1.00  0.00           C    
ATOM    501  C44 MOL C   2       9.590  18.007  42.902  1.00  0.00           C    
ATOM    502  O45 MOL C   2       7.157   5.001  42.816  1.00  0.00           O    
ATOM    503  C46 MOL C   2       4.984  11.053  36.546  1.00  0.00           C    
ATOM    504  O47 MOL C   2       4.222   9.612  38.824  1.00  0.00           O    
ATOM    505  C55 MOL C   2       9.146  10.550  96.004  1.00  0.00           C    
ATOM    506  O56 MOL C   2       8.388  11.982  98.287  1.00  0.00           O    
ATOM    507  C57 MOL C   2       7.477  32.687 106.589  1.00  0.00           C    
ATOM    508  O58 MOL C   2       8.244  31.239 104.318  1.00  0.00           O    
ATOM    509  C59 MOL C   2      11.647  11.059  94.865  1.00  0.00           C    
ATOM    510  O60 MOL C   2      12.405   9.627  92.582  1.00  0.00           O    
ATOM    511  C69 MOL C   2       5.283  18.263  90.553  1.00  0.00           C    
ATOM    512  O70 MOL C   2       2.871  16.832  90.504  1.00  0.00           O    
ATOM    513  C73 MOL C   2       9.420  11.105  78.828  1.00  0.00           C    
ATOM    514  O74 MOL C   2       7.045   9.686  78.816  1.00  0.00           O    
ATOM    515  C77 MOL C   2       7.501  32.646  71.475  1.00  0.00           C    
ATOM    516  O78 MOL C   2       8.256  31.219  69.187  1.00  0.00           O    
ATOM    517  C79 MOL C   2      11.361  10.531  76.901  1.00  0.00           C    
ATOM    518  C86 MOL C   2       9.168  24.518  77.866  1.00  0.00           C    
ATOM    519  C87 MOL C   2       0.826  24.959  84.263  1.00  0.00           C    
ATOM    520  O88 MOL C   2       0.070  26.389  86.549  1.00  0.00           O    
ATOM    521  C89 MOL C   2       3.327  25.470  83.124  1.00  0.00           C    
ATOM    522  O90 MOL C   2       4.026  23.921  80.754  1.00  0.00           O    
ATOM    523  C91 MOL C   2       7.193  17.752  88.578  1.00  0.00           C    
ATOM    524  O92 MOL C   2       9.605  19.184  88.627  1.00  0.00           O    
ATOM    525  C93 MOL C   2       8.753  19.460  89.566  1.00  0.00           C    
ATOM    526  C94 MOL C   2       5.010  17.299  89.566  1.00  0.00           C    
ATOM    527  C11 MOL C   2      17.872   4.563  35.417  1.00  0.00           C    
ATOM    528  O12 MOL C   2      18.739   5.943  33.139  1.00  0.00           O    
ATOM    529  C25 MOL C   2      14.715  -4.722  58.880  1.00  0.00           C    
ATOM    530  O26 MOL C   2      17.218   8.429  58.858  1.00  0.00           O    
ATOM    531  C27 MOL C   2      23.276  10.106  47.083  1.00  0.00           C    
ATOM    532  O28 MOL C   2      13.228   1.496  47.170  1.00  0.00           O    
ATOM    533  C29 MOL C   2      19.556   2.640  53.440  1.00  0.00           C    
ATOM    534  O30 MOL C   2      18.689   1.260  51.162  1.00  0.00           O    
ATOM    535  C31 MOL C   2      20.455  -1.996  48.148  1.00  0.00           C    
ATOM    536  C32 MOL C   2      15.664  -4.511  59.896  1.00  0.00           C    
ATOM    537  C33 MOL C   2      22.713  11.925  40.857  1.00  0.00           C    
ATOM    538  O34 MOL C   2      20.210  -1.226  40.834  1.00  0.00           O    
ATOM    539  C35 MOL C   2      21.764  11.714  41.872  1.00  0.00           C    
ATOM    540  C36 MOL C   2      23.923  11.227  49.129  1.00  0.00           C    
ATOM    541  O37 MOL C   2      13.785   2.483  49.152  1.00  0.00           O    
ATOM    542  C38 MOL C   2      15.362  -3.602  60.925  1.00  0.00           C    
ATOM    543  O39 MOL C   2      17.795   9.405  60.840  1.00  0.00           O    
ATOM    544  C40 MOL C   2      19.968   3.353  54.569  1.00  0.00           C    
ATOM    545  O41 MOL C   2      20.730   4.794  56.847  1.00  0.00           O    
ATOM    546  C42 MOL C   2      24.432   4.893  59.862  1.00  0.00           C    
ATOM    547  C43 MOL C   2      24.215  10.299  48.113  1.00  0.00           C    
ATOM    548  C44 MOL C   2      22.066  10.804  42.902  1.00  0.00           C    
ATOM    549  O45 MOL C   2      19.633  -2.202  42.816  1.00  0.00           O    
ATOM    550  C46 MOL C   2      17.460   3.850  36.546  1.00  0.00           C    
ATOM    551  O47 MOL C   2      16.698   2.409  38.824  1.00  0.00           O    
ATOM    552  C48 MOL C   2      12.996   2.310  41.838  1.00  0.00           C    
ATOM    553  C55 MOL C   2      21.622   3.347  96.004  1.00  0.00           C    
ATOM    554  O56 MOL C   2      20.864   4.779  98.287  1.00  0.00           O    
ATOM    555  C57 MOL C   2      19.953  25.484 106.589  1.00  0.00           C    
ATOM    556  O58 MOL C   2      20.720  24.036 104.318  1.00  0.00           O    
ATOM    557  C59 MOL C   2      24.123   3.856  94.865  1.00  0.00           C    
ATOM    558  O60 MOL C   2      24.881   2.424  92.582  1.00  0.00           O    
ATOM    559  C69 MOL C   2      17.759  11.060  90.553  1.00  0.00           C    
ATOM    560  O70 MOL C   2      15.347   9.629  90.504  1.00  0.00           O    
ATOM    561  C73 MOL C   2      21.896   3.902  78.828  1.00  0.00           C    
ATOM    562  O74 MOL C   2      19.522   2.483  78.816  1.00  0.00           O    
ATOM    563  C77 MOL C   2      19.977  25.443  71.475  1.00  0.00           C    
ATOM    564  O78 MOL C   2      20.732  24.015  69.187  1.00  0.00           O    
ATOM    565  C79 MOL C   2      23.837   3.328  76.901  1.00  0.00           C    
ATOM    566  C83 MOL C   2      12.888  12.264  77.880  1.00  0.00           C    
ATOM    567  C86 MOL C   2      21.644  17.315  77.866  1.00  0.00           C    
ATOM    568  C87 MOL C   2      13.302  17.756  84.263  1.00  0.00           C    
ATOM    569  O88 MOL C   2      12.547  19.186  86.549  1.00  0.00           O    
ATOM    570  C89 MOL C   2      15.803  18.267  83.124  1.00  0.00           C    
ATOM    571  O90 MOL C   2      16.502  16.718  80.754  1.00  0.00           O    
ATOM    572  C91 MOL C   2      19.669  10.549  88.578  1.00  0.00           C    
ATOM    573  O92 MOL C   2      22.081  11.981  88.627  1.00  0.00           O    
ATOM    574  C93 MOL C   2      21.229  12.257  89.566  1.00  0.00           C    
ATOM    575  C94 MOL C   2      17.486  10.096  89.566  1.00  0.00           C    
ATOM    576  C11 MOL C   2      30.348  -2.640  35.417  1.00  0.00           C    
ATOM    577  O12 MOL C   2      31.215  -1.260  33.139  1.00  0.00           O    
ATOM    578  C25 MOL C   2      27.191 -11.925  58.880  1.00  0.00           C    
ATOM    579  O26 MOL C   2      29.694   1.226  58.858  1.00  0.00           O    
ATOM    580  O28 MOL C   2      25.704  -5.707  47.170  1.00  0.00           O    
ATOM    581  C29 MOL C   2      32.032  -4.563  53.440  1.00  0.00           C    
ATOM    582  O30 MOL C   2      31.166  -5.943  51.162  1.00  0.00           O    
ATOM    583  C32 MOL C   2      28.140 -11.714  59.896  1.00  0.00           C    
ATOM    584  O37 MOL C   2      26.261  -4.720  49.152  1.00  0.00           O    
ATOM    585  C38 MOL C   2      27.838 -10.805  60.925  1.00  0.00           C    
ATOM    586  O39 MOL C   2      30.271   2.202  60.840  1.00  0.00           O    
ATOM    587  C40 MOL C   2      32.444  -3.850  54.569  1.00  0.00           C    
ATOM    588  O41 MOL C   2      33.206  -2.409  56.847  1.00  0.00           O    
ATOM    589  C46 MOL C   2      29.936  -3.353  36.546  1.00  0.00           C    
ATOM    590  O47 MOL C   2      29.174  -4.794  38.824  1.00  0.00           O    
ATOM    591  C48 MOL C   2      25.472  -4.893  41.838  1.00  0.00           C    
ATOM    592  C49 MOL C   2      13.601   3.857 102.291  1.00  0.00           C    
ATOM    593  C55 MOL C   2      34.099  -3.856  96.004  1.00  0.00           C    
ATOM    594  O56 MOL C   2      33.340  -2.424  98.287  1.00  0.00           O    
ATOM    595  C57 MOL C   2      32.429  18.281 106.589  1.00  0.00           C    
ATOM    596  O58 MOL C   2      33.196  16.833 104.318  1.00  0.00           O    
ATOM    597  C59 MOL C   2      36.599  -3.347  94.865  1.00  0.00           C    
ATOM    598  O60 MOL C   2      37.357  -4.779  92.582  1.00  0.00           O    
ATOM    599  C63 MOL C   2      15.510   3.347 100.316  1.00  0.00           C    
ATOM    600  O64 MOL C   2      17.922   4.777 100.365  1.00  0.00           O    
ATOM    601  C66 MOL C   2      17.070   5.054 101.304  1.00  0.00           C    
ATOM    602  C67 MOL C   2      13.328   2.893 101.304  1.00  0.00           C    
ATOM    603  C69 MOL C   2      30.235   3.857  90.553  1.00  0.00           C    
ATOM    604  O70 MOL C   2      27.823   2.426  90.504  1.00  0.00           O    
ATOM    605  C71 MOL C   2      13.505   4.024  67.153  1.00  0.00           C    
ATOM    606  C77 MOL C   2      32.453  18.240  71.475  1.00  0.00           C    
ATOM    607  O78 MOL C   2      33.208  16.812  69.187  1.00  0.00           O    
ATOM    608  C81 MOL C   2      15.363   3.601  65.108  1.00  0.00           C    
ATOM    609  O82 MOL C   2      17.795   5.001  65.193  1.00  0.00           O    
ATOM    610  C83 MOL C   2      25.364   5.061  77.880  1.00  0.00           C    
ATOM    611  C84 MOL C   2      16.974   5.206  66.171  1.00  0.00           C    
ATOM    612  C85 MOL C   2      13.214   3.095  66.136  1.00  0.00           C    
ATOM    613  C87 MOL C   2      25.778  10.553  84.263  1.00  0.00           C    
ATOM    614  O88 MOL C   2      25.023  11.983  86.549  1.00  0.00           O    
ATOM    615  C89 MOL C   2      28.279  11.064  83.124  1.00  0.00           C    
ATOM    616  O90 MOL C   2      28.978   9.515  80.754  1.00  0.00           O    
ATOM    617  C91 MOL C   2      32.145   3.346  88.578  1.00  0.00           C    
ATOM    618  O92 MOL C   2      34.557   4.778  88.627  1.00  0.00           O    
ATOM    619  C93 MOL C   2      33.705   5.054  89.566  1.00  0.00           C    
ATOM    620  C94 MOL C   2      29.962   2.893  89.566  1.00  0.00           C    
ATOM    621  C49 MOL C   2      26.077  -3.346 102.291  1.00  0.00           C    
ATOM    622  C63 MOL C   2      27.986  -3.856 100.316  1.00  0.00           C    
ATOM    623  O64 MOL C   2      30.398  -2.426 100.365  1.00  0.00           O    
ATOM    624  C66 MOL C   2      29.546  -2.149 101.304  1.00  0.00           C    
ATOM    625  C67 MOL C   2      25.804  -4.310 101.304  1.00  0.00           C    
ATOM    626  C71 MOL C   2      25.981  -3.179  67.153  1.00  0.00           C    
ATOM    627  C81 MOL C   2      27.839  -3.602  65.108  1.00  0.00           C    
ATOM    628  O82 MOL C   2      30.271  -2.202  65.193  1.00  0.00           O    
ATOM    629  C84 MOL C   2      29.450  -1.997  66.171  1.00  0.00           C    
ATOM    630  C85 MOL C   2      25.690  -4.108  66.136  1.00  0.00           C    
ATOM    631  C11 MOL C   2       5.396  26.172  35.417  1.00  0.00           C    
ATOM    632  O12 MOL C   2       6.263  27.552  33.139  1.00  0.00           O    
ATOM    633  C27 MOL C   2      10.800  31.715  47.083  1.00  0.00           C    
ATOM    634  C29 MOL C   2       7.080  24.249  53.440  1.00  0.00           C    
ATOM    635  O30 MOL C   2       6.213  22.869  51.162  1.00  0.00           O    
ATOM    636  C31 MOL C   2       7.979  19.613  48.148  1.00  0.00           C    
ATOM    637  C33 MOL C   2      10.237  33.534  40.857  1.00  0.00           C    
ATOM    638  O34 MOL C   2       7.734  20.383  40.834  1.00  0.00           O    
ATOM    639  C35 MOL C   2       9.288  33.323  41.872  1.00  0.00           C    
ATOM    640  C36 MOL C   2      11.447  32.836  49.129  1.00  0.00           C    
ATOM    641  C40 MOL C   2       7.492  24.962  54.569  1.00  0.00           C    
ATOM    642  O41 MOL C   2       8.254  26.403  56.847  1.00  0.00           O    
ATOM    643  C42 MOL C   2      11.956  26.502  59.862  1.00  0.00           C    
ATOM    644  C43 MOL C   2      11.738  31.908  48.113  1.00  0.00           C    
ATOM    645  C44 MOL C   2       9.590  32.414  42.902  1.00  0.00           C    
ATOM    646  O45 MOL C   2       7.157  19.407  42.816  1.00  0.00           O    
ATOM    647  C46 MOL C   2       4.984  25.459  36.546  1.00  0.00           C    
ATOM    648  O47 MOL C   2       4.222  24.018  38.824  1.00  0.00           O    
ATOM    649  C55 MOL C   2       9.146  24.956  96.004  1.00  0.00           C    
ATOM    650  O56 MOL C   2       8.388  26.389  98.287  1.00  0.00           O    
ATOM    651  C59 MOL C   2      11.647  25.465  94.865  1.00  0.00           C    
ATOM    652  O60 MOL C   2      12.405  24.033  92.582  1.00  0.00           O    
ATOM    653  C69 MOL C   2       5.283  32.670  90.553  1.00  0.00           C    
ATOM    654  O70 MOL C   2       2.871  31.238  90.504  1.00  0.00           O    
ATOM    655  C73 MOL C   2       9.420  25.511  78.828  1.00  0.00           C    
ATOM    656  O74 MOL C   2       7.045  24.092  78.816  1.00  0.00           O    
ATOM    657  C79 MOL C   2      11.361  24.937  76.901  1.00  0.00           C    
ATOM    658  C91 MOL C   2       7.193  32.158  88.578  1.00  0.00           C    
ATOM    659  O92 MOL C   2       9.605  33.590  88.627  1.00  0.00           O    
ATOM    660  C93 MOL C   2       8.753  33.866  89.566  1.00  0.00           C    
ATOM    661  C94 MOL C   2       5.010  31.705  89.566  1.00  0.00           C    
ATOM    662  C11 MOL C   2      17.872  18.969  35.417  1.00  0.00           C    
ATOM    663  O12 MOL C   2      18.739  20.349  33.139  1.00  0.00           O    
ATOM    664  C25 MOL C   2      14.715   9.684  58.880  1.00  0.00           C    
ATOM    665  O26 MOL C   2      17.218  22.835  58.858  1.00  0.00           O    
ATOM    666  C27 MOL C   2      23.276  24.512  47.083  1.00  0.00           C    
ATOM    667  O28 MOL C   2      13.228  15.902  47.170  1.00  0.00           O    
ATOM    668  C29 MOL C   2      19.556  17.046  53.440  1.00  0.00           C    
ATOM    669  O30 MOL C   2      18.689  15.666  51.162  1.00  0.00           O    
ATOM    670  C31 MOL C   2      20.455  12.410  48.148  1.00  0.00           C    
ATOM    671  C32 MOL C   2      15.664   9.895  59.896  1.00  0.00           C    
ATOM    672  C33 MOL C   2      22.713  26.331  40.857  1.00  0.00           C    
ATOM    673  O34 MOL C   2      20.210  13.180  40.834  1.00  0.00           O    
ATOM    674  C35 MOL C   2      21.764  26.120  41.872  1.00  0.00           C    
ATOM    675  C36 MOL C   2      23.923  25.633  49.129  1.00  0.00           C    
ATOM    676  O37 MOL C   2      13.785  16.889  49.152  1.00  0.00           O    
ATOM    677  C38 MOL C   2      15.362  10.805  60.925  1.00  0.00           C    
ATOM    678  O39 MOL C   2      17.795  23.811  60.840  1.00  0.00           O    
ATOM    679  C40 MOL C   2      19.968  17.759  54.569  1.00  0.00           C    
ATOM    680  O41 MOL C   2      20.730  19.200  56.847  1.00  0.00           O    
ATOM    681  C42 MOL C   2      24.432  19.299  59.862  1.00  0.00           C    
ATOM    682  C43 MOL C   2      24.215  24.705  48.113  1.00  0.00           C    
ATOM    683  C44 MOL C   2      22.066  25.210  42.902  1.00  0.00           C    
ATOM    684  O45 MOL C   2      19.633  12.204  42.816  1.00  0.00           O    
ATOM    685  C46 MOL C   2      17.460  18.256  36.546  1.00  0.00           C    
ATOM    686  O47 MOL C   2      16.698  16.815  38.824  1.00  0.00           O    
ATOM    687  C48 MOL C   2      12.996  16.716  41.838  1.00  0.00           C    
ATOM    688  C53 MOL C   2       4.973   3.372 107.723  1.00  0.00           C    
ATOM    689  O54 MOL C   2       4.220   4.797 110.013  1.00  0.00           O    
ATOM    690  C55 MOL C   2      21.622  17.753  96.004  1.00  0.00           C    
ATOM    691  O56 MOL C   2      20.864  19.185  98.287  1.00  0.00           O    
ATOM    692  C59 MOL C   2      24.123  18.262  94.865  1.00  0.00           C    
ATOM    693  O60 MOL C   2      24.881  16.830  92.582  1.00  0.00           O    
ATOM    694  C69 MOL C   2      17.759  25.467  90.553  1.00  0.00           C    
ATOM    695  O70 MOL C   2      15.347  24.035  90.504  1.00  0.00           O    
ATOM    696  C73 MOL C   2      21.896  18.308  78.828  1.00  0.00           C    
ATOM    697  O74 MOL C   2      19.522  16.889  78.816  1.00  0.00           O    
ATOM    698  C75 MOL C   2       4.996   3.332  72.609  1.00  0.00           C    
ATOM    699  O76 MOL C   2       4.230   4.779  74.880  1.00  0.00           O    
ATOM    700  C79 MOL C   2      23.837  17.734  76.901  1.00  0.00           C    
ATOM    701  C83 MOL C   2      12.888  26.671  77.880  1.00  0.00           C    
ATOM    702  C87 MOL C   2      13.302  32.162  84.263  1.00  0.00           C    
ATOM    703  O88 MOL C   2      12.547  33.593  86.549  1.00  0.00           O    
ATOM    704  C89 MOL C   2      15.803  32.673  83.124  1.00  0.00           C    
ATOM    705  O90 MOL C   2      16.502  31.124  80.754  1.00  0.00           O    
ATOM    706  C91 MOL C   2      19.669  24.955  88.578  1.00  0.00           C    
ATOM    707  O92 MOL C   2      22.081  26.387  88.627  1.00  0.00           O    
ATOM    708  C93 MOL C   2      21.229  26.663  89.566  1.00  0.00           C    
ATOM    709  C94 MOL C   2      17.486  24.502  89.566  1.00  0.00           C    
ATOM    710  C11 MOL C   2      30.348  11.766  35.417  1.00  0.00           C    
ATOM    711  O12 MOL C   2      31.215  13.146  33.139  1.00  0.00           O    
ATOM    712  C25 MOL C   2      27.191   2.481  58.880  1.00  0.00           C    
ATOM    713  O26 MOL C   2      29.694  15.632  58.858  1.00  0.00           O    
ATOM    714  O28 MOL C   2      25.704   8.699  47.170  1.00  0.00           O    
ATOM    715  C29 MOL C   2      32.032   9.843  53.440  1.00  0.00           C    
ATOM    716  O30 MOL C   2      31.166   8.463  51.162  1.00  0.00           O    
ATOM    717  C32 MOL C   2      28.140   2.692  59.896  1.00  0.00           C    
ATOM    718  O37 MOL C   2      26.261   9.686  49.152  1.00  0.00           O    
ATOM    719  C38 MOL C   2      27.838   3.602  60.925  1.00  0.00           C    
ATOM    720  O39 MOL C   2      30.271  16.608  60.840  1.00  0.00           O    
ATOM    721  C40 MOL C   2      32.444  10.556  54.569  1.00  0.00           C    
ATOM    722  O41 MOL C   2      33.206  11.997  56.847  1.00  0.00           O    
ATOM    723  C46 MOL C   2      29.936  11.053  36.546  1.00  0.00           C    
ATOM    724  O47 MOL C   2      29.174   9.612  38.824  1.00  0.00           O    
ATOM    725  C48 MOL C   2      25.472   9.513  41.838  1.00  0.00           C    
ATOM    726  C49 MOL C   2      13.601  18.263 102.291  1.00  0.00           C    
ATOM    727  C53 MOL C   2      17.449  -3.831 107.723  1.00  0.00           C    
ATOM    728  O54 MOL C   2      16.696  -2.406 110.013  1.00  0.00           O    
ATOM    729  C55 MOL C   2      34.099  10.550  96.004  1.00  0.00           C    
ATOM    730  O56 MOL C   2      33.340  11.982  98.287  1.00  0.00           O    
ATOM    731  C59 MOL C   2      36.599  11.059  94.865  1.00  0.00           C    
ATOM    732  O60 MOL C   2      37.357   9.627  92.582  1.00  0.00           O    
ATOM    733  C63 MOL C   2      15.510  17.753 100.316  1.00  0.00           C    
ATOM    734  O64 MOL C   2      17.922  19.184 100.365  1.00  0.00           O    
ATOM    735  C66 MOL C   2      17.070  19.460 101.304  1.00  0.00           C    
ATOM    736  C67 MOL C   2      13.328  17.299 101.304  1.00  0.00           C    
ATOM    737  C69 MOL C   2      30.235  18.263  90.553  1.00  0.00           C    
ATOM    738  O70 MOL C   2      27.823  16.832  90.504  1.00  0.00           O    
ATOM    739  C71 MOL C   2      13.505  18.430  67.153  1.00  0.00           C    
ATOM    740  C75 MOL C   2      17.472  -3.871  72.609  1.00  0.00           C    
ATOM    741  O76 MOL C   2      16.706  -2.424  74.880  1.00  0.00           O    
ATOM    742  C81 MOL C   2      15.363  18.007  65.108  1.00  0.00           C    
ATOM    743  O82 MOL C   2      17.795  19.407  65.193  1.00  0.00           O    
ATOM    744  C83 MOL C   2      25.364  19.468  77.880  1.00  0.00           C    
ATOM    745  C84 MOL C   2      16.974  19.612  66.171  1.00  0.00           C    
ATOM    746  C85 MOL C   2      13.214  17.502  66.136  1.00  0.00           C    
ATOM    747  C87 MOL C   2      25.778  24.959  84.263  1.00  0.00           C    
ATOM    748  O88 MOL C   2      25.023  26.389  86.549  1.00  0.00           O    
ATOM    749  C89 MOL C   2      28.279  25.470  83.124  1.00  0.00           C    
ATOM    750  O90 MOL C   2      28.978  23.921  80.754  1.00  0.00           O    
ATOM    751  C91 MOL C   2      32.145  17.752  88.578  1.00  0.00           C    
ATOM    752  O92 MOL C   2      34.557  19.184  88.627  1.00  0.00           O    
ATOM    753  C93 MOL C   2      33.705  19.460  89.566  1.00  0.00           C    
ATOM    754  C94 MOL C   2      29.962  17.299  89.566  1.00  0.00           C    
ATOM    755  C49 MOL C   2      26.077  11.060 102.291  1.00  0.00           C    
ATOM    756  C63 MOL C   2      27.986  10.550 100.316  1.00  0.00           C    
ATOM    757  O64 MOL C   2      30.398  11.981 100.365  1.00  0.00           O    
ATOM    758  C66 MOL C   2      29.546  12.257 101.304  1.00  0.00           C    
ATOM    759  C67 MOL C   2      25.804  10.096 101.304  1.00  0.00           C    
ATOM    760  C71 MOL C   2      25.981  11.227  67.153  1.00  0.00           C    
ATOM    761  C75 MOL C   2      29.949 -11.074  72.609  1.00  0.00           C    
ATOM    762  O76 MOL C   2      29.182  -9.627  74.880  1.00  0.00           O    
ATOM    763  C81 MOL C   2      27.839  10.804  65.108  1.00  0.00           C    
ATOM    764  O82 MOL C   2      30.271  12.204  65.193  1.00  0.00           O    
ATOM    765  C84 MOL C   2      29.450  12.409  66.171  1.00  0.00           C    
ATOM    766  C85 MOL C   2      25.690  10.298  66.136  1.00  0.00           C    
ATOM    767  C31 MOL C   2       7.979  34.019  48.148  1.00  0.00           C    
ATOM    768  O34 MOL C   2       7.734  34.789  40.834  1.00  0.00           O    
ATOM    769  O45 MOL C   2       7.157  33.813  42.816  1.00  0.00           O    
ATOM    770  C25 MOL C   2      14.715  24.090  58.880  1.00  0.00           C    
ATOM    771  O28 MOL C   2      13.228  30.308  47.170  1.00  0.00           O    
ATOM    772  C31 MOL C   2      20.455  26.816  48.148  1.00  0.00           C    
ATOM    773  C32 MOL C   2      15.664  24.302  59.896  1.00  0.00           C    
ATOM    774  O34 MOL C   2      20.210  27.586  40.834  1.00  0.00           O    
ATOM    775  O37 MOL C   2      13.785  31.295  49.152  1.00  0.00           O    
ATOM    776  C38 MOL C   2      15.362  25.211  60.925  1.00  0.00           C    
ATOM    777  O45 MOL C   2      19.633  26.610  42.816  1.00  0.00           O    
ATOM    778  C48 MOL C   2      12.996  31.122  41.838  1.00  0.00           C    
ATOM    779  C53 MOL C   2       4.973  17.778 107.723  1.00  0.00           C    
ATOM    780  O54 MOL C   2       4.220  19.203 110.013  1.00  0.00           O    
ATOM    781  C75 MOL C   2       4.996  17.738  72.609  1.00  0.00           C    
ATOM    782  O76 MOL C   2       4.230  19.185  74.880  1.00  0.00           O    
ATOM    783  C25 MOL C   2      27.191  16.887  58.880  1.00  0.00           C    
ATOM    784  O28 MOL C   2      25.704  23.105  47.170  1.00  0.00           O    
ATOM    785  C32 MOL C   2      28.140  17.098  59.896  1.00  0.00           C    
ATOM    786  O37 MOL C   2      26.261  24.092  49.152  1.00  0.00           O    
ATOM    787  C38 MOL C   2      27.838  18.008  60.925  1.00  0.00           C    
ATOM    788  C48 MOL C   2      25.472  23.919  41.838  1.00  0.00           C    
ATOM    789  C53 MOL C   2      17.449  10.575 107.723  1.00  0.00           C    
ATOM    790  O54 MOL C   2      16.696  12.000 110.013  1.00  0.00           O    
ATOM    791  C75 MOL C   2      17.472  10.535  72.609  1.00  0.00           C    
ATOM    792  O76 MOL C   2      16.706  11.982  74.880  1.00  0.00           O    
ATOM    793  O80 MOL C   2      13.761  11.981  76.962  1.00  0.00           O    
ATOM    794  C53 MOL C   2      29.925   3.372 107.723  1.00  0.00           C    
ATOM    795  O54 MOL C   2      29.172   4.797 110.013  1.00  0.00           O    
ATOM    796  C75 MOL C   2      29.949   3.332  72.609  1.00  0.00           C    
ATOM    797  O76 MOL C   2      29.182   4.779  74.880  1.00  0.00           O    
ATOM    798  O80 MOL C   2      26.237   4.778  76.962  1.00  0.00           O    
ATOM    799  C53 MOL C   2       4.973  32.184 107.723  1.00  0.00           C    
ATOM    800  O54 MOL C   2       4.220  33.609 110.013  1.00  0.00           O    
ATOM    801  C75 MOL C   2       4.996  32.144  72.609  1.00  0.00           C    
ATOM    802  O76 MOL C   2       4.230  33.591  74.880  1.00  0.00           O    
ATOM    803  C53 MOL C   2      17.449  24.981 107.723  1.00  0.00           C    
ATOM    804  O54 MOL C   2      16.696  26.406 110.013  1.00  0.00           O    
ATOM    805  C75 MOL C   2      17.472  24.941  72.609  1.00  0.00           C    
ATOM    806  O76 MOL C   2      16.706  26.388  74.880  1.00  0.00           O    
ATOM    807  O80 MOL C   2      13.761  26.387  76.962  1.00  0.00           O    
ATOM    808  C53 MOL C   2      29.925  17.778 107.723  1.00  0.00           C    
ATOM    809  O54 MOL C   2      29.172  19.203 110.013  1.00  0.00           O    
ATOM    810  C75 MOL C   2      29.949  17.738  72.609  1.00  0.00           C    
ATOM    811  O76 MOL C   2      29.182  19.185  74.880  1.00  0.00           O    
ATOM    812  O80 MOL C   2      26.237  19.184  76.962  1.00  0.00           O    
ATOM    813  C53 MOL C   2       7.069   9.824 107.723  1.00  0.00           C    
ATOM    814  O54 MOL C   2       6.211   8.459 110.013  1.00  0.00           O    
ATOM    815  C75 MOL C   2       7.092   9.864  72.609  1.00  0.00           C    
ATOM    816  O76 MOL C   2       6.223   8.477  74.880  1.00  0.00           O    
ATOM    817  O80 MOL C   2       7.696   5.927  76.962  1.00  0.00           O    
ATOM    818  C25 MOL C   2       9.208   7.902  58.880  1.00  0.00           C    
ATOM    819  C31 MOL C   2       3.978  11.509  48.148  1.00  0.00           C    
ATOM    820  C32 MOL C   2       8.550   8.618  59.896  1.00  0.00           C    
ATOM    821  O34 MOL C   2       3.433  10.912  40.834  1.00  0.00           O    
ATOM    822  C38 MOL C   2       7.914   7.902  60.925  1.00  0.00           C    
ATOM    823  O45 MOL C   2       4.567  10.901  42.816  1.00  0.00           O    
ATOM    824  C53 MOL C   2      19.545   2.621 107.723  1.00  0.00           C    
ATOM    825  O54 MOL C   2      18.687   1.256 110.013  1.00  0.00           O    
ATOM    826  C75 MOL C   2      19.568   2.661  72.609  1.00  0.00           C    
ATOM    827  O76 MOL C   2      18.699   1.274  74.880  1.00  0.00           O    
ATOM    828  O80 MOL C   2      20.172  -1.276  76.962  1.00  0.00           O    
ATOM    829  C11 MOL C   2      12.065  -1.210  35.417  1.00  0.00           C    
ATOM    830  O12 MOL C   2      10.436  -1.150  33.139  1.00  0.00           O    
ATOM    831  C25 MOL C   2      21.684   0.698  58.880  1.00  0.00           C    
ATOM    832  C29 MOL C   2      12.888   1.210  53.440  1.00  0.00           C    
ATOM    833  O30 MOL C   2      14.516   1.150  51.162  1.00  0.00           O    
ATOM    834  C31 MOL C   2      16.454   4.306  48.148  1.00  0.00           C    
ATOM    835  C32 MOL C   2      21.026   1.415  59.896  1.00  0.00           C    
ATOM    836  O34 MOL C   2      15.909   3.709  40.834  1.00  0.00           O    
ATOM    837  C38 MOL C   2      20.390   0.699  60.925  1.00  0.00           C    
ATOM    838  C40 MOL C   2      12.064   1.210  54.569  1.00  0.00           C    
ATOM    839  O41 MOL C   2      10.436   1.150  56.847  1.00  0.00           O    
ATOM    840  C42 MOL C   2       8.498   4.306  59.862  1.00  0.00           C    
ATOM    841  O45 MOL C   2      17.043   3.698  42.816  1.00  0.00           O    
ATOM    842  C46 MOL C   2      12.888  -1.210  36.546  1.00  0.00           C    
ATOM    843  O47 MOL C   2      14.516  -1.150  38.824  1.00  0.00           O    
ATOM    844  C53 MOL C   2      32.021  -4.582 107.723  1.00  0.00           C    
ATOM    845  O54 MOL C   2      31.164  -5.947 110.013  1.00  0.00           O    
ATOM    846  C55 MOL C   2      11.242   2.646  96.004  1.00  0.00           C    
ATOM    847  O56 MOL C   2      10.381   1.273  98.287  1.00  0.00           O    
ATOM    848  C59 MOL C   2       9.551   4.557  94.865  1.00  0.00           C    
ATOM    849  O60 MOL C   2      10.413   5.930  92.582  1.00  0.00           O    
ATOM    850  C73 MOL C   2      10.625   2.605  78.828  1.00  0.00           C    
ATOM    851  O74 MOL C   2      13.041   1.259  78.816  1.00  0.00           O    
ATOM    852  C75 MOL C   2      32.044  -4.542  72.609  1.00  0.00           C    
ATOM    853  O76 MOL C   2      31.175  -5.929  74.880  1.00  0.00           O    
ATOM    854  C79 MOL C   2      10.151   4.573  76.901  1.00  0.00           C    
ATOM    855  C11 MOL C   2      24.541  -8.413  35.417  1.00  0.00           C    
ATOM    856  O12 MOL C   2      22.912  -8.353  33.139  1.00  0.00           O    
ATOM    857  C25 MOL C   2      34.160  -6.505  58.880  1.00  0.00           C    
ATOM    858  C29 MOL C   2      25.364  -5.993  53.440  1.00  0.00           C    
ATOM    859  O30 MOL C   2      26.992  -6.053  51.162  1.00  0.00           O    
ATOM    860  C31 MOL C   2      28.930  -2.897  48.148  1.00  0.00           C    
ATOM    861  C32 MOL C   2      33.502  -5.788  59.896  1.00  0.00           C    
ATOM    862  O34 MOL C   2      28.385  -3.494  40.834  1.00  0.00           O    
ATOM    863  C38 MOL C   2      32.866  -6.504  60.925  1.00  0.00           C    
ATOM    864  C40 MOL C   2      24.541  -5.993  54.569  1.00  0.00           C    
ATOM    865  O41 MOL C   2      22.912  -6.053  56.847  1.00  0.00           O    
ATOM    866  C42 MOL C   2      20.974  -2.897  59.862  1.00  0.00           C    
ATOM    867  O45 MOL C   2      29.519  -3.505  42.816  1.00  0.00           O    
ATOM    868  C46 MOL C   2      25.364  -8.413  36.546  1.00  0.00           C    
ATOM    869  O47 MOL C   2      26.992  -8.353  38.824  1.00  0.00           O    
ATOM    870  C55 MOL C   2      23.718  -4.557  96.004  1.00  0.00           C    
ATOM    871  O56 MOL C   2      22.857  -5.930  98.287  1.00  0.00           O    
ATOM    872  C59 MOL C   2      22.027  -2.646  94.865  1.00  0.00           C    
ATOM    873  O60 MOL C   2      22.889  -1.273  92.582  1.00  0.00           O    
ATOM    874  C73 MOL C   2      23.101  -4.598  78.828  1.00  0.00           C    
ATOM    875  O74 MOL C   2      25.517  -5.944  78.816  1.00  0.00           O    
ATOM    876  C79 MOL C   2      22.627  -2.630  76.901  1.00  0.00           C    
ATOM    877  C42 MOL C   2      33.451 -10.100  59.862  1.00  0.00           C    
ATOM    878  C53 MOL C   2       7.069  24.230 107.723  1.00  0.00           C    
ATOM    879  O54 MOL C   2       6.211  22.865 110.013  1.00  0.00           O    
ATOM    880  C75 MOL C   2       7.092  24.270  72.609  1.00  0.00           C    
ATOM    881  O76 MOL C   2       6.223  22.883  74.880  1.00  0.00           O    
ATOM    882  O80 MOL C   2       7.696  20.333  76.962  1.00  0.00           O    
ATOM    883  C25 MOL C   2       9.208  22.308  58.880  1.00  0.00           C    
ATOM    884  O28 MOL C   2       4.567  17.911  47.170  1.00  0.00           O    
ATOM    885  C31 MOL C   2       3.978  25.916  48.148  1.00  0.00           C    
ATOM    886  C32 MOL C   2       8.550  23.024  59.896  1.00  0.00           C    
ATOM    887  O34 MOL C   2       3.433  25.319  40.834  1.00  0.00           O    
ATOM    888  O37 MOL C   2       3.433  17.900  49.152  1.00  0.00           O    
ATOM    889  C38 MOL C   2       7.914  22.308  60.925  1.00  0.00           C    
ATOM    890  O45 MOL C   2       4.567  25.307  42.816  1.00  0.00           O    
ATOM    891  C48 MOL C   2       3.978  17.303  41.838  1.00  0.00           C    
ATOM    892  C53 MOL C   2      19.545  17.027 107.723  1.00  0.00           C    
ATOM    893  O54 MOL C   2      18.687  15.662 110.013  1.00  0.00           O    
ATOM    894  C75 MOL C   2      19.568  17.067  72.609  1.00  0.00           C    
ATOM    895  O76 MOL C   2      18.699  15.680  74.880  1.00  0.00           O    
ATOM    896  O80 MOL C   2      20.172  13.130  76.962  1.00  0.00           O    
ATOM    897  C11 MOL C   2      12.065  13.196  35.417  1.00  0.00           C    
ATOM    898  O12 MOL C   2      10.436  13.256  33.139  1.00  0.00           O    
ATOM    899  C25 MOL C   2      21.684  15.105  58.880  1.00  0.00           C    
ATOM    900  O26 MOL C   2       9.043  10.697  58.858  1.00  0.00           O    
ATOM    901  C27 MOL C   2       4.562  15.105  47.083  1.00  0.00           C    
ATOM    902  O28 MOL C   2      17.043  10.708  47.170  1.00  0.00           O    
ATOM    903  C29 MOL C   2      12.888  15.616  53.440  1.00  0.00           C    
ATOM    904  O30 MOL C   2      14.516  15.556  51.162  1.00  0.00           O    
ATOM    905  C31 MOL C   2      16.454  18.713  48.148  1.00  0.00           C    
ATOM    906  C32 MOL C   2      21.026  15.821  59.896  1.00  0.00           C    
ATOM    907  C33 MOL C   2       3.268  13.708  40.857  1.00  0.00           C    
ATOM    908  O34 MOL C   2      15.909  18.116  40.834  1.00  0.00           O    
ATOM    909  C35 MOL C   2       3.926  12.991  41.872  1.00  0.00           C    
ATOM    910  C36 MOL C   2       3.268  15.105  49.129  1.00  0.00           C    
ATOM    911  O37 MOL C   2      15.909  10.697  49.152  1.00  0.00           O    
ATOM    912  C38 MOL C   2      20.390  15.105  60.925  1.00  0.00           C    
ATOM    913  O39 MOL C   2       7.909  10.708  60.840  1.00  0.00           O    
ATOM    914  C40 MOL C   2      12.064  15.616  54.569  1.00  0.00           C    
ATOM    915  O41 MOL C   2      10.436  15.556  56.847  1.00  0.00           O    
ATOM    916  C42 MOL C   2       8.498  18.713  59.862  1.00  0.00           C    
ATOM    917  C43 MOL C   2       3.926  15.821  48.113  1.00  0.00           C    
ATOM    918  C44 MOL C   2       4.562  13.707  42.902  1.00  0.00           C    
ATOM    919  O45 MOL C   2      17.043  18.104  42.816  1.00  0.00           O    
ATOM    920  C46 MOL C   2      12.888  13.196  36.546  1.00  0.00           C    
ATOM    921  O47 MOL C   2      14.516  13.256  38.824  1.00  0.00           O    
ATOM    922  C48 MOL C   2      16.454  10.100  41.838  1.00  0.00           C    
ATOM    923  C49 MOL C   2      14.812  -4.556 102.291  1.00  0.00           C    
ATOM    924  C53 MOL C   2      32.021   9.824 107.723  1.00  0.00           C    
ATOM    925  O54 MOL C   2      31.164   8.459 110.013  1.00  0.00           O    
ATOM    926  C55 MOL C   2      11.242  17.052  96.004  1.00  0.00           C    
ATOM    927  O56 MOL C   2      10.381  15.679  98.287  1.00  0.00           O    
ATOM    928  C59 MOL C   2       9.551  18.963  94.865  1.00  0.00           C    
ATOM    929  O60 MOL C   2      10.413  20.336  92.582  1.00  0.00           O    
ATOM    930  C63 MOL C   2      14.299  -2.648 100.316  1.00  0.00           C    
ATOM    931  O64 MOL C   2      11.854  -1.274 100.365  1.00  0.00           O    
ATOM    932  C66 MOL C   2      12.040  -2.150 101.304  1.00  0.00           C    
ATOM    933  C67 MOL C   2      15.783  -4.311 101.304  1.00  0.00           C    
ATOM    934  C69 MOL C   2       6.494   9.849  90.553  1.00  0.00           C    
ATOM    935  O70 MOL C   2       8.940   8.477  90.504  1.00  0.00           O    
ATOM    936  C71 MOL C   2      14.715  -4.722  67.153  1.00  0.00           C    
ATOM    937  C73 MOL C   2      10.625  17.011  78.828  1.00  0.00           C    
ATOM    938  O74 MOL C   2      13.041  15.665  78.816  1.00  0.00           O    
ATOM    939  C75 MOL C   2      32.044   9.864  72.609  1.00  0.00           C    
ATOM    940  O76 MOL C   2      31.175   8.477  74.880  1.00  0.00           O    
ATOM    941  C79 MOL C   2      10.151  18.979  76.901  1.00  0.00           C    
ATOM    942  C81 MOL C   2      14.152  -2.902  65.108  1.00  0.00           C    
ATOM    943  O82 MOL C   2      11.724  -1.496  65.193  1.00  0.00           O    
ATOM    944  C83 MOL C   2       7.887   5.029  77.880  1.00  0.00           C    
ATOM    945  C84 MOL C   2      11.957  -2.310  66.171  1.00  0.00           C    
ATOM    946  C85 MOL C   2      15.664  -4.510  66.136  1.00  0.00           C    
ATOM    947  C87 MOL C   2       2.924   2.641  84.263  1.00  0.00           C    
ATOM    948  O88 MOL C   2       2.063   1.272  86.549  1.00  0.00           O    
ATOM    949  C89 MOL C   2       1.231   4.553  83.124  1.00  0.00           C    
ATOM    950  O90 MOL C   2       2.223   5.932  80.754  1.00  0.00           O    
ATOM    951  C91 MOL C   2       5.982  11.759  88.578  1.00  0.00           C    
ATOM    952  O92 MOL C   2       3.536  13.132  88.627  1.00  0.00           O    
ATOM    953  C93 MOL C   2       3.723  12.256  89.566  1.00  0.00           C    
ATOM    954  C94 MOL C   2       7.465  10.096  89.566  1.00  0.00           C    
ATOM    955  C11 MOL C   2      24.541   5.993  35.417  1.00  0.00           C    
ATOM    956  O12 MOL C   2      22.912   6.053  33.139  1.00  0.00           O    
ATOM    957  C25 MOL C   2      34.160   7.902  58.880  1.00  0.00           C    
ATOM    958  O26 MOL C   2      21.519   3.494  58.858  1.00  0.00           O    
ATOM    959  C27 MOL C   2      17.038   7.902  47.083  1.00  0.00           C    
ATOM    960  O28 MOL C   2      29.519   3.505  47.170  1.00  0.00           O    
ATOM    961  C29 MOL C   2      25.364   8.413  53.440  1.00  0.00           C    
ATOM    962  O30 MOL C   2      26.992   8.353  51.162  1.00  0.00           O    
ATOM    963  C31 MOL C   2      28.930  11.509  48.148  1.00  0.00           C    
ATOM    964  C32 MOL C   2      33.502   8.618  59.896  1.00  0.00           C    
ATOM    965  C33 MOL C   2      15.744   6.505  40.857  1.00  0.00           C    
ATOM    966  O34 MOL C   2      28.385  10.912  40.834  1.00  0.00           O    
ATOM    967  C35 MOL C   2      16.402   5.788  41.872  1.00  0.00           C    
ATOM    968  C36 MOL C   2      15.744   7.902  49.129  1.00  0.00           C    
ATOM    969  O37 MOL C   2      28.385   3.494  49.152  1.00  0.00           O    
ATOM    970  C38 MOL C   2      32.866   7.902  60.925  1.00  0.00           C    
ATOM    971  O39 MOL C   2      20.385   3.505  60.840  1.00  0.00           O    
ATOM    972  C40 MOL C   2      24.541   8.413  54.569  1.00  0.00           C    
ATOM    973  O41 MOL C   2      22.912   8.353  56.847  1.00  0.00           O    
ATOM    974  C42 MOL C   2      20.974  11.509  59.862  1.00  0.00           C    
ATOM    975  C43 MOL C   2      16.402   8.618  48.113  1.00  0.00           C    
ATOM    976  C44 MOL C   2      17.038   6.504  42.902  1.00  0.00           C    
ATOM    977  O45 MOL C   2      29.519  10.901  42.816  1.00  0.00           O    
ATOM    978  C46 MOL C   2      25.364   5.993  36.546  1.00  0.00           C    
ATOM    979  O47 MOL C   2      26.992   6.053  38.824  1.00  0.00           O    
ATOM    980  C48 MOL C   2      28.930   2.897  41.838  1.00  0.00           C    
ATOM    981  C55 MOL C   2      23.718   9.849  96.004  1.00  0.00           C    
ATOM    982  O56 MOL C   2      22.857   8.476  98.287  1.00  0.00           O    
ATOM    983  C59 MOL C   2      22.027  11.760  94.865  1.00  0.00           C    
ATOM    984  O60 MOL C   2      22.889  13.133  92.582  1.00  0.00           O    
ATOM    985  C69 MOL C   2      18.970   2.646  90.553  1.00  0.00           C    
ATOM    986  O70 MOL C   2      21.416   1.274  90.504  1.00  0.00           O    
ATOM    987  C71 MOL C   2      27.191 -11.925  67.153  1.00  0.00           C    
ATOM    988  C73 MOL C   2      23.101   9.808  78.828  1.00  0.00           C    
ATOM    989  O74 MOL C   2      25.517   8.462  78.816  1.00  0.00           O    
ATOM    990  C79 MOL C   2      22.627  11.776  76.901  1.00  0.00           C    
ATOM    991  C81 MOL C   2      26.629 -10.105  65.108  1.00  0.00           C    
ATOM    992  O82 MOL C   2      24.200  -8.699  65.193  1.00  0.00           O    
ATOM    993  C83 MOL C   2      20.363  -2.174  77.880  1.00  0.00           C    
ATOM    994  C84 MOL C   2      24.433  -9.513  66.171  1.00  0.00           C    
ATOM    995  C85 MOL C   2      28.140 -11.713  66.136  1.00  0.00           C    
ATOM    996  C86 MOL C   2      11.611   2.884  77.866  1.00  0.00           C    
ATOM    997  C87 MOL C   2      15.400  -4.562  84.263  1.00  0.00           C    
ATOM    998  O88 MOL C   2      14.539  -5.931  86.549  1.00  0.00           O    
ATOM    999  C89 MOL C   2      13.707  -2.651  83.124  1.00  0.00           C    
ATOM   1000  O90 MOL C   2      14.699  -1.271  80.754  1.00  0.00           O    
ATOM   1001  C91 MOL C   2      18.458   4.556  88.578  1.00  0.00           C    
ATOM   1002  O92 MOL C   2      16.012   5.929  88.627  1.00  0.00           O    
ATOM   1003  C93 MOL C   2      16.199   5.053  89.566  1.00  0.00           C    
ATOM   1004  C94 MOL C   2      19.941   2.893  89.566  1.00  0.00           C    
ATOM   1005  O26 MOL C   2      33.995  -3.709  58.858  1.00  0.00           O    
ATOM   1006  C27 MOL C   2      29.514   0.699  47.083  1.00  0.00           C    
ATOM   1007  C33 MOL C   2      28.220  -0.698  40.857  1.00  0.00           C    
ATOM   1008  C35 MOL C   2      28.878  -1.415  41.872  1.00  0.00           C    
ATOM   1009  C36 MOL C   2      28.220   0.698  49.129  1.00  0.00           C    
ATOM   1010  O39 MOL C   2      32.862  -3.698  60.840  1.00  0.00           O    
ATOM   1011  C42 MOL C   2      33.451   4.306  59.862  1.00  0.00           C    
ATOM   1012  C43 MOL C   2      28.878   1.415  48.113  1.00  0.00           C    
ATOM   1013  C44 MOL C   2      29.514  -0.699  42.902  1.00  0.00           C    
ATOM   1014  O50 MOL C   2      17.257  -5.930 102.242  1.00  0.00           O    
ATOM   1015  C55 MOL C   2      36.195   2.646  96.004  1.00  0.00           C    
ATOM   1016  O56 MOL C   2      35.333   1.273  98.287  1.00  0.00           O    
ATOM   1017  C59 MOL C   2      34.503   4.557  94.865  1.00  0.00           C    
ATOM   1018  O60 MOL C   2      35.365   5.930  92.582  1.00  0.00           O    
ATOM   1019  C69 MOL C   2      31.446  -4.557  90.553  1.00  0.00           C    
ATOM   1020  O70 MOL C   2      33.892  -5.929  90.504  1.00  0.00           O    
ATOM   1021  O72 MOL C   2      17.218  -5.976  67.175  1.00  0.00           O    
ATOM   1022  C86 MOL C   2      24.087  -4.319  77.866  1.00  0.00           C    
ATOM   1023  C87 MOL C   2      27.876 -11.765  84.263  1.00  0.00           C    
ATOM   1024  O88 MOL C   2      27.015 -13.134  86.549  1.00  0.00           O    
ATOM   1025  C89 MOL C   2      26.183  -9.854  83.124  1.00  0.00           C    
ATOM   1026  O90 MOL C   2      27.175  -8.474  80.754  1.00  0.00           O    
ATOM   1027  C91 MOL C   2      30.934  -2.647  88.578  1.00  0.00           C    
ATOM   1028  O92 MOL C   2      28.488  -1.274  88.627  1.00  0.00           O    
ATOM   1029  C93 MOL C   2      28.675  -2.150  89.566  1.00  0.00           C    
ATOM   1030  C94 MOL C   2      32.418  -4.310  89.566  1.00  0.00           C    
ATOM   1031  O72 MOL C   2      29.694 -13.179  67.175  1.00  0.00           O    
ATOM   1032  O80 MOL C   2       7.696  34.739  76.962  1.00  0.00           O    
ATOM   1033  O28 MOL C   2       4.567  32.317  47.170  1.00  0.00           O    
ATOM   1034  O37 MOL C   2       3.433  32.306  49.152  1.00  0.00           O    
ATOM   1035  C48 MOL C   2       3.978  31.709  41.838  1.00  0.00           C    
ATOM   1036  O80 MOL C   2      20.172  27.536  76.962  1.00  0.00           O    
ATOM   1037  C11 MOL C   2      12.065  27.602  35.417  1.00  0.00           C    
ATOM   1038  O12 MOL C   2      10.436  27.663  33.139  1.00  0.00           O    
ATOM   1039  O26 MOL C   2       9.043  25.103  58.858  1.00  0.00           O    
ATOM   1040  C27 MOL C   2       4.562  29.511  47.083  1.00  0.00           C    
ATOM   1041  O28 MOL C   2      17.043  25.114  47.170  1.00  0.00           O    
ATOM   1042  C29 MOL C   2      12.888  30.022  53.440  1.00  0.00           C    
ATOM   1043  O30 MOL C   2      14.516  29.962  51.162  1.00  0.00           O    
ATOM   1044  C33 MOL C   2       3.268  28.114  40.857  1.00  0.00           C    
ATOM   1045  C35 MOL C   2       3.926  27.397  41.872  1.00  0.00           C    
ATOM   1046  C36 MOL C   2       3.268  29.511  49.129  1.00  0.00           C    
ATOM   1047  O37 MOL C   2      15.909  25.103  49.152  1.00  0.00           O    
ATOM   1048  O39 MOL C   2       7.909  25.114  60.840  1.00  0.00           O    
ATOM   1049  C40 MOL C   2      12.064  30.022  54.569  1.00  0.00           C    
ATOM   1050  O41 MOL C   2      10.436  29.962  56.847  1.00  0.00           O    
ATOM   1051  C43 MOL C   2       3.926  30.227  48.113  1.00  0.00           C    
ATOM   1052  C44 MOL C   2       4.562  28.113  42.902  1.00  0.00           C    
ATOM   1053  C46 MOL C   2      12.888  27.602  36.546  1.00  0.00           C    
ATOM   1054  O47 MOL C   2      14.516  27.663  38.824  1.00  0.00           O    
ATOM   1055  C48 MOL C   2      16.454  24.506  41.838  1.00  0.00           C    
ATOM   1056  C49 MOL C   2      14.812   9.850 102.291  1.00  0.00           C    
ATOM   1057  C55 MOL C   2      11.242  31.458  96.004  1.00  0.00           C    
ATOM   1058  O56 MOL C   2      10.381  30.086  98.287  1.00  0.00           O    
ATOM   1059  C59 MOL C   2       9.551  33.369  94.865  1.00  0.00           C    
ATOM   1060  O60 MOL C   2      10.413  34.742  92.582  1.00  0.00           O    
ATOM   1061  C63 MOL C   2      14.299  11.758 100.316  1.00  0.00           C    
ATOM   1062  O64 MOL C   2      11.854  13.132 100.365  1.00  0.00           O    
ATOM   1063  C66 MOL C   2      12.040  12.256 101.304  1.00  0.00           C    
ATOM   1064  C67 MOL C   2      15.783  10.095 101.304  1.00  0.00           C    
ATOM   1065  C69 MOL C   2       6.494  24.256  90.553  1.00  0.00           C    
ATOM   1066  O70 MOL C   2       8.940  22.883  90.504  1.00  0.00           O    
ATOM   1067  C71 MOL C   2      14.715   9.684  67.153  1.00  0.00           C    
ATOM   1068  C73 MOL C   2      10.625  31.417  78.828  1.00  0.00           C    
ATOM   1069  O74 MOL C   2      13.041  30.071  78.816  1.00  0.00           O    
ATOM   1070  C79 MOL C   2      10.151  33.385  76.901  1.00  0.00           C    
ATOM   1071  C81 MOL C   2      14.152  11.504  65.108  1.00  0.00           C    
ATOM   1072  O82 MOL C   2      11.724  12.910  65.193  1.00  0.00           O    
ATOM   1073  C83 MOL C   2       7.887  19.435  77.880  1.00  0.00           C    
ATOM   1074  C84 MOL C   2      11.957  12.097  66.171  1.00  0.00           C    
ATOM   1075  C85 MOL C   2      15.664   9.896  66.136  1.00  0.00           C    
ATOM   1076  C87 MOL C   2       2.924  17.047  84.263  1.00  0.00           C    
ATOM   1077  O88 MOL C   2       2.063  15.679  86.549  1.00  0.00           O    
ATOM   1078  C89 MOL C   2       1.231  18.959  83.124  1.00  0.00           C    
ATOM   1079  O90 MOL C   2       2.223  20.338  80.754  1.00  0.00           O    
ATOM   1080  C91 MOL C   2       5.982  26.165  88.578  1.00  0.00           C    
ATOM   1081  O92 MOL C   2       3.536  27.538  88.627  1.00  0.00           O    
ATOM   1082  C93 MOL C   2       3.723  26.662  89.566  1.00  0.00           C    
ATOM   1083  C94 MOL C   2       7.465  24.502  89.566  1.00  0.00           C    
ATOM   1084  C11 MOL C   2      24.541  20.399  35.417  1.00  0.00           C    
ATOM   1085  O12 MOL C   2      22.912  20.460  33.139  1.00  0.00           O    
ATOM   1086  O26 MOL C   2      21.519  17.900  58.858  1.00  0.00           O    
ATOM   1087  C27 MOL C   2      17.038  22.308  47.083  1.00  0.00           C    
ATOM   1088  O28 MOL C   2      29.519  17.911  47.170  1.00  0.00           O    
ATOM   1089  C29 MOL C   2      25.364  22.819  53.440  1.00  0.00           C    
ATOM   1090  O30 MOL C   2      26.992  22.759  51.162  1.00  0.00           O    
ATOM   1091  C33 MOL C   2      15.744  20.911  40.857  1.00  0.00           C    
ATOM   1092  C35 MOL C   2      16.402  20.194  41.872  1.00  0.00           C    
ATOM   1093  C36 MOL C   2      15.744  22.308  49.129  1.00  0.00           C    
ATOM   1094  O37 MOL C   2      28.385  17.900  49.152  1.00  0.00           O    
ATOM   1095  O39 MOL C   2      20.385  17.911  60.840  1.00  0.00           O    
ATOM   1096  C40 MOL C   2      24.541  22.819  54.569  1.00  0.00           C    
ATOM   1097  O41 MOL C   2      22.912  22.759  56.847  1.00  0.00           O    
ATOM   1098  C43 MOL C   2      16.402  23.024  48.113  1.00  0.00           C    
ATOM   1099  C44 MOL C   2      17.038  20.910  42.902  1.00  0.00           C    
ATOM   1100  C46 MOL C   2      25.364  20.399  36.546  1.00  0.00           C    
ATOM   1101  O47 MOL C   2      26.992  20.460  38.824  1.00  0.00           O    
ATOM   1102  C48 MOL C   2      28.930  17.303  41.838  1.00  0.00           C    
ATOM   1103  C49 MOL C   2      27.288   2.647 102.291  1.00  0.00           C    
ATOM   1104  C55 MOL C   2      23.718  24.255  96.004  1.00  0.00           C    
ATOM   1105  O56 MOL C   2      22.857  22.883  98.287  1.00  0.00           O    
ATOM   1106  C57 MOL C   2       5.381  11.741 106.589  1.00  0.00           C    
ATOM   1107  O58 MOL C   2       6.252  13.129 104.318  1.00  0.00           O    
ATOM   1108  C59 MOL C   2      22.027  26.166  94.865  1.00  0.00           C    
ATOM   1109  O60 MOL C   2      22.889  27.539  92.582  1.00  0.00           O    
ATOM   1110  C63 MOL C   2      26.775   4.555 100.316  1.00  0.00           C    
ATOM   1111  O64 MOL C   2      24.330   5.929 100.365  1.00  0.00           O    
ATOM   1112  C66 MOL C   2      24.516   5.053 101.304  1.00  0.00           C    
ATOM   1113  C67 MOL C   2      28.259   2.892 101.304  1.00  0.00           C    
ATOM   1114  C69 MOL C   2      18.970  17.053  90.553  1.00  0.00           C    
ATOM   1115  O70 MOL C   2      21.416  15.680  90.504  1.00  0.00           O    
ATOM   1116  C71 MOL C   2      27.191   2.481  67.153  1.00  0.00           C    
ATOM   1117  C73 MOL C   2      23.101  24.214  78.828  1.00  0.00           C    
ATOM   1118  O74 MOL C   2      25.517  22.868  78.816  1.00  0.00           O    
ATOM   1119  C77 MOL C   2       5.405  11.782  71.475  1.00  0.00           C    
ATOM   1120  O78 MOL C   2       6.264  13.149  69.187  1.00  0.00           O    
ATOM   1121  C79 MOL C   2      22.627  26.182  76.901  1.00  0.00           C    
ATOM   1122  C81 MOL C   2      26.629   4.301  65.108  1.00  0.00           C    
ATOM   1123  O82 MOL C   2      24.200   5.707  65.193  1.00  0.00           O    
ATOM   1124  C83 MOL C   2      20.363  12.232  77.880  1.00  0.00           C    
ATOM   1125  C84 MOL C   2      24.433   4.893  66.171  1.00  0.00           C    
ATOM   1126  C85 MOL C   2      28.140   2.693  66.136  1.00  0.00           C    
ATOM   1127  C86 MOL C   2      11.611  17.290  77.866  1.00  0.00           C    
ATOM   1128  C87 MOL C   2      15.400   9.844  84.263  1.00  0.00           C    
ATOM   1129  O88 MOL C   2      14.539   8.475  86.549  1.00  0.00           O    
ATOM   1130  C89 MOL C   2      13.707  11.756  83.124  1.00  0.00           C    
ATOM   1131  O90 MOL C   2      14.699  13.135  80.754  1.00  0.00           O    
ATOM   1132  C91 MOL C   2      18.458  18.962  88.578  1.00  0.00           C    
ATOM   1133  O92 MOL C   2      16.012  20.335  88.627  1.00  0.00           O    
ATOM   1134  C93 MOL C   2      16.199  19.459  89.566  1.00  0.00           C    
ATOM   1135  C94 MOL C   2      19.941  17.299  89.566  1.00  0.00           C    
ATOM   1136  O26 MOL C   2      33.995  10.697  58.858  1.00  0.00           O    
ATOM   1137  C27 MOL C   2      29.514  15.105  47.083  1.00  0.00           C    
ATOM   1138  C33 MOL C   2      28.220  13.708  40.857  1.00  0.00           C    
ATOM   1139  C35 MOL C   2      28.878  12.991  41.872  1.00  0.00           C    
ATOM   1140  C36 MOL C   2      28.220  15.105  49.129  1.00  0.00           C    
ATOM   1141  O39 MOL C   2      32.862  10.708  60.840  1.00  0.00           O    
ATOM   1142  C43 MOL C   2      28.878  15.821  48.113  1.00  0.00           C    
ATOM   1143  C44 MOL C   2      29.514  13.707  42.902  1.00  0.00           C    
ATOM   1144  O50 MOL C   2      17.257   8.476 102.242  1.00  0.00           O    
ATOM   1145  C55 MOL C   2      36.195  17.052  96.004  1.00  0.00           C    
ATOM   1146  O56 MOL C   2      35.333  15.679  98.287  1.00  0.00           O    
ATOM   1147  C57 MOL C   2      17.857   4.538 106.589  1.00  0.00           C    
ATOM   1148  O58 MOL C   2      18.728   5.926 104.318  1.00  0.00           O    
ATOM   1149  C59 MOL C   2      34.503  18.963  94.865  1.00  0.00           C    
ATOM   1150  O60 MOL C   2      35.365  20.336  92.582  1.00  0.00           O    
ATOM   1151  C69 MOL C   2      31.446   9.849  90.553  1.00  0.00           C    
ATOM   1152  O70 MOL C   2      33.892   8.477  90.504  1.00  0.00           O    
ATOM   1153  O72 MOL C   2      17.218   8.430  67.175  1.00  0.00           O    
ATOM   1154  C77 MOL C   2      17.881   4.579  71.475  1.00  0.00           C    
ATOM   1155  O78 MOL C   2      18.740   5.946  69.187  1.00  0.00           O    
ATOM   1156  C86 MOL C   2      24.087  10.087  77.866  1.00  0.00           C    
ATOM   1157  C87 MOL C   2      27.876   2.641  84.263  1.00  0.00           C    
ATOM   1158  O88 MOL C   2      27.015   1.272  86.549  1.00  0.00           O    
ATOM   1159  C89 MOL C   2      26.183   4.553  83.124  1.00  0.00           C    
ATOM   1160  O90 MOL C   2      27.175   5.932  80.754  1.00  0.00           O    
ATOM   1161  C91 MOL C   2      30.934  11.759  88.578  1.00  0.00           C    
ATOM   1162  O92 MOL C   2      28.488  13.132  88.627  1.00  0.00           O    
ATOM   1163  C93 MOL C   2      28.675  12.256  89.566  1.00  0.00           C    
ATOM   1164  C94 MOL C   2      32.418  10.096  89.566  1.00  0.00           C    
ATOM   1165  O50 MOL C   2      29.733   1.273 102.242  1.00  0.00           O    
ATOM   1166  C57 MOL C   2      30.334  -2.665 106.589  1.00  0.00           C    
ATOM   1167  O58 MOL C   2      31.204  -1.277 104.318  1.00  0.00           O    
ATOM   1168  O72 MOL C   2      29.694   1.227  67.175  1.00  0.00           O    
ATOM   1169  C77 MOL C   2      30.357  -2.624  71.475  1.00  0.00           C    
ATOM   1170  O78 MOL C   2      31.216  -1.257  69.187  1.00  0.00           O    
ATOM   1171  C49 MOL C   2      14.812  24.256 102.291  1.00  0.00           C    
ATOM   1172  C63 MOL C   2      14.299  26.165 100.316  1.00  0.00           C    
ATOM   1173  O64 MOL C   2      11.854  27.538 100.365  1.00  0.00           O    
ATOM   1174  C66 MOL C   2      12.040  26.662 101.304  1.00  0.00           C    
ATOM   1175  C67 MOL C   2      15.783  24.501 101.304  1.00  0.00           C    
ATOM   1176  C71 MOL C   2      14.715  24.090  67.153  1.00  0.00           C    
ATOM   1177  C81 MOL C   2      14.152  25.910  65.108  1.00  0.00           C    
ATOM   1178  O82 MOL C   2      11.724  27.317  65.193  1.00  0.00           O    
ATOM   1179  C83 MOL C   2       7.887  33.842  77.880  1.00  0.00           C    
ATOM   1180  C84 MOL C   2      11.957  26.503  66.171  1.00  0.00           C    
ATOM   1181  C85 MOL C   2      15.664  24.302  66.136  1.00  0.00           C    
ATOM   1182  C87 MOL C   2       2.924  31.454  84.263  1.00  0.00           C    
ATOM   1183  O88 MOL C   2       2.063  30.085  86.549  1.00  0.00           O    
ATOM   1184  C89 MOL C   2       1.231  33.365  83.124  1.00  0.00           C    
ATOM   1185  O90 MOL C   2       2.223  34.744  80.754  1.00  0.00           O    
ATOM   1186  C49 MOL C   2      27.288  17.053 102.291  1.00  0.00           C    
ATOM   1187  C57 MOL C   2       5.381  26.147 106.589  1.00  0.00           C    
ATOM   1188  O58 MOL C   2       6.252  27.535 104.318  1.00  0.00           O    
ATOM   1189  C63 MOL C   2      26.775  18.961 100.316  1.00  0.00           C    
ATOM   1190  O64 MOL C   2      24.330  20.335 100.365  1.00  0.00           O    
ATOM   1191  C66 MOL C   2      24.516  19.459 101.304  1.00  0.00           C    
ATOM   1192  C67 MOL C   2      28.259  17.298 101.304  1.00  0.00           C    
ATOM   1193  C71 MOL C   2      27.191  16.887  67.153  1.00  0.00           C    
ATOM   1194  C77 MOL C   2       5.405  26.188  71.475  1.00  0.00           C    
ATOM   1195  O78 MOL C   2       6.264  27.555  69.187  1.00  0.00           O    
ATOM   1196  C81 MOL C   2      26.629  18.707  65.108  1.00  0.00           C    
ATOM   1197  O82 MOL C   2      24.200  20.114  65.193  1.00  0.00           O    
ATOM   1198  C83 MOL C   2      20.363  26.638  77.880  1.00  0.00           C    
ATOM   1199  C84 MOL C   2      24.433  19.300  66.171  1.00  0.00           C    
ATOM   1200  C85 MOL C   2      28.140  17.099  66.136  1.00  0.00           C    
ATOM   1201  C86 MOL C   2      11.611  31.696  77.866  1.00  0.00           C    
ATOM   1202  C87 MOL C   2      15.400  24.251  84.263  1.00  0.00           C    
ATOM   1203  O88 MOL C   2      14.539  22.882  86.549  1.00  0.00           O    
ATOM   1204  C89 MOL C   2      13.707  26.162  83.124  1.00  0.00           C    
ATOM   1205  O90 MOL C   2      14.699  27.541  80.754  1.00  0.00           O    
ATOM   1206  O50 MOL C   2      17.257  22.882 102.242  1.00  0.00           O    
ATOM   1207  C57 MOL C   2      17.857  18.944 106.589  1.00  0.00           C    
ATOM   1208  O58 MOL C   2      18.728  20.332 104.318  1.00  0.00           O    
ATOM   1209  O72 MOL C   2      17.218  22.836  67.175  1.00  0.00           O    
ATOM   1210  C77 MOL C   2      17.881  18.985  71.475  1.00  0.00           C    
ATOM   1211  O78 MOL C   2      18.740  20.352  69.187  1.00  0.00           O    
ATOM   1212  C86 MOL C   2      24.087  24.493  77.866  1.00  0.00           C    
ATOM   1213  C87 MOL C   2      27.876  17.047  84.263  1.00  0.00           C    
ATOM   1214  O88 MOL C   2      27.015  15.679  86.549  1.00  0.00           O    
ATOM   1215  C89 MOL C   2      26.183  18.959  83.124  1.00  0.00           C    
ATOM   1216  O90 MOL C   2      27.175  20.338  80.754  1.00  0.00           O    
ATOM   1217  O50 MOL C   2      29.733  15.679 102.242  1.00  0.00           O    
ATOM   1218  C57 MOL C   2      30.334  11.741 106.589  1.00  0.00           C    
ATOM   1219  O58 MOL C   2      31.204  13.129 104.318  1.00  0.00           O    
ATOM   1220  O72 MOL C   2      29.694  15.633  67.175  1.00  0.00           O    
ATOM   1221  C77 MOL C   2      30.357  11.782  71.475  1.00  0.00           C    
ATOM   1222  O78 MOL C   2      31.216  13.149  69.187  1.00  0.00           O    
ATOM   1223  C11 MOL C   2       5.396   2.640  35.417  1.00  0.00           C    
ATOM   1224  O12 MOL C   2       6.263   1.260  33.139  1.00  0.00           O    
ATOM   1225  C29 MOL C   2       7.080   4.563  53.440  1.00  0.00           C    
ATOM   1226  O30 MOL C   2       6.213   5.943  51.162  1.00  0.00           O    
ATOM   1227  C31 MOL C   2       7.979   9.199  48.148  1.00  0.00           C    
ATOM   1228  O34 MOL C   2       7.734   8.429  40.834  1.00  0.00           O    
ATOM   1229  C40 MOL C   2       7.492   3.850  54.569  1.00  0.00           C    
ATOM   1230  O41 MOL C   2       8.254   2.409  56.847  1.00  0.00           O    
ATOM   1231  C42 MOL C   2      11.956   2.310  59.862  1.00  0.00           C    
ATOM   1232  O45 MOL C   2       7.157   9.405  42.816  1.00  0.00           O    
ATOM   1233  C46 MOL C   2       4.984   3.353  36.546  1.00  0.00           C    
ATOM   1234  O47 MOL C   2       4.222   4.794  38.824  1.00  0.00           O    
ATOM   1235  C55 MOL C   2       9.146   3.856  96.004  1.00  0.00           C    
ATOM   1236  O56 MOL C   2       8.388   2.424  98.287  1.00  0.00           O    
ATOM   1237  C59 MOL C   2      11.647   3.347  94.865  1.00  0.00           C    
ATOM   1238  O60 MOL C   2      12.405   4.779  92.582  1.00  0.00           O    
ATOM   1239  C73 MOL C   2       9.420   3.301  78.828  1.00  0.00           C    
ATOM   1240  O74 MOL C   2       7.045   4.720  78.816  1.00  0.00           O    
ATOM   1241  C79 MOL C   2      11.361   3.875  76.901  1.00  0.00           C    
ATOM   1242  C11 MOL C   2      17.872  -4.563  35.417  1.00  0.00           C    
ATOM   1243  O12 MOL C   2      18.739  -5.943  33.139  1.00  0.00           O    
ATOM   1244  C25 MOL C   2      14.715   4.722  58.880  1.00  0.00           C    
ATOM   1245  C29 MOL C   2      19.556  -2.640  53.440  1.00  0.00           C    
ATOM   1246  O30 MOL C   2      18.689  -1.260  51.162  1.00  0.00           O    
ATOM   1247  C31 MOL C   2      20.455   1.996  48.148  1.00  0.00           C    
ATOM   1248  C32 MOL C   2      15.664   4.511  59.896  1.00  0.00           C    
ATOM   1249  O34 MOL C   2      20.210   1.226  40.834  1.00  0.00           O    
ATOM   1250  C38 MOL C   2      15.362   3.602  60.925  1.00  0.00           C    
ATOM   1251  C40 MOL C   2      19.968  -3.353  54.569  1.00  0.00           C    
ATOM   1252  O41 MOL C   2      20.730  -4.794  56.847  1.00  0.00           O    
ATOM   1253  C42 MOL C   2      24.432  -4.893  59.862  1.00  0.00           C    
ATOM   1254  O45 MOL C   2      19.633   2.202  42.816  1.00  0.00           O    
ATOM   1255  C46 MOL C   2      17.460  -3.850  36.546  1.00  0.00           C    
ATOM   1256  O47 MOL C   2      16.698  -2.409  38.824  1.00  0.00           O    
ATOM   1257  C53 MOL C   2       4.973  11.034 107.723  1.00  0.00           C    
ATOM   1258  O54 MOL C   2       4.220   9.609 110.013  1.00  0.00           O    
ATOM   1259  C55 MOL C   2      21.622  -3.347  96.004  1.00  0.00           C    
ATOM   1260  O56 MOL C   2      20.864  -4.779  98.287  1.00  0.00           O    
ATOM   1261  C59 MOL C   2      24.123  -3.856  94.865  1.00  0.00           C    
ATOM   1262  O60 MOL C   2      24.881  -2.424  92.582  1.00  0.00           O    
ATOM   1263  C73 MOL C   2      21.896  -3.902  78.828  1.00  0.00           C    
ATOM   1264  O74 MOL C   2      19.522  -2.483  78.816  1.00  0.00           O    
ATOM   1265  C75 MOL C   2       4.996  11.074  72.609  1.00  0.00           C    
ATOM   1266  O76 MOL C   2       4.230   9.627  74.880  1.00  0.00           O    
ATOM   1267  C79 MOL C   2      23.837  -3.328  76.901  1.00  0.00           C    
ATOM   1268  C11 MOL C   2      30.348 -11.766  35.417  1.00  0.00           C    
ATOM   1269  O12 MOL C   2      31.215 -13.146  33.139  1.00  0.00           O    
ATOM   1270  C25 MOL C   2      27.191  -2.481  58.880  1.00  0.00           C    
ATOM   1271  C29 MOL C   2      32.032  -9.843  53.440  1.00  0.00           C    
ATOM   1272  O30 MOL C   2      31.166  -8.463  51.162  1.00  0.00           O    
ATOM   1273  C32 MOL C   2      28.140  -2.692  59.896  1.00  0.00           C    
ATOM   1274  C38 MOL C   2      27.838  -3.602  60.925  1.00  0.00           C    
ATOM   1275  C40 MOL C   2      32.444 -10.556  54.569  1.00  0.00           C    
ATOM   1276  O41 MOL C   2      33.206 -11.997  56.847  1.00  0.00           O    
ATOM   1277  C46 MOL C   2      29.936 -11.053  36.546  1.00  0.00           C    
ATOM   1278  O47 MOL C   2      29.174  -9.612  38.824  1.00  0.00           O    
ATOM   1279  C53 MOL C   2      17.449   3.831 107.723  1.00  0.00           C    
ATOM   1280  O54 MOL C   2      16.696   2.406 110.013  1.00  0.00           O    
ATOM   1281  C75 MOL C   2      17.472   3.871  72.609  1.00  0.00           C    
ATOM   1282  O76 MOL C   2      16.706   2.424  74.880  1.00  0.00           O    
ATOM   1283  O80 MOL C   2      13.761   2.425  76.962  1.00  0.00           O    
ATOM   1284  C53 MOL C   2      29.925  -3.372 107.723  1.00  0.00           C    
ATOM   1285  O54 MOL C   2      29.172  -4.797 110.013  1.00  0.00           O    
ATOM   1286  C75 MOL C   2      29.949  -3.332  72.609  1.00  0.00           C    
ATOM   1287  O76 MOL C   2      29.182  -4.779  74.880  1.00  0.00           O    
ATOM   1288  O80 MOL C   2      26.237  -4.778  76.962  1.00  0.00           O    
ATOM   1289  C11 MOL C   2       5.396  17.046  35.417  1.00  0.00           C    
ATOM   1290  O12 MOL C   2       6.263  15.666  33.139  1.00  0.00           O    
ATOM   1291  C27 MOL C   2      10.800  11.504  47.083  1.00  0.00           C    
ATOM   1292  C29 MOL C   2       7.080  18.969  53.440  1.00  0.00           C    
ATOM   1293  O30 MOL C   2       6.213  20.349  51.162  1.00  0.00           O    
ATOM   1294  C31 MOL C   2       7.979  23.606  48.148  1.00  0.00           C    
ATOM   1295  C33 MOL C   2      10.237   9.684  40.857  1.00  0.00           C    
ATOM   1296  O34 MOL C   2       7.734  22.835  40.834  1.00  0.00           O    
ATOM   1297  C35 MOL C   2       9.288   9.895  41.872  1.00  0.00           C    
ATOM   1298  C36 MOL C   2      11.447  10.382  49.129  1.00  0.00           C    
ATOM   1299  C40 MOL C   2       7.492  18.256  54.569  1.00  0.00           C    
ATOM   1300  O41 MOL C   2       8.254  16.815  56.847  1.00  0.00           O    
ATOM   1301  C42 MOL C   2      11.956  16.716  59.862  1.00  0.00           C    
ATOM   1302  C43 MOL C   2      11.738  11.310  48.113  1.00  0.00           C    
ATOM   1303  C44 MOL C   2       9.590  10.805  42.902  1.00  0.00           C    
ATOM   1304  O45 MOL C   2       7.157  23.811  42.816  1.00  0.00           O    
ATOM   1305  C46 MOL C   2       4.984  17.759  36.546  1.00  0.00           C    
ATOM   1306  O47 MOL C   2       4.222  19.200  38.824  1.00  0.00           O    
ATOM   1307  O50 MOL C   2      11.188  -2.426 102.242  1.00  0.00           O    
ATOM   1308  C55 MOL C   2       9.146  18.262  96.004  1.00  0.00           C    
ATOM   1309  O56 MOL C   2       8.388  16.830  98.287  1.00  0.00           O    
ATOM   1310  C59 MOL C   2      11.647  17.753  94.865  1.00  0.00           C    
ATOM   1311  O60 MOL C   2      12.405  19.186  92.582  1.00  0.00           O    
ATOM   1312  C69 MOL C   2       5.283  10.549  90.553  1.00  0.00           C    
ATOM   1313  O70 MOL C   2       2.871  11.980  90.504  1.00  0.00           O    
ATOM   1314  O72 MOL C   2      11.167  -2.483  67.175  1.00  0.00           O    
ATOM   1315  C73 MOL C   2       9.420  17.707  78.828  1.00  0.00           C    
ATOM   1316  O74 MOL C   2       7.045  19.126  78.816  1.00  0.00           O    
ATOM   1317  C79 MOL C   2      11.361  18.281  76.901  1.00  0.00           C    
ATOM   1318  C86 MOL C   2       9.168   4.294  77.866  1.00  0.00           C    
ATOM   1319  C87 MOL C   2       0.826   3.853  84.263  1.00  0.00           C    
ATOM   1320  O88 MOL C   2       0.070   2.423  86.549  1.00  0.00           O    
ATOM   1321  C89 MOL C   2       3.327   3.342  83.124  1.00  0.00           C    
ATOM   1322  O90 MOL C   2       4.026   4.891  80.754  1.00  0.00           O    
ATOM   1323  C91 MOL C   2       7.193  11.060  88.578  1.00  0.00           C    
ATOM   1324  O92 MOL C   2       9.605   9.628  88.627  1.00  0.00           O    
ATOM   1325  C93 MOL C   2       8.753   9.353  89.566  1.00  0.00           C    
ATOM   1326  C94 MOL C   2       5.010  11.513  89.566  1.00  0.00           C    
ATOM   1327  C11 MOL C   2      17.872   9.843  35.417  1.00  0.00           C    
ATOM   1328  O12 MOL C   2      18.739   8.463  33.139  1.00  0.00           O    
ATOM   1329  C25 MOL C   2      14.715  19.128  58.880  1.00  0.00           C    
ATOM   1330  O26 MOL C   2      17.218   5.977  58.858  1.00  0.00           O    
ATOM   1331  C27 MOL C   2      23.276   4.301  47.083  1.00  0.00           C    
ATOM   1332  O28 MOL C   2      13.228  12.910  47.170  1.00  0.00           O    
ATOM   1333  C29 MOL C   2      19.556  11.766  53.440  1.00  0.00           C    
ATOM   1334  O30 MOL C   2      18.689  13.146  51.162  1.00  0.00           O    
ATOM   1335  C31 MOL C   2      20.455  16.402  48.148  1.00  0.00           C    
ATOM   1336  C32 MOL C   2      15.664  18.917  59.896  1.00  0.00           C    
ATOM   1337  C33 MOL C   2      22.713   2.481  40.857  1.00  0.00           C    
ATOM   1338  O34 MOL C   2      20.210  15.632  40.834  1.00  0.00           O    
ATOM   1339  C35 MOL C   2      21.764   2.692  41.872  1.00  0.00           C    
ATOM   1340  C36 MOL C   2      23.923   3.179  49.129  1.00  0.00           C    
ATOM   1341  O37 MOL C   2      13.785  11.923  49.152  1.00  0.00           O    
ATOM   1342  C38 MOL C   2      15.362  18.008  60.925  1.00  0.00           C    
ATOM   1343  O39 MOL C   2      17.795   5.001  60.840  1.00  0.00           O    
ATOM   1344  C40 MOL C   2      19.968  11.053  54.569  1.00  0.00           C    
ATOM   1345  O41 MOL C   2      20.730   9.612  56.847  1.00  0.00           O    
ATOM   1346  C42 MOL C   2      24.432   9.513  59.862  1.00  0.00           C    
ATOM   1347  C43 MOL C   2      24.215   4.107  48.113  1.00  0.00           C    
ATOM   1348  C44 MOL C   2      22.066   3.602  42.902  1.00  0.00           C    
ATOM   1349  O45 MOL C   2      19.633  16.608  42.816  1.00  0.00           O    
ATOM   1350  C46 MOL C   2      17.460  10.556  36.546  1.00  0.00           C    
ATOM   1351  O47 MOL C   2      16.698  11.997  38.824  1.00  0.00           O    
ATOM   1352  C48 MOL C   2      12.996  12.096  41.838  1.00  0.00           C    
ATOM   1353  C53 MOL C   2       4.973  25.440 107.723  1.00  0.00           C    
ATOM   1354  O54 MOL C   2       4.220  24.015 110.013  1.00  0.00           O    
ATOM   1355  C55 MOL C   2      21.622  11.059  96.004  1.00  0.00           C    
ATOM   1356  O56 MOL C   2      20.864   9.627  98.287  1.00  0.00           O    
ATOM   1357  C59 MOL C   2      24.123  10.550  94.865  1.00  0.00           C    
ATOM   1358  O60 MOL C   2      24.881  11.982  92.582  1.00  0.00           O    
ATOM   1359  C69 MOL C   2      17.759   3.346  90.553  1.00  0.00           C    
ATOM   1360  O70 MOL C   2      15.347   4.777  90.504  1.00  0.00           O    
ATOM   1361  O72 MOL C   2      23.643  -9.686  67.175  1.00  0.00           O    
ATOM   1362  C73 MOL C   2      21.896  10.504  78.828  1.00  0.00           C    
ATOM   1363  O74 MOL C   2      19.522  11.923  78.816  1.00  0.00           O    
ATOM   1364  C75 MOL C   2       4.996  25.480  72.609  1.00  0.00           C    
ATOM   1365  O76 MOL C   2       4.230  24.034  74.880  1.00  0.00           O    
ATOM   1366  C79 MOL C   2      23.837  11.078  76.901  1.00  0.00           C    
ATOM   1367  C83 MOL C   2      12.888   2.142  77.880  1.00  0.00           C    
ATOM   1368  C86 MOL C   2      21.644  -2.909  77.866  1.00  0.00           C    
ATOM   1369  C87 MOL C   2      13.302  -3.350  84.263  1.00  0.00           C    
ATOM   1370  O88 MOL C   2      12.547  -4.780  86.549  1.00  0.00           O    
ATOM   1371  C89 MOL C   2      15.803  -3.861  83.124  1.00  0.00           C    
ATOM   1372  O90 MOL C   2      16.502  -2.312  80.754  1.00  0.00           O    
ATOM   1373  C91 MOL C   2      19.669   3.857  88.578  1.00  0.00           C    
ATOM   1374  O92 MOL C   2      22.081   2.425  88.627  1.00  0.00           O    
ATOM   1375  C93 MOL C   2      21.229   2.150  89.566  1.00  0.00           C    
ATOM   1376  C94 MOL C   2      17.486   4.310  89.566  1.00  0.00           C    
ATOM   1377  C11 MOL C   2      30.348   2.640  35.417  1.00  0.00           C    
ATOM   1378  O12 MOL C   2      31.215   1.260  33.139  1.00  0.00           O    
ATOM   1379  C25 MOL C   2      27.191  11.925  58.880  1.00  0.00           C    
ATOM   1380  O26 MOL C   2      29.694  -1.226  58.858  1.00  0.00           O    
ATOM   1381  O28 MOL C   2      25.704   5.707  47.170  1.00  0.00           O    
ATOM   1382  C29 MOL C   2      32.032   4.563  53.440  1.00  0.00           C    
ATOM   1383  O30 MOL C   2      31.166   5.943  51.162  1.00  0.00           O    
ATOM   1384  C32 MOL C   2      28.140  11.714  59.896  1.00  0.00           C    
ATOM   1385  O37 MOL C   2      26.261   4.720  49.152  1.00  0.00           O    
ATOM   1386  C38 MOL C   2      27.838  10.805  60.925  1.00  0.00           C    
ATOM   1387  O39 MOL C   2      30.271  -2.202  60.840  1.00  0.00           O    
ATOM   1388  C40 MOL C   2      32.444   3.850  54.569  1.00  0.00           C    
ATOM   1389  O41 MOL C   2      33.206   2.409  56.847  1.00  0.00           O    
ATOM   1390  C46 MOL C   2      29.936   3.353  36.546  1.00  0.00           C    
ATOM   1391  O47 MOL C   2      29.174   4.794  38.824  1.00  0.00           O    
ATOM   1392  C48 MOL C   2      25.472   4.893  41.838  1.00  0.00           C    
ATOM   1393  C49 MOL C   2      13.601  -3.857 102.291  1.00  0.00           C    
ATOM   1394  C53 MOL C   2      17.449  18.237 107.723  1.00  0.00           C    
ATOM   1395  O54 MOL C   2      16.696  16.812 110.013  1.00  0.00           O    
ATOM   1396  C55 MOL C   2      34.099   3.856  96.004  1.00  0.00           C    
ATOM   1397  O56 MOL C   2      33.340   2.424  98.287  1.00  0.00           O    
ATOM   1398  C59 MOL C   2      36.599   3.347  94.865  1.00  0.00           C    
ATOM   1399  O60 MOL C   2      37.357   4.779  92.582  1.00  0.00           O    
ATOM   1400  C63 MOL C   2      15.510  -3.347 100.316  1.00  0.00           C    
ATOM   1401  O64 MOL C   2      17.922  -4.777 100.365  1.00  0.00           O    
ATOM   1402  C66 MOL C   2      17.070  -5.054 101.304  1.00  0.00           C    
ATOM   1403  C67 MOL C   2      13.328  -2.893 101.304  1.00  0.00           C    
ATOM   1404  C69 MOL C   2      30.235  -3.857  90.553  1.00  0.00           C    
ATOM   1405  O70 MOL C   2      27.823  -2.426  90.504  1.00  0.00           O    
ATOM   1406  C71 MOL C   2      13.505  -4.024  67.153  1.00  0.00           C    
ATOM   1407  C75 MOL C   2      17.472  18.277  72.609  1.00  0.00           C    
ATOM   1408  O76 MOL C   2      16.706  16.831  74.880  1.00  0.00           O    
ATOM   1409  O80 MOL C   2      13.761  16.831  76.962  1.00  0.00           O    
ATOM   1410  C81 MOL C   2      15.363  -3.601  65.108  1.00  0.00           C    
ATOM   1411  O82 MOL C   2      17.795  -5.001  65.193  1.00  0.00           O    
ATOM   1412  C83 MOL C   2      25.364  -5.061  77.880  1.00  0.00           C    
ATOM   1413  C84 MOL C   2      16.974  -5.206  66.171  1.00  0.00           C    
ATOM   1414  C85 MOL C   2      13.214  -3.095  66.136  1.00  0.00           C    
ATOM   1415  C87 MOL C   2      25.778 -10.553  84.263  1.00  0.00           C    
ATOM   1416  O88 MOL C   2      25.023 -11.983  86.549  1.00  0.00           O    
ATOM   1417  C89 MOL C   2      28.279 -11.064  83.124  1.00  0.00           C    
ATOM   1418  O90 MOL C   2      28.978  -9.515  80.754  1.00  0.00           O    
ATOM   1419  C91 MOL C   2      32.145  -3.346  88.578  1.00  0.00           C    
ATOM   1420  O92 MOL C   2      34.557  -4.778  88.627  1.00  0.00           O    
ATOM   1421  C93 MOL C   2      33.705  -5.054  89.566  1.00  0.00           C    
ATOM   1422  C94 MOL C   2      29.962  -2.893  89.566  1.00  0.00           C    
ATOM   1423  C53 MOL C   2      29.925  11.034 107.723  1.00  0.00           C    
ATOM   1424  O54 MOL C   2      29.172   9.609 110.013  1.00  0.00           O    
ATOM   1425  C71 MOL C   2      25.981 -11.227  67.153  1.00  0.00           C    
ATOM   1426  C75 MOL C   2      29.949  11.074  72.609  1.00  0.00           C    
ATOM   1427  O76 MOL C   2      29.182   9.627  74.880  1.00  0.00           O    
ATOM   1428  O80 MOL C   2      26.237   9.628  76.962  1.00  0.00           O    
ATOM   1429  C81 MOL C   2      27.839 -10.804  65.108  1.00  0.00           C    
ATOM   1430  O82 MOL C   2      30.271 -12.204  65.193  1.00  0.00           O    
ATOM   1431  C84 MOL C   2      29.450 -12.409  66.171  1.00  0.00           C    
ATOM   1432  C85 MOL C   2      25.690 -10.298  66.136  1.00  0.00           C    
ATOM   1433  C11 MOL C   2       5.396  31.452  35.417  1.00  0.00           C    
ATOM   1434  O12 MOL C   2       6.263  30.072  33.139  1.00  0.00           O    
ATOM   1435  C27 MOL C   2      10.800  25.910  47.083  1.00  0.00           C    
ATOM   1436  C29 MOL C   2       7.080  33.375  53.440  1.00  0.00           C    
ATOM   1437  O30 MOL C   2       6.213  34.756  51.162  1.00  0.00           O    
ATOM   1438  C33 MOL C   2      10.237  24.090  40.857  1.00  0.00           C    
ATOM   1439  C35 MOL C   2       9.288  24.302  41.872  1.00  0.00           C    
ATOM   1440  C36 MOL C   2      11.447  24.788  49.129  1.00  0.00           C    
ATOM   1441  C40 MOL C   2       7.492  32.662  54.569  1.00  0.00           C    
ATOM   1442  O41 MOL C   2       8.254  31.222  56.847  1.00  0.00           O    
ATOM   1443  C43 MOL C   2      11.738  25.716  48.113  1.00  0.00           C    
ATOM   1444  C44 MOL C   2       9.590  25.211  42.902  1.00  0.00           C    
ATOM   1445  C46 MOL C   2       4.984  32.165  36.546  1.00  0.00           C    
ATOM   1446  O47 MOL C   2       4.222  33.606  38.824  1.00  0.00           O    
ATOM   1447  O50 MOL C   2      11.188  11.980 102.242  1.00  0.00           O    
ATOM   1448  C55 MOL C   2       9.146  32.668  96.004  1.00  0.00           C    
ATOM   1449  O56 MOL C   2       8.388  31.236  98.287  1.00  0.00           O    
ATOM   1450  C57 MOL C   2       7.477  10.531 106.589  1.00  0.00           C    
ATOM   1451  O58 MOL C   2       8.244  11.979 104.318  1.00  0.00           O    
ATOM   1452  C59 MOL C   2      11.647  32.159  94.865  1.00  0.00           C    
ATOM   1453  O60 MOL C   2      12.405  33.592  92.582  1.00  0.00           O    
ATOM   1454  C69 MOL C   2       5.283  24.955  90.553  1.00  0.00           C    
ATOM   1455  O70 MOL C   2       2.871  26.387  90.504  1.00  0.00           O    
ATOM   1456  O72 MOL C   2      11.167  11.923  67.175  1.00  0.00           O    
ATOM   1457  C73 MOL C   2       9.420  32.113  78.828  1.00  0.00           C    
ATOM   1458  O74 MOL C   2       7.045  33.533  78.816  1.00  0.00           O    
ATOM   1459  C77 MOL C   2       7.501  10.572  71.475  1.00  0.00           C    
ATOM   1460  O78 MOL C   2       8.256  12.000  69.187  1.00  0.00           O    
ATOM   1461  C79 MOL C   2      11.361  32.687  76.901  1.00  0.00           C    
ATOM   1462  C86 MOL C   2       9.168  18.700  77.866  1.00  0.00           C    
ATOM   1463  C87 MOL C   2       0.826  18.259  84.263  1.00  0.00           C    
ATOM   1464  O88 MOL C   2       0.070  16.829  86.549  1.00  0.00           O    
ATOM   1465  C89 MOL C   2       3.327  17.748  83.124  1.00  0.00           C    
ATOM   1466  O90 MOL C   2       4.026  19.297  80.754  1.00  0.00           O    
ATOM   1467  C91 MOL C   2       7.193  25.466  88.578  1.00  0.00           C    
ATOM   1468  O92 MOL C   2       9.605  24.035  88.627  1.00  0.00           O    
ATOM   1469  C93 MOL C   2       8.753  23.759  89.566  1.00  0.00           C    
ATOM   1470  C94 MOL C   2       5.010  25.919  89.566  1.00  0.00           C    
ATOM   1471  C11 MOL C   2      17.872  24.249  35.417  1.00  0.00           C    
ATOM   1472  O12 MOL C   2      18.739  22.869  33.139  1.00  0.00           O    
ATOM   1473  O26 MOL C   2      17.218  20.383  58.858  1.00  0.00           O    
ATOM   1474  C27 MOL C   2      23.276  18.707  47.083  1.00  0.00           C    
ATOM   1475  O28 MOL C   2      13.228  27.317  47.170  1.00  0.00           O    
ATOM   1476  C29 MOL C   2      19.556  26.172  53.440  1.00  0.00           C    
ATOM   1477  O30 MOL C   2      18.689  27.552  51.162  1.00  0.00           O    
ATOM   1478  C33 MOL C   2      22.713  16.887  40.857  1.00  0.00           C    
ATOM   1479  C35 MOL C   2      21.764  17.098  41.872  1.00  0.00           C    
ATOM   1480  C36 MOL C   2      23.923  17.585  49.129  1.00  0.00           C    
ATOM   1481  O37 MOL C   2      13.785  26.329  49.152  1.00  0.00           O    
ATOM   1482  O39 MOL C   2      17.795  19.407  60.840  1.00  0.00           O    
ATOM   1483  C40 MOL C   2      19.968  25.459  54.569  1.00  0.00           C    
ATOM   1484  O41 MOL C   2      20.730  24.018  56.847  1.00  0.00           O    
ATOM   1485  C43 MOL C   2      24.215  18.513  48.113  1.00  0.00           C    
ATOM   1486  C44 MOL C   2      22.066  18.008  42.902  1.00  0.00           C    
ATOM   1487  C46 MOL C   2      17.460  24.962  36.546  1.00  0.00           C    
ATOM   1488  O47 MOL C   2      16.698  26.403  38.824  1.00  0.00           O    
ATOM   1489  C48 MOL C   2      12.996  26.502  41.838  1.00  0.00           C    
ATOM   1490  O50 MOL C   2      23.664   4.777 102.242  1.00  0.00           O    
ATOM   1491  C55 MOL C   2      21.622  25.465  96.004  1.00  0.00           C    
ATOM   1492  O56 MOL C   2      20.864  24.033  98.287  1.00  0.00           O    
ATOM   1493  C57 MOL C   2      19.953   3.328 106.589  1.00  0.00           C    
ATOM   1494  O58 MOL C   2      20.720   4.776 104.318  1.00  0.00           O    
ATOM   1495  C59 MOL C   2      24.123  24.956  94.865  1.00  0.00           C    
ATOM   1496  O60 MOL C   2      24.881  26.389  92.582  1.00  0.00           O    
ATOM   1497  C69 MOL C   2      17.759  17.752  90.553  1.00  0.00           C    
ATOM   1498  O70 MOL C   2      15.347  19.184  90.504  1.00  0.00           O    
ATOM   1499  O72 MOL C   2      23.643   4.720  67.175  1.00  0.00           O    
ATOM   1500  C73 MOL C   2      21.896  24.910  78.828  1.00  0.00           C    
ATOM   1501  O74 MOL C   2      19.522  26.329  78.816  1.00  0.00           O    
ATOM   1502  C77 MOL C   2      19.977   3.369  71.475  1.00  0.00           C    
ATOM   1503  O78 MOL C   2      20.732   4.797  69.187  1.00  0.00           O    
ATOM   1504  C79 MOL C   2      23.837  25.484  76.901  1.00  0.00           C    
ATOM   1505  C83 MOL C   2      12.888  16.548  77.880  1.00  0.00           C    
ATOM   1506  C86 MOL C   2      21.644  11.497  77.866  1.00  0.00           C    
ATOM   1507  C87 MOL C   2      13.302  11.056  84.263  1.00  0.00           C    
ATOM   1508  O88 MOL C   2      12.547   9.626  86.549  1.00  0.00           O    
ATOM   1509  C89 MOL C   2      15.803  10.545  83.124  1.00  0.00           C    
ATOM   1510  O90 MOL C   2      16.502  12.094  80.754  1.00  0.00           O    
ATOM   1511  C91 MOL C   2      19.669  18.263  88.578  1.00  0.00           C    
ATOM   1512  O92 MOL C   2      22.081  16.832  88.627  1.00  0.00           O    
ATOM   1513  C93 MOL C   2      21.229  16.556  89.566  1.00  0.00           C    
ATOM   1514  C94 MOL C   2      17.486  18.716  89.566  1.00  0.00           C    
ATOM   1515  C11 MOL C   2      30.348  17.046  35.417  1.00  0.00           C    
ATOM   1516  O12 MOL C   2      31.215  15.666  33.139  1.00  0.00           O    
ATOM   1517  O26 MOL C   2      29.694  13.180  58.858  1.00  0.00           O    
ATOM   1518  O28 MOL C   2      25.704  20.114  47.170  1.00  0.00           O    
ATOM   1519  C29 MOL C   2      32.032  18.969  53.440  1.00  0.00           C    
ATOM   1520  O30 MOL C   2      31.166  20.349  51.162  1.00  0.00           O    
ATOM   1521  O37 MOL C   2      26.261  19.126  49.152  1.00  0.00           O    
ATOM   1522  O39 MOL C   2      30.271  12.204  60.840  1.00  0.00           O    
ATOM   1523  C40 MOL C   2      32.444  18.256  54.569  1.00  0.00           C    
ATOM   1524  O41 MOL C   2      33.206  16.815  56.847  1.00  0.00           O    
ATOM   1525  C46 MOL C   2      29.936  17.759  36.546  1.00  0.00           C    
ATOM   1526  O47 MOL C   2      29.174  19.200  38.824  1.00  0.00           O    
ATOM   1527  C48 MOL C   2      25.472  19.299  41.838  1.00  0.00           C    
ATOM   1528  C49 MOL C   2      13.601  10.549 102.291  1.00  0.00           C    
ATOM   1529  C55 MOL C   2      34.099  18.262  96.004  1.00  0.00           C    
ATOM   1530  O56 MOL C   2      33.340  16.830  98.287  1.00  0.00           O    
ATOM   1531  C57 MOL C   2      32.429  -3.875 106.589  1.00  0.00           C    
ATOM   1532  O58 MOL C   2      33.196  -2.427 104.318  1.00  0.00           O    
ATOM   1533  C59 MOL C   2      36.599  17.753  94.865  1.00  0.00           C    
ATOM   1534  O60 MOL C   2      37.357  19.186  92.582  1.00  0.00           O    
ATOM   1535  C63 MOL C   2      15.510  11.059 100.316  1.00  0.00           C    
ATOM   1536  O64 MOL C   2      17.922   9.629 100.365  1.00  0.00           O    
ATOM   1537  C66 MOL C   2      17.070   9.352 101.304  1.00  0.00           C    
ATOM   1538  C67 MOL C   2      13.328  11.513 101.304  1.00  0.00           C    
ATOM   1539  C69 MOL C   2      30.235  10.549  90.553  1.00  0.00           C    
ATOM   1540  O70 MOL C   2      27.823  11.980  90.504  1.00  0.00           O    
ATOM   1541  C71 MOL C   2      13.505  10.383  67.153  1.00  0.00           C    
ATOM   1542  C77 MOL C   2      32.453  -3.834  71.475  1.00  0.00           C    
ATOM   1543  O78 MOL C   2      33.208  -2.406  69.187  1.00  0.00           O    
ATOM   1544  O80 MOL C   2      13.761  31.237  76.962  1.00  0.00           O    
ATOM   1545  C81 MOL C   2      15.363  10.805  65.108  1.00  0.00           C    
ATOM   1546  O82 MOL C   2      17.795   9.405  65.193  1.00  0.00           O    
ATOM   1547  C83 MOL C   2      25.364   9.345  77.880  1.00  0.00           C    
ATOM   1548  C84 MOL C   2      16.974   9.200  66.171  1.00  0.00           C    
ATOM   1549  C85 MOL C   2      13.214  11.311  66.136  1.00  0.00           C    
ATOM   1550  C87 MOL C   2      25.778   3.853  84.263  1.00  0.00           C    
ATOM   1551  O88 MOL C   2      25.023   2.423  86.549  1.00  0.00           O    
ATOM   1552  C89 MOL C   2      28.279   3.342  83.124  1.00  0.00           C    
ATOM   1553  O90 MOL C   2      28.978   4.891  80.754  1.00  0.00           O    
ATOM   1554  C91 MOL C   2      32.145  11.060  88.578  1.00  0.00           C    
ATOM   1555  O92 MOL C   2      34.557   9.628  88.627  1.00  0.00           O    
ATOM   1556  C93 MOL C   2      33.705   9.353  89.566  1.00  0.00           C    
ATOM   1557  C94 MOL C   2      29.962  11.513  89.566  1.00  0.00           C    
ATOM   1558  C49 MOL C   2      26.077   3.346 102.291  1.00  0.00           C    
ATOM   1559  C63 MOL C   2      27.986   3.856 100.316  1.00  0.00           C    
ATOM   1560  O64 MOL C   2      30.398   2.426 100.365  1.00  0.00           O    
ATOM   1561  C66 MOL C   2      29.546   2.149 101.304  1.00  0.00           C    
ATOM   1562  C67 MOL C   2      25.804   4.310 101.304  1.00  0.00           C    
ATOM   1563  C71 MOL C   2      25.981   3.179  67.153  1.00  0.00           C    
ATOM   1564  O80 MOL C   2      26.237  24.034  76.962  1.00  0.00           O    
ATOM   1565  C81 MOL C   2      27.839   3.602  65.108  1.00  0.00           C    
ATOM   1566  O82 MOL C   2      30.271   2.202  65.193  1.00  0.00           O    
ATOM   1567  C84 MOL C   2      29.450   1.997  66.171  1.00  0.00           C    
ATOM   1568  C85 MOL C   2      25.690   4.108  66.136  1.00  0.00           C    
ATOM   1569  O50 MOL C   2      11.188  26.386 102.242  1.00  0.00           O    
ATOM   1570  C57 MOL C   2       7.477  24.937 106.589  1.00  0.00           C    
ATOM   1571  O58 MOL C   2       8.244  26.385 104.318  1.00  0.00           O    
ATOM   1572  O72 MOL C   2      11.167  26.330  67.175  1.00  0.00           O    
ATOM   1573  C77 MOL C   2       7.501  24.978  71.475  1.00  0.00           C    
ATOM   1574  O78 MOL C   2       8.256  26.406  69.187  1.00  0.00           O    
ATOM   1575  C86 MOL C   2       9.168  33.106  77.866  1.00  0.00           C    
ATOM   1576  C87 MOL C   2       0.826  32.665  84.263  1.00  0.00           C    
ATOM   1577  O88 MOL C   2       0.070  31.235  86.549  1.00  0.00           O    
ATOM   1578  C89 MOL C   2       3.327  32.154  83.124  1.00  0.00           C    
ATOM   1579  O90 MOL C   2       4.026  33.703  80.754  1.00  0.00           O    
ATOM   1580  O50 MOL C   2      23.664  19.183 102.242  1.00  0.00           O    
ATOM   1581  C57 MOL C   2      19.953  17.734 106.589  1.00  0.00           C    
ATOM   1582  O58 MOL C   2      20.720  19.182 104.318  1.00  0.00           O    
ATOM   1583  O72 MOL C   2      23.643  19.127  67.175  1.00  0.00           O    
ATOM   1584  C77 MOL C   2      19.977  17.775  71.475  1.00  0.00           C    
ATOM   1585  O78 MOL C   2      20.732  19.203  69.187  1.00  0.00           O    
ATOM   1586  C83 MOL C   2      12.888  30.954  77.880  1.00  0.00           C    
ATOM   1587  C86 MOL C   2      21.644  25.903  77.866  1.00  0.00           C    
ATOM   1588  C87 MOL C   2      13.302  25.462  84.263  1.00  0.00           C    
ATOM   1589  O88 MOL C   2      12.547  24.032  86.549  1.00  0.00           O    
ATOM   1590  C89 MOL C   2      15.803  24.951  83.124  1.00  0.00           C    
ATOM   1591  O90 MOL C   2      16.502  26.500  80.754  1.00  0.00           O    
ATOM   1592  C49 MOL C   2      13.601  24.955 102.291  1.00  0.00           C    
ATOM   1593  C57 MOL C   2      32.429  10.531 106.589  1.00  0.00           C    
ATOM   1594  O58 MOL C   2      33.196  11.979 104.318  1.00  0.00           O    
ATOM   1595  C63 MOL C   2      15.510  25.465 100.316  1.00  0.00           C    
ATOM   1596  O64 MOL C   2      17.922  24.035 100.365  1.00  0.00           O    
ATOM   1597  C66 MOL C   2      17.070  23.758 101.304  1.00  0.00           C    
ATOM   1598  C67 MOL C   2      13.328  25.919 101.304  1.00  0.00           C    
ATOM   1599  C71 MOL C   2      13.505  24.789  67.153  1.00  0.00           C    
ATOM   1600  C77 MOL C   2      32.453  10.572  71.475  1.00  0.00           C    
ATOM   1601  O78 MOL C   2      33.208  12.000  69.187  1.00  0.00           O    
ATOM   1602  C81 MOL C   2      15.363  25.212  65.108  1.00  0.00           C    
ATOM   1603  O82 MOL C   2      17.795  23.811  65.193  1.00  0.00           O    
ATOM   1604  C83 MOL C   2      25.364  23.751  77.880  1.00  0.00           C    
ATOM   1605  C84 MOL C   2      16.974  23.606  66.171  1.00  0.00           C    
ATOM   1606  C85 MOL C   2      13.214  25.717  66.136  1.00  0.00           C    
ATOM   1607  C87 MOL C   2      25.778  18.259  84.263  1.00  0.00           C    
ATOM   1608  O88 MOL C   2      25.023  16.829  86.549  1.00  0.00           O    
ATOM   1609  C89 MOL C   2      28.279  17.748  83.124  1.00  0.00           C    
ATOM   1610  O90 MOL C   2      28.978  19.297  80.754  1.00  0.00           O    
ATOM   1611  C49 MOL C   2      26.077  17.752 102.291  1.00  0.00           C    
ATOM   1612  C63 MOL C   2      27.986  18.262 100.316  1.00  0.00           C    
ATOM   1613  O64 MOL C   2      30.398  16.832 100.365  1.00  0.00           O    
ATOM   1614  C66 MOL C   2      29.546  16.555 101.304  1.00  0.00           C    
ATOM   1615  C67 MOL C   2      25.804  18.716 101.304  1.00  0.00           C    
ATOM   1616  C71 MOL C   2      25.981  17.586  67.153  1.00  0.00           C    
ATOM   1617  C81 MOL C   2      27.839  18.008  65.108  1.00  0.00           C    
ATOM   1618  O82 MOL C   2      30.271  16.608  65.193  1.00  0.00           O    
ATOM   1619  C84 MOL C   2      29.450  16.403  66.171  1.00  0.00           C    
ATOM   1620  C85 MOL C   2      25.690  18.514  66.136  1.00  0.00           C    
ATOM   1621  C53 MOL C   2       7.069   4.582 107.723  1.00  0.00           C    
ATOM   1622  O54 MOL C   2       6.211   5.947 110.013  1.00  0.00           O    
ATOM   1623  C75 MOL C   2       7.092   4.542  72.609  1.00  0.00           C    
ATOM   1624  O76 MOL C   2       6.223   5.929  74.880  1.00  0.00           O    
ATOM   1625  O80 MOL C   2       7.696   8.479  76.962  1.00  0.00           O    
ATOM   1626  C53 MOL C   2      19.545  -2.621 107.723  1.00  0.00           C    
ATOM   1627  O54 MOL C   2      18.687  -1.256 110.013  1.00  0.00           O    
ATOM   1628  C75 MOL C   2      19.568  -2.661  72.609  1.00  0.00           C    
ATOM   1629  O76 MOL C   2      18.699  -1.274  74.880  1.00  0.00           O    
ATOM   1630  O80 MOL C   2      20.172   1.276  76.962  1.00  0.00           O    
ATOM   1631  C49 MOL C   2      14.812   4.556 102.291  1.00  0.00           C    
ATOM   1632  C63 MOL C   2      14.299   2.648 100.316  1.00  0.00           C    
ATOM   1633  O64 MOL C   2      11.854   1.274 100.365  1.00  0.00           O    
ATOM   1634  C66 MOL C   2      12.040   2.150 101.304  1.00  0.00           C    
ATOM   1635  C67 MOL C   2      15.783   4.311 101.304  1.00  0.00           C    
ATOM   1636  C71 MOL C   2      14.715   4.722  67.153  1.00  0.00           C    
ATOM   1637  C75 MOL C   2      32.044  -9.864  72.609  1.00  0.00           C    
ATOM   1638  O76 MOL C   2      31.175  -8.477  74.880  1.00  0.00           O    
ATOM   1639  C81 MOL C   2      14.152   2.902  65.108  1.00  0.00           C    
ATOM   1640  O82 MOL C   2      11.724   1.496  65.193  1.00  0.00           O    
ATOM   1641  C84 MOL C   2      11.957   2.310  66.171  1.00  0.00           C    
ATOM   1642  C85 MOL C   2      15.664   4.510  66.136  1.00  0.00           C    
ATOM   1643  C49 MOL C   2      27.288  -2.647 102.291  1.00  0.00           C    
ATOM   1644  C63 MOL C   2      26.775  -4.555 100.316  1.00  0.00           C    
ATOM   1645  O64 MOL C   2      24.330  -5.929 100.365  1.00  0.00           O    
ATOM   1646  C66 MOL C   2      24.516  -5.053 101.304  1.00  0.00           C    
ATOM   1647  C67 MOL C   2      28.259  -2.892 101.304  1.00  0.00           C    
ATOM   1648  C71 MOL C   2      27.191  -2.481  67.153  1.00  0.00           C    
ATOM   1649  C81 MOL C   2      26.629  -4.301  65.108  1.00  0.00           C    
ATOM   1650  O82 MOL C   2      24.200  -5.707  65.193  1.00  0.00           O    
ATOM   1651  C84 MOL C   2      24.433  -4.893  66.171  1.00  0.00           C    
ATOM   1652  C85 MOL C   2      28.140  -2.693  66.136  1.00  0.00           C    
ATOM   1653  C53 MOL C   2       7.069  18.988 107.723  1.00  0.00           C    
ATOM   1654  O54 MOL C   2       6.211  20.353 110.013  1.00  0.00           O    
ATOM   1655  C75 MOL C   2       7.092  18.948  72.609  1.00  0.00           C    
ATOM   1656  O76 MOL C   2       6.223  20.335  74.880  1.00  0.00           O    
ATOM   1657  O80 MOL C   2       7.696  22.885  76.962  1.00  0.00           O    
ATOM   1658  C25 MOL C   2       9.208   6.505  58.880  1.00  0.00           C    
ATOM   1659  O28 MOL C   2       4.567  10.901  47.170  1.00  0.00           O    
ATOM   1660  C32 MOL C   2       8.550   5.788  59.896  1.00  0.00           C    
ATOM   1661  O37 MOL C   2       3.433  10.912  49.152  1.00  0.00           O    
ATOM   1662  C38 MOL C   2       7.914   6.504  60.925  1.00  0.00           C    
ATOM   1663  C48 MOL C   2       3.978  11.510  41.838  1.00  0.00           C    
ATOM   1664  C53 MOL C   2      19.545  11.785 107.723  1.00  0.00           C    
ATOM   1665  O54 MOL C   2      18.687  13.150 110.013  1.00  0.00           O    
ATOM   1666  C75 MOL C   2      19.568  11.745  72.609  1.00  0.00           C    
ATOM   1667  O76 MOL C   2      18.699  13.132  74.880  1.00  0.00           O    
ATOM   1668  O80 MOL C   2      20.172  15.682  76.962  1.00  0.00           O    
ATOM   1669  C11 MOL C   2      12.065   1.210  35.417  1.00  0.00           C    
ATOM   1670  O12 MOL C   2      10.436   1.150  33.139  1.00  0.00           O    
ATOM   1671  C25 MOL C   2      21.684  -0.698  58.880  1.00  0.00           C    
ATOM   1672  O26 MOL C   2       9.043   3.709  58.858  1.00  0.00           O    
ATOM   1673  O28 MOL C   2      17.043   3.698  47.170  1.00  0.00           O    
ATOM   1674  C29 MOL C   2      12.888  -1.210  53.440  1.00  0.00           C    
ATOM   1675  O30 MOL C   2      14.516  -1.150  51.162  1.00  0.00           O    
ATOM   1676  C32 MOL C   2      21.026  -1.415  59.896  1.00  0.00           C    
ATOM   1677  O37 MOL C   2      15.909   3.709  49.152  1.00  0.00           O    
ATOM   1678  C38 MOL C   2      20.390  -0.699  60.925  1.00  0.00           C    
ATOM   1679  O39 MOL C   2       7.909   3.698  60.840  1.00  0.00           O    
ATOM   1680  C40 MOL C   2      12.064  -1.210  54.569  1.00  0.00           C    
ATOM   1681  O41 MOL C   2      10.436  -1.150  56.847  1.00  0.00           O    
ATOM   1682  C46 MOL C   2      12.888   1.210  36.546  1.00  0.00           C    
ATOM   1683  O47 MOL C   2      14.516   1.150  38.824  1.00  0.00           O    
ATOM   1684  C48 MOL C   2      16.454   4.306  41.838  1.00  0.00           C    
ATOM   1685  C49 MOL C   2      14.812  18.962 102.291  1.00  0.00           C    
ATOM   1686  C53 MOL C   2      32.021   4.582 107.723  1.00  0.00           C    
ATOM   1687  O54 MOL C   2      31.164   5.947 110.013  1.00  0.00           O    
ATOM   1688  C55 MOL C   2      11.242  -2.646  96.004  1.00  0.00           C    
ATOM   1689  O56 MOL C   2      10.381  -1.273  98.287  1.00  0.00           O    
ATOM   1690  C59 MOL C   2       9.551  -4.557  94.865  1.00  0.00           C    
ATOM   1691  O60 MOL C   2      10.413  -5.930  92.582  1.00  0.00           O    
ATOM   1692  C63 MOL C   2      14.299  17.054 100.316  1.00  0.00           C    
ATOM   1693  O64 MOL C   2      11.854  15.680 100.365  1.00  0.00           O    
ATOM   1694  C66 MOL C   2      12.040  16.556 101.304  1.00  0.00           C    
ATOM   1695  C67 MOL C   2      15.783  18.717 101.304  1.00  0.00           C    
ATOM   1696  C69 MOL C   2       6.494   4.557  90.553  1.00  0.00           C    
ATOM   1697  O70 MOL C   2       8.940   5.929  90.504  1.00  0.00           O    
ATOM   1698  C71 MOL C   2      14.715  19.128  67.153  1.00  0.00           C    
ATOM   1699  C75 MOL C   2      32.044   4.542  72.609  1.00  0.00           C    
ATOM   1700  O76 MOL C   2      31.175   5.929  74.880  1.00  0.00           O    
ATOM   1701  C81 MOL C   2      14.152  17.308  65.108  1.00  0.00           C    
ATOM   1702  O82 MOL C   2      11.724  15.902  65.193  1.00  0.00           O    
ATOM   1703  C83 MOL C   2       7.887   9.377  77.880  1.00  0.00           C    
ATOM   1704  C84 MOL C   2      11.957  16.716  66.171  1.00  0.00           C    
ATOM   1705  C85 MOL C   2      15.664  18.916  66.136  1.00  0.00           C    
ATOM   1706  C87 MOL C   2       2.924  11.765  84.263  1.00  0.00           C    
ATOM   1707  O88 MOL C   2       2.063  13.134  86.549  1.00  0.00           O    
ATOM   1708  C89 MOL C   2       1.231   9.854  83.124  1.00  0.00           C    
ATOM   1709  O90 MOL C   2       2.223   8.474  80.754  1.00  0.00           O    
ATOM   1710  C91 MOL C   2       5.982   2.647  88.578  1.00  0.00           C    
ATOM   1711  O92 MOL C   2       3.536   1.274  88.627  1.00  0.00           O    
ATOM   1712  C93 MOL C   2       3.723   2.150  89.566  1.00  0.00           C    
ATOM   1713  C94 MOL C   2       7.465   4.310  89.566  1.00  0.00           C    
ATOM   1714  C11 MOL C   2      24.541  -5.993  35.417  1.00  0.00           C    
ATOM   1715  O12 MOL C   2      22.912  -6.053  33.139  1.00  0.00           O    
ATOM   1716  C25 MOL C   2      34.160  -7.902  58.880  1.00  0.00           C    
ATOM   1717  O26 MOL C   2      21.519  -3.494  58.858  1.00  0.00           O    
ATOM   1718  O28 MOL C   2      29.519  -3.505  47.170  1.00  0.00           O    
ATOM   1719  C29 MOL C   2      25.364  -8.413  53.440  1.00  0.00           C    
ATOM   1720  O30 MOL C   2      26.992  -8.353  51.162  1.00  0.00           O    
ATOM   1721  C32 MOL C   2      33.502  -8.618  59.896  1.00  0.00           C    
ATOM   1722  O37 MOL C   2      28.385  -3.494  49.152  1.00  0.00           O    
ATOM   1723  C38 MOL C   2      32.866  -7.902  60.925  1.00  0.00           C    
ATOM   1724  O39 MOL C   2      20.385  -3.505  60.840  1.00  0.00           O    
ATOM   1725  C40 MOL C   2      24.541  -8.413  54.569  1.00  0.00           C    
ATOM   1726  O41 MOL C   2      22.912  -8.353  56.847  1.00  0.00           O    
ATOM   1727  C46 MOL C   2      25.364  -5.993  36.546  1.00  0.00           C    
ATOM   1728  O47 MOL C   2      26.992  -6.053  38.824  1.00  0.00           O    
ATOM   1729  C48 MOL C   2      28.930  -2.897  41.838  1.00  0.00           C    
ATOM   1730  C49 MOL C   2      27.288  11.759 102.291  1.00  0.00           C    
ATOM   1731  C55 MOL C   2      23.718  -9.849  96.004  1.00  0.00           C    
ATOM   1732  O56 MOL C   2      22.857  -8.476  98.287  1.00  0.00           O    
ATOM   1733  C57 MOL C   2       5.381   2.665 106.589  1.00  0.00           C    
ATOM   1734  O58 MOL C   2       6.252   1.277 104.318  1.00  0.00           O    
ATOM   1735  C59 MOL C   2      22.027 -11.760  94.865  1.00  0.00           C    
ATOM   1736  O60 MOL C   2      22.889 -13.133  92.582  1.00  0.00           O    
ATOM   1737  C63 MOL C   2      26.775   9.851 100.316  1.00  0.00           C    
ATOM   1738  O64 MOL C   2      24.330   8.477 100.365  1.00  0.00           O    
ATOM   1739  C66 MOL C   2      24.516   9.353 101.304  1.00  0.00           C    
ATOM   1740  C67 MOL C   2      28.259  11.514 101.304  1.00  0.00           C    
ATOM   1741  C69 MOL C   2      18.970  -2.646  90.553  1.00  0.00           C    
ATOM   1742  O70 MOL C   2      21.416  -1.274  90.504  1.00  0.00           O    
ATOM   1743  C71 MOL C   2      27.191  11.925  67.153  1.00  0.00           C    
ATOM   1744  C77 MOL C   2       5.405   2.624  71.475  1.00  0.00           C    
ATOM   1745  O78 MOL C   2       6.264   1.257  69.187  1.00  0.00           O    
ATOM   1746  C81 MOL C   2      26.629  10.105  65.108  1.00  0.00           C    
ATOM   1747  O82 MOL C   2      24.200   8.699  65.193  1.00  0.00           O    
ATOM   1748  C83 MOL C   2      20.363   2.174  77.880  1.00  0.00           C    
ATOM   1749  C84 MOL C   2      24.433   9.513  66.171  1.00  0.00           C    
ATOM   1750  C85 MOL C   2      28.140  11.713  66.136  1.00  0.00           C    
ATOM   1751  C87 MOL C   2      15.400   4.562  84.263  1.00  0.00           C    
ATOM   1752  O88 MOL C   2      14.539   5.931  86.549  1.00  0.00           O    
ATOM   1753  C89 MOL C   2      13.707   2.651  83.124  1.00  0.00           C    
ATOM   1754  O90 MOL C   2      14.699   1.271  80.754  1.00  0.00           O    
ATOM   1755  C91 MOL C   2      18.458  -4.556  88.578  1.00  0.00           C    
ATOM   1756  O92 MOL C   2      16.012  -5.929  88.627  1.00  0.00           O    
ATOM   1757  C93 MOL C   2      16.199  -5.053  89.566  1.00  0.00           C    
ATOM   1758  C94 MOL C   2      19.941  -2.893  89.566  1.00  0.00           C    
ATOM   1759  O26 MOL C   2      33.995 -10.697  58.858  1.00  0.00           O    
ATOM   1760  O39 MOL C   2      32.862 -10.708  60.840  1.00  0.00           O    
ATOM   1761  C57 MOL C   2      17.857  -4.538 106.589  1.00  0.00           C    
ATOM   1762  O58 MOL C   2      18.728  -5.926 104.318  1.00  0.00           O    
ATOM   1763  C69 MOL C   2      31.446  -9.849  90.553  1.00  0.00           C    
ATOM   1764  O70 MOL C   2      33.892  -8.477  90.504  1.00  0.00           O    
ATOM   1765  C77 MOL C   2      17.881  -4.579  71.475  1.00  0.00           C    
ATOM   1766  O78 MOL C   2      18.740  -5.946  69.187  1.00  0.00           O    
ATOM   1767  C87 MOL C   2      27.876  -2.641  84.263  1.00  0.00           C    
ATOM   1768  O88 MOL C   2      27.015  -1.272  86.549  1.00  0.00           O    
ATOM   1769  C89 MOL C   2      26.183  -4.553  83.124  1.00  0.00           C    
ATOM   1770  O90 MOL C   2      27.175  -5.932  80.754  1.00  0.00           O    
ATOM   1771  C91 MOL C   2      30.934 -11.759  88.578  1.00  0.00           C    
ATOM   1772  O92 MOL C   2      28.488 -13.132  88.627  1.00  0.00           O    
ATOM   1773  C93 MOL C   2      28.675 -12.256  89.566  1.00  0.00           C    
ATOM   1774  C94 MOL C   2      32.418 -10.096  89.566  1.00  0.00           C    
ATOM   1775  C77 MOL C   2      30.357 -11.782  71.475  1.00  0.00           C    
ATOM   1776  O78 MOL C   2      31.216 -13.149  69.187  1.00  0.00           O    
ATOM   1777  C53 MOL C   2       7.069  33.394 107.723  1.00  0.00           C    
ATOM   1778  O54 MOL C   2       6.211  34.759 110.013  1.00  0.00           O    
ATOM   1779  C75 MOL C   2       7.092  33.354  72.609  1.00  0.00           C    
ATOM   1780  O76 MOL C   2       6.223  34.741  74.880  1.00  0.00           O    
ATOM   1781  C25 MOL C   2       9.208  20.911  58.880  1.00  0.00           C    
ATOM   1782  O28 MOL C   2       4.567  25.307  47.170  1.00  0.00           O    
ATOM   1783  C31 MOL C   2       3.978  17.303  48.148  1.00  0.00           C    
ATOM   1784  C32 MOL C   2       8.550  20.194  59.896  1.00  0.00           C    
ATOM   1785  O34 MOL C   2       3.433  17.900  40.834  1.00  0.00           O    
ATOM   1786  O37 MOL C   2       3.433  25.319  49.152  1.00  0.00           O    
ATOM   1787  C38 MOL C   2       7.914  20.910  60.925  1.00  0.00           C    
ATOM   1788  O45 MOL C   2       4.567  17.911  42.816  1.00  0.00           O    
ATOM   1789  C48 MOL C   2       3.978  25.916  41.838  1.00  0.00           C    
ATOM   1790  C53 MOL C   2      19.545  26.191 107.723  1.00  0.00           C    
ATOM   1791  O54 MOL C   2      18.687  27.556 110.013  1.00  0.00           O    
ATOM   1792  C75 MOL C   2      19.568  26.151  72.609  1.00  0.00           C    
ATOM   1793  O76 MOL C   2      18.699  27.538  74.880  1.00  0.00           O    
ATOM   1794  C11 MOL C   2      12.065  15.616  35.417  1.00  0.00           C    
ATOM   1795  O12 MOL C   2      10.436  15.556  33.139  1.00  0.00           O    
ATOM   1796  C25 MOL C   2      21.684  13.708  58.880  1.00  0.00           C    
ATOM   1797  O26 MOL C   2       9.043  18.116  58.858  1.00  0.00           O    
ATOM   1798  C27 MOL C   2       4.562  13.707  47.083  1.00  0.00           C    
ATOM   1799  O28 MOL C   2      17.043  18.104  47.170  1.00  0.00           O    
ATOM   1800  C29 MOL C   2      12.888  13.196  53.440  1.00  0.00           C    
ATOM   1801  O30 MOL C   2      14.516  13.256  51.162  1.00  0.00           O    
ATOM   1802  C31 MOL C   2      16.454  10.100  48.148  1.00  0.00           C    
ATOM   1803  C32 MOL C   2      21.026  12.991  59.896  1.00  0.00           C    
ATOM   1804  C33 MOL C   2       3.268  15.105  40.857  1.00  0.00           C    
ATOM   1805  O34 MOL C   2      15.909  10.697  40.834  1.00  0.00           O    
ATOM   1806  C35 MOL C   2       3.926  15.821  41.872  1.00  0.00           C    
ATOM   1807  C36 MOL C   2       3.268  13.708  49.129  1.00  0.00           C    
ATOM   1808  O37 MOL C   2      15.909  18.116  49.152  1.00  0.00           O    
ATOM   1809  C38 MOL C   2      20.390  13.707  60.925  1.00  0.00           C    
ATOM   1810  O39 MOL C   2       7.909  18.104  60.840  1.00  0.00           O    
ATOM   1811  C40 MOL C   2      12.064  13.196  54.569  1.00  0.00           C    
ATOM   1812  O41 MOL C   2      10.436  13.256  56.847  1.00  0.00           O    
ATOM   1813  C42 MOL C   2       8.498  10.100  59.862  1.00  0.00           C    
ATOM   1814  C43 MOL C   2       3.926  12.991  48.113  1.00  0.00           C    
ATOM   1815  C44 MOL C   2       4.562  15.105  42.902  1.00  0.00           C    
ATOM   1816  O45 MOL C   2      17.043  10.708  42.816  1.00  0.00           O    
ATOM   1817  C46 MOL C   2      12.888  15.616  36.546  1.00  0.00           C    
ATOM   1818  O47 MOL C   2      14.516  15.556  38.824  1.00  0.00           O    
ATOM   1819  C48 MOL C   2      16.454  18.713  41.838  1.00  0.00           C    
ATOM   1820  C53 MOL C   2      32.021  18.988 107.723  1.00  0.00           C    
ATOM   1821  O54 MOL C   2      31.164  20.353 110.013  1.00  0.00           O    
ATOM   1822  C55 MOL C   2      11.242  11.760  96.004  1.00  0.00           C    
ATOM   1823  O56 MOL C   2      10.381  13.133  98.287  1.00  0.00           O    
ATOM   1824  C59 MOL C   2       9.551   9.849  94.865  1.00  0.00           C    
ATOM   1825  O60 MOL C   2      10.413   8.476  92.582  1.00  0.00           O    
ATOM   1826  C69 MOL C   2       6.494  18.963  90.553  1.00  0.00           C    
ATOM   1827  O70 MOL C   2       8.940  20.335  90.504  1.00  0.00           O    
ATOM   1828  C73 MOL C   2      10.625  11.801  78.828  1.00  0.00           C    
ATOM   1829  O74 MOL C   2      13.041  13.147  78.816  1.00  0.00           O    
ATOM   1830  C75 MOL C   2      32.044  18.948  72.609  1.00  0.00           C    
ATOM   1831  O76 MOL C   2      31.175  20.335  74.880  1.00  0.00           O    
ATOM   1832  C79 MOL C   2      10.151   9.833  76.901  1.00  0.00           C    
ATOM   1833  C83 MOL C   2       7.887  23.783  77.880  1.00  0.00           C    
ATOM   1834  C87 MOL C   2       2.924  26.171  84.263  1.00  0.00           C    
ATOM   1835  O88 MOL C   2       2.063  27.540  86.549  1.00  0.00           O    
ATOM   1836  C89 MOL C   2       1.231  24.260  83.124  1.00  0.00           C    
ATOM   1837  O90 MOL C   2       2.223  22.880  80.754  1.00  0.00           O    
ATOM   1838  C91 MOL C   2       5.982  17.053  88.578  1.00  0.00           C    
ATOM   1839  O92 MOL C   2       3.536  15.680  88.627  1.00  0.00           O    
ATOM   1840  C93 MOL C   2       3.723  16.556  89.566  1.00  0.00           C    
ATOM   1841  C94 MOL C   2       7.465  18.717  89.566  1.00  0.00           C    
ATOM   1842  C11 MOL C   2      24.541   8.413  35.417  1.00  0.00           C    
ATOM   1843  O12 MOL C   2      22.912   8.353  33.139  1.00  0.00           O    
ATOM   1844  C25 MOL C   2      34.160   6.505  58.880  1.00  0.00           C    
ATOM   1845  O26 MOL C   2      21.519  10.912  58.858  1.00  0.00           O    
ATOM   1846  C27 MOL C   2      17.038   6.504  47.083  1.00  0.00           C    
ATOM   1847  O28 MOL C   2      29.519  10.901  47.170  1.00  0.00           O    
ATOM   1848  C29 MOL C   2      25.364   5.993  53.440  1.00  0.00           C    
ATOM   1849  O30 MOL C   2      26.992   6.053  51.162  1.00  0.00           O    
ATOM   1850  C31 MOL C   2      28.930   2.897  48.148  1.00  0.00           C    
ATOM   1851  C32 MOL C   2      33.502   5.788  59.896  1.00  0.00           C    
ATOM   1852  C33 MOL C   2      15.744   7.902  40.857  1.00  0.00           C    
ATOM   1853  O34 MOL C   2      28.385   3.494  40.834  1.00  0.00           O    
ATOM   1854  C35 MOL C   2      16.402   8.618  41.872  1.00  0.00           C    
ATOM   1855  C36 MOL C   2      15.744   6.505  49.129  1.00  0.00           C    
ATOM   1856  O37 MOL C   2      28.385  10.912  49.152  1.00  0.00           O    
ATOM   1857  C38 MOL C   2      32.866   6.504  60.925  1.00  0.00           C    
ATOM   1858  O39 MOL C   2      20.385  10.901  60.840  1.00  0.00           O    
ATOM   1859  C40 MOL C   2      24.541   5.993  54.569  1.00  0.00           C    
ATOM   1860  O41 MOL C   2      22.912   6.053  56.847  1.00  0.00           O    
ATOM   1861  C42 MOL C   2      20.974   2.897  59.862  1.00  0.00           C    
ATOM   1862  C43 MOL C   2      16.402   5.788  48.113  1.00  0.00           C    
ATOM   1863  C44 MOL C   2      17.038   7.902  42.902  1.00  0.00           C    
ATOM   1864  O45 MOL C   2      29.519   3.505  42.816  1.00  0.00           O    
ATOM   1865  C46 MOL C   2      25.364   8.413  36.546  1.00  0.00           C    
ATOM   1866  O47 MOL C   2      26.992   8.353  38.824  1.00  0.00           O    
ATOM   1867  C48 MOL C   2      28.930  11.510  41.838  1.00  0.00           C    
ATOM   1868  C55 MOL C   2      23.718   4.557  96.004  1.00  0.00           C    
ATOM   1869  O56 MOL C   2      22.857   5.930  98.287  1.00  0.00           O    
ATOM   1870  C57 MOL C   2       5.381  17.071 106.589  1.00  0.00           C    
ATOM   1871  O58 MOL C   2       6.252  15.683 104.318  1.00  0.00           O    
ATOM   1872  C59 MOL C   2      22.027   2.646  94.865  1.00  0.00           C    
ATOM   1873  O60 MOL C   2      22.889   1.273  92.582  1.00  0.00           O    
ATOM   1874  C69 MOL C   2      18.970  11.760  90.553  1.00  0.00           C    
ATOM   1875  O70 MOL C   2      21.416  13.132  90.504  1.00  0.00           O    
ATOM   1876  C73 MOL C   2      23.101   4.598  78.828  1.00  0.00           C    
ATOM   1877  O74 MOL C   2      25.517   5.944  78.816  1.00  0.00           O    
ATOM   1878  C77 MOL C   2       5.405  17.030  71.475  1.00  0.00           C    
ATOM   1879  O78 MOL C   2       6.264  15.663  69.187  1.00  0.00           O    
ATOM   1880  C79 MOL C   2      22.627   2.630  76.901  1.00  0.00           C    
ATOM   1881  C83 MOL C   2      20.363  16.580  77.880  1.00  0.00           C    
ATOM   1882  C86 MOL C   2      11.611  11.522  77.866  1.00  0.00           C    
ATOM   1883  C87 MOL C   2      15.400  18.968  84.263  1.00  0.00           C    
ATOM   1884  O88 MOL C   2      14.539  20.337  86.549  1.00  0.00           O    
ATOM   1885  C89 MOL C   2      13.707  17.057  83.124  1.00  0.00           C    
ATOM   1886  O90 MOL C   2      14.699  15.677  80.754  1.00  0.00           O    
ATOM   1887  C91 MOL C   2      18.458   9.850  88.578  1.00  0.00           C    
ATOM   1888  O92 MOL C   2      16.012   8.477  88.627  1.00  0.00           O    
ATOM   1889  C93 MOL C   2      16.199   9.353  89.566  1.00  0.00           C    
ATOM   1890  C94 MOL C   2      19.941  11.513  89.566  1.00  0.00           C    
ATOM   1891  O26 MOL C   2      33.995   3.709  58.858  1.00  0.00           O    
ATOM   1892  C27 MOL C   2      29.514  -0.699  47.083  1.00  0.00           C    
ATOM   1893  C33 MOL C   2      28.220   0.698  40.857  1.00  0.00           C    
ATOM   1894  C35 MOL C   2      28.878   1.415  41.872  1.00  0.00           C    
ATOM   1895  C36 MOL C   2      28.220  -0.698  49.129  1.00  0.00           C    
ATOM   1896  O39 MOL C   2      32.862   3.698  60.840  1.00  0.00           O    
ATOM   1897  C42 MOL C   2      33.451  -4.306  59.862  1.00  0.00           C    
ATOM   1898  C43 MOL C   2      28.878  -1.415  48.113  1.00  0.00           C    
ATOM   1899  C44 MOL C   2      29.514   0.699  42.902  1.00  0.00           C    
ATOM   1900  O50 MOL C   2      17.257   5.930 102.242  1.00  0.00           O    
ATOM   1901  C55 MOL C   2      36.195  -2.646  96.004  1.00  0.00           C    
ATOM   1902  O56 MOL C   2      35.333  -1.273  98.287  1.00  0.00           O    
ATOM   1903  C57 MOL C   2      17.857   9.868 106.589  1.00  0.00           C    
ATOM   1904  O58 MOL C   2      18.728   8.480 104.318  1.00  0.00           O    
ATOM   1905  C59 MOL C   2      34.503  -4.557  94.865  1.00  0.00           C    
ATOM   1906  O60 MOL C   2      35.365  -5.930  92.582  1.00  0.00           O    
ATOM   1907  C69 MOL C   2      31.446   4.557  90.553  1.00  0.00           C    
ATOM   1908  O70 MOL C   2      33.892   5.929  90.504  1.00  0.00           O    
ATOM   1909  O72 MOL C   2      17.218   5.976  67.175  1.00  0.00           O    
ATOM   1910  C77 MOL C   2      17.881   9.827  71.475  1.00  0.00           C    
ATOM   1911  O78 MOL C   2      18.740   8.460  69.187  1.00  0.00           O    
ATOM   1912  C86 MOL C   2      24.087   4.319  77.866  1.00  0.00           C    
ATOM   1913  C87 MOL C   2      27.876  11.765  84.263  1.00  0.00           C    
ATOM   1914  O88 MOL C   2      27.015  13.134  86.549  1.00  0.00           O    
ATOM   1915  C89 MOL C   2      26.183   9.854  83.124  1.00  0.00           C    
ATOM   1916  O90 MOL C   2      27.175   8.474  80.754  1.00  0.00           O    
ATOM   1917  C91 MOL C   2      30.934   2.647  88.578  1.00  0.00           C    
ATOM   1918  O92 MOL C   2      28.488   1.274  88.627  1.00  0.00           O    
ATOM   1919  C93 MOL C   2      28.675   2.150  89.566  1.00  0.00           C    
ATOM   1920  C94 MOL C   2      32.418   4.310  89.566  1.00  0.00           C    
ATOM   1921  O50 MOL C   2      29.733  -1.273 102.242  1.00  0.00           O    
ATOM   1922  C57 MOL C   2      30.334   2.665 106.589  1.00  0.00           C    
ATOM   1923  O58 MOL C   2      31.204   1.277 104.318  1.00  0.00           O    
ATOM   1924  O72 MOL C   2      29.694  -1.227  67.175  1.00  0.00           O    
ATOM   1925  C77 MOL C   2      30.357   2.624  71.475  1.00  0.00           C    
ATOM   1926  O78 MOL C   2      31.216   1.257  69.187  1.00  0.00           O    
ATOM   1927  C31 MOL C   2       3.978  31.709  48.148  1.00  0.00           C    
ATOM   1928  O34 MOL C   2       3.433  32.306  40.834  1.00  0.00           O    
ATOM   1929  O45 MOL C   2       4.567  32.317  42.816  1.00  0.00           O    
ATOM   1930  C11 MOL C   2      12.065  30.022  35.417  1.00  0.00           C    
ATOM   1931  O12 MOL C   2      10.436  29.962  33.139  1.00  0.00           O    
ATOM   1932  C27 MOL C   2       4.562  28.113  47.083  1.00  0.00           C    
ATOM   1933  C29 MOL C   2      12.888  27.602  53.440  1.00  0.00           C    
ATOM   1934  O30 MOL C   2      14.516  27.663  51.162  1.00  0.00           O    
ATOM   1935  C31 MOL C   2      16.454  24.506  48.148  1.00  0.00           C    
ATOM   1936  C33 MOL C   2       3.268  29.511  40.857  1.00  0.00           C    
ATOM   1937  O34 MOL C   2      15.909  25.103  40.834  1.00  0.00           O    
ATOM   1938  C35 MOL C   2       3.926  30.227  41.872  1.00  0.00           C    
ATOM   1939  C36 MOL C   2       3.268  28.114  49.129  1.00  0.00           C    
ATOM   1940  C40 MOL C   2      12.064  27.602  54.569  1.00  0.00           C    
ATOM   1941  O41 MOL C   2      10.436  27.663  56.847  1.00  0.00           O    
ATOM   1942  C42 MOL C   2       8.498  24.506  59.862  1.00  0.00           C    
ATOM   1943  C43 MOL C   2       3.926  27.397  48.113  1.00  0.00           C    
ATOM   1944  C44 MOL C   2       4.562  29.511  42.902  1.00  0.00           C    
ATOM   1945  O45 MOL C   2      17.043  25.114  42.816  1.00  0.00           O    
ATOM   1946  C46 MOL C   2      12.888  30.022  36.546  1.00  0.00           C    
ATOM   1947  O47 MOL C   2      14.516  29.962  38.824  1.00  0.00           O    
ATOM   1948  C55 MOL C   2      11.242  26.166  96.004  1.00  0.00           C    
ATOM   1949  O56 MOL C   2      10.381  27.539  98.287  1.00  0.00           O    
ATOM   1950  C59 MOL C   2       9.551  24.255  94.865  1.00  0.00           C    
ATOM   1951  O60 MOL C   2      10.413  22.882  92.582  1.00  0.00           O    
ATOM   1952  C69 MOL C   2       6.494  33.369  90.553  1.00  0.00           C    
ATOM   1953  O70 MOL C   2       8.940  34.741  90.504  1.00  0.00           O    
ATOM   1954  C73 MOL C   2      10.625  26.207  78.828  1.00  0.00           C    
ATOM   1955  O74 MOL C   2      13.041  27.554  78.816  1.00  0.00           O    
ATOM   1956  C79 MOL C   2      10.151  24.239  76.901  1.00  0.00           C    
ATOM   1957  C91 MOL C   2       5.982  31.459  88.578  1.00  0.00           C    
ATOM   1958  O92 MOL C   2       3.536  30.086  88.627  1.00  0.00           O    
ATOM   1959  C93 MOL C   2       3.723  30.962  89.566  1.00  0.00           C    
ATOM   1960  C94 MOL C   2       7.465  33.123  89.566  1.00  0.00           C    
ATOM   1961  C11 MOL C   2      24.541  22.819  35.417  1.00  0.00           C    
ATOM   1962  O12 MOL C   2      22.912  22.759  33.139  1.00  0.00           O    
ATOM   1963  C27 MOL C   2      17.038  20.910  47.083  1.00  0.00           C    
ATOM   1964  C29 MOL C   2      25.364  20.399  53.440  1.00  0.00           C    
ATOM   1965  O30 MOL C   2      26.992  20.460  51.162  1.00  0.00           O    
ATOM   1966  C31 MOL C   2      28.930  17.303  48.148  1.00  0.00           C    
ATOM   1967  C33 MOL C   2      15.744  22.308  40.857  1.00  0.00           C    
ATOM   1968  O34 MOL C   2      28.385  17.900  40.834  1.00  0.00           O    
ATOM   1969  C35 MOL C   2      16.402  23.024  41.872  1.00  0.00           C    
ATOM   1970  C36 MOL C   2      15.744  20.911  49.129  1.00  0.00           C    
ATOM   1971  C40 MOL C   2      24.541  20.399  54.569  1.00  0.00           C    
ATOM   1972  O41 MOL C   2      22.912  20.460  56.847  1.00  0.00           O    
ATOM   1973  C42 MOL C   2      20.974  17.303  59.862  1.00  0.00           C    
ATOM   1974  C43 MOL C   2      16.402  20.194  48.113  1.00  0.00           C    
ATOM   1975  C44 MOL C   2      17.038  22.308  42.902  1.00  0.00           C    
ATOM   1976  O45 MOL C   2      29.519  17.911  42.816  1.00  0.00           O    
ATOM   1977  C46 MOL C   2      25.364  22.819  36.546  1.00  0.00           C    
ATOM   1978  O47 MOL C   2      26.992  22.759  38.824  1.00  0.00           O    
ATOM   1979  C55 MOL C   2      23.718  18.963  96.004  1.00  0.00           C    
ATOM   1980  O56 MOL C   2      22.857  20.336  98.287  1.00  0.00           O    
ATOM   1981  C57 MOL C   2       5.381  31.477 106.589  1.00  0.00           C    
ATOM   1982  O58 MOL C   2       6.252  30.089 104.318  1.00  0.00           O    
ATOM   1983  C59 MOL C   2      22.027  17.052  94.865  1.00  0.00           C    
ATOM   1984  O60 MOL C   2      22.889  15.679  92.582  1.00  0.00           O    
ATOM   1985  C69 MOL C   2      18.970  26.166  90.553  1.00  0.00           C    
ATOM   1986  O70 MOL C   2      21.416  27.538  90.504  1.00  0.00           O    
ATOM   1987  C73 MOL C   2      23.101  19.004  78.828  1.00  0.00           C    
ATOM   1988  O74 MOL C   2      25.517  20.350  78.816  1.00  0.00           O    
ATOM   1989  C77 MOL C   2       5.405  31.436  71.475  1.00  0.00           C    
ATOM   1990  O78 MOL C   2       6.264  30.069  69.187  1.00  0.00           O    
ATOM   1991  C79 MOL C   2      22.627  17.036  76.901  1.00  0.00           C    
ATOM   1992  C86 MOL C   2      11.611  25.929  77.866  1.00  0.00           C    
ATOM   1993  C87 MOL C   2      15.400  33.374  84.263  1.00  0.00           C    
ATOM   1994  O88 MOL C   2      14.539  34.743  86.549  1.00  0.00           O    
ATOM   1995  C89 MOL C   2      13.707  31.463  83.124  1.00  0.00           C    
ATOM   1996  O90 MOL C   2      14.699  30.084  80.754  1.00  0.00           O    
ATOM   1997  C91 MOL C   2      18.458  24.256  88.578  1.00  0.00           C    
ATOM   1998  O92 MOL C   2      16.012  22.883  88.627  1.00  0.00           O    
ATOM   1999  C93 MOL C   2      16.199  23.759  89.566  1.00  0.00           C    
ATOM   2000  C94 MOL C   2      19.941  25.920  89.566  1.00  0.00           C    
ATOM   2001  C27 MOL C   2      29.514  13.707  47.083  1.00  0.00           C    
ATOM   2002  C33 MOL C   2      28.220  15.105  40.857  1.00  0.00           C    
ATOM   2003  C35 MOL C   2      28.878  15.821  41.872  1.00  0.00           C    
ATOM   2004  C36 MOL C   2      28.220  13.708  49.129  1.00  0.00           C    
ATOM   2005  C42 MOL C   2      33.451  10.100  59.862  1.00  0.00           C    
ATOM   2006  C43 MOL C   2      28.878  12.991  48.113  1.00  0.00           C    
ATOM   2007  C44 MOL C   2      29.514  15.105  42.902  1.00  0.00           C    
ATOM   2008  O50 MOL C   2      17.257  20.336 102.242  1.00  0.00           O    
ATOM   2009  C55 MOL C   2      36.195  11.760  96.004  1.00  0.00           C    
ATOM   2010  O56 MOL C   2      35.333  13.133  98.287  1.00  0.00           O    
ATOM   2011  C57 MOL C   2      17.857  24.274 106.589  1.00  0.00           C    
ATOM   2012  O58 MOL C   2      18.728  22.886 104.318  1.00  0.00           O    
ATOM   2013  C59 MOL C   2      34.503   9.849  94.865  1.00  0.00           C    
ATOM   2014  O60 MOL C   2      35.365   8.476  92.582  1.00  0.00           O    
ATOM   2015  C69 MOL C   2      31.446  18.963  90.553  1.00  0.00           C    
ATOM   2016  O70 MOL C   2      33.892  20.335  90.504  1.00  0.00           O    
ATOM   2017  O72 MOL C   2      17.218  20.382  67.175  1.00  0.00           O    
ATOM   2018  C77 MOL C   2      17.881  24.233  71.475  1.00  0.00           C    
ATOM   2019  O78 MOL C   2      18.740  22.866  69.187  1.00  0.00           O    
ATOM   2020  C86 MOL C   2      24.087  18.725  77.866  1.00  0.00           C    
ATOM   2021  C87 MOL C   2      27.876  26.171  84.263  1.00  0.00           C    
ATOM   2022  O88 MOL C   2      27.015  27.540  86.549  1.00  0.00           O    
ATOM   2023  C89 MOL C   2      26.183  24.260  83.124  1.00  0.00           C    
ATOM   2024  O90 MOL C   2      27.175  22.880  80.754  1.00  0.00           O    
ATOM   2025  C91 MOL C   2      30.934  17.053  88.578  1.00  0.00           C    
ATOM   2026  O92 MOL C   2      28.488  15.680  88.627  1.00  0.00           O    
ATOM   2027  C93 MOL C   2      28.675  16.556  89.566  1.00  0.00           C    
ATOM   2028  C94 MOL C   2      32.418  18.717  89.566  1.00  0.00           C    
ATOM   2029  O50 MOL C   2      29.733  13.133 102.242  1.00  0.00           O    
ATOM   2030  C57 MOL C   2      30.334  17.071 106.589  1.00  0.00           C    
ATOM   2031  O58 MOL C   2      31.204  15.683 104.318  1.00  0.00           O    
ATOM   2032  O72 MOL C   2      29.694  13.179  67.175  1.00  0.00           O    
ATOM   2033  C77 MOL C   2      30.357  17.030  71.475  1.00  0.00           C    
ATOM   2034  O78 MOL C   2      31.216  15.663  69.187  1.00  0.00           O    
ATOM   2035  O50 MOL C   2       8.983   3.699 102.242  1.00  0.00           O    
ATOM   2036  C57 MOL C   2      12.093   1.210 106.589  1.00  0.00           C    
ATOM   2037  O58 MOL C   2      10.456   1.150 104.318  1.00  0.00           O    
ATOM   2038  O72 MOL C   2       9.042   3.709  67.175  1.00  0.00           O    
ATOM   2039  C77 MOL C   2      12.046   1.210  71.475  1.00  0.00           C    
ATOM   2040  O78 MOL C   2      10.432   1.150  69.187  1.00  0.00           O    
ATOM   2041  O50 MOL C   2      21.459  -3.504 102.242  1.00  0.00           O    
ATOM   2042  C57 MOL C   2      24.569  -5.993 106.589  1.00  0.00           C    
ATOM   2043  O58 MOL C   2      22.932  -6.053 104.318  1.00  0.00           O    
ATOM   2044  O72 MOL C   2      21.518  -3.494  67.175  1.00  0.00           O    
ATOM   2045  C77 MOL C   2      24.522  -5.993  71.475  1.00  0.00           C    
ATOM   2046  O78 MOL C   2      22.908  -6.053  69.187  1.00  0.00           O    
ATOM   2047  O72 MOL C   2      33.994 -10.697  67.175  1.00  0.00           O    
ATOM   2048  O50 MOL C   2       8.983  18.106 102.242  1.00  0.00           O    
ATOM   2049  C57 MOL C   2      12.093  15.616 106.589  1.00  0.00           C    
ATOM   2050  O58 MOL C   2      10.456  15.556 104.318  1.00  0.00           O    
ATOM   2051  O72 MOL C   2       9.042  18.116  67.175  1.00  0.00           O    
ATOM   2052  C77 MOL C   2      12.046  15.616  71.475  1.00  0.00           C    
ATOM   2053  O78 MOL C   2      10.432  15.556  69.187  1.00  0.00           O    
ATOM   2054  C86 MOL C   2       4.173  12.996  77.866  1.00  0.00           C    
ATOM   2055  C87 MOL C   2       8.727   5.992  84.263  1.00  0.00           C    
ATOM   2056  O88 MOL C   2      10.343   6.053  86.549  1.00  0.00           O    
ATOM   2057  C89 MOL C   2       7.918   8.413  83.124  1.00  0.00           C    
ATOM   2058  O90 MOL C   2       6.228   8.244  80.754  1.00  0.00           O    
ATOM   2059  O26 MOL C   2      11.167  -2.483  58.858  1.00  0.00           O    
ATOM   2060  C27 MOL C   2       9.590   3.601  47.083  1.00  0.00           C    
ATOM   2061  C33 MOL C   2      11.447   4.024  40.857  1.00  0.00           C    
ATOM   2062  C35 MOL C   2      11.738   3.096  41.872  1.00  0.00           C    
ATOM   2063  C36 MOL C   2      10.237   4.722  49.129  1.00  0.00           C    
ATOM   2064  O39 MOL C   2      11.724  -1.496  60.840  1.00  0.00           O    
ATOM   2065  C43 MOL C   2       9.288   4.511  48.113  1.00  0.00           C    
ATOM   2066  C44 MOL C   2      10.800   2.903  42.902  1.00  0.00           C    
ATOM   2067  O50 MOL C   2      21.459  10.902 102.242  1.00  0.00           O    
ATOM   2068  C55 MOL C   2       4.563  -1.210  96.004  1.00  0.00           C    
ATOM   2069  O56 MOL C   2       6.183  -1.150  98.287  1.00  0.00           O    
ATOM   2070  C57 MOL C   2      24.569   8.413 106.589  1.00  0.00           C    
ATOM   2071  O58 MOL C   2      22.932   8.353 104.318  1.00  0.00           O    
ATOM   2072  C59 MOL C   2       3.754   1.210  94.865  1.00  0.00           C    
ATOM   2073  O60 MOL C   2       2.134   1.150  92.582  1.00  0.00           O    
ATOM   2074  C69 MOL C   2      13.175  -0.699  90.553  1.00  0.00           C    
ATOM   2075  O70 MOL C   2      13.141  -3.504  90.504  1.00  0.00           O    
ATOM   2076  O72 MOL C   2      21.518  10.912  67.175  1.00  0.00           O    
ATOM   2077  C77 MOL C   2      24.522   8.413  71.475  1.00  0.00           C    
ATOM   2078  O78 MOL C   2      22.908   8.353  69.187  1.00  0.00           O    
ATOM   2079  C86 MOL C   2      16.649   5.793  77.866  1.00  0.00           C    
ATOM   2080  C87 MOL C   2      21.203  -1.211  84.263  1.00  0.00           C    
ATOM   2081  O88 MOL C   2      22.819  -1.150  86.549  1.00  0.00           O    
ATOM   2082  C89 MOL C   2      20.394   1.210  83.124  1.00  0.00           C    
ATOM   2083  O90 MOL C   2      18.704   1.041  80.754  1.00  0.00           O    
ATOM   2084  C91 MOL C   2      11.777   0.699  88.578  1.00  0.00           C    
ATOM   2085  O92 MOL C   2      11.811   3.504  88.627  1.00  0.00           O    
ATOM   2086  C93 MOL C   2      12.476   2.904  89.566  1.00  0.00           C    
ATOM   2087  C94 MOL C   2      12.476  -1.417  89.566  1.00  0.00           C    
ATOM   2088  O26 MOL C   2      23.643  -9.686  58.858  1.00  0.00           O    
ATOM   2089  C27 MOL C   2      22.066  -3.602  47.083  1.00  0.00           C    
ATOM   2090  C33 MOL C   2      23.923  -3.179  40.857  1.00  0.00           C    
ATOM   2091  C35 MOL C   2      24.215  -4.107  41.872  1.00  0.00           C    
ATOM   2092  C36 MOL C   2      22.713  -2.481  49.129  1.00  0.00           C    
ATOM   2093  O39 MOL C   2      24.200  -8.699  60.840  1.00  0.00           O    
ATOM   2094  C42 MOL C   2      16.973  -5.207  59.862  1.00  0.00           C    
ATOM   2095  C43 MOL C   2      21.764  -2.692  48.113  1.00  0.00           C    
ATOM   2096  C44 MOL C   2      23.276  -4.301  42.902  1.00  0.00           C    
ATOM   2097  O50 MOL C   2      33.935   3.699 102.242  1.00  0.00           O    
ATOM   2098  C55 MOL C   2      17.039  -8.413  96.004  1.00  0.00           C    
ATOM   2099  O56 MOL C   2      18.659  -8.353  98.287  1.00  0.00           O    
ATOM   2100  C59 MOL C   2      16.230  -5.993  94.865  1.00  0.00           C    
ATOM   2101  O60 MOL C   2      14.610  -6.053  92.582  1.00  0.00           O    
ATOM   2102  C69 MOL C   2      25.651  -7.902  90.553  1.00  0.00           C    
ATOM   2103  O70 MOL C   2      25.617 -10.707  90.504  1.00  0.00           O    
ATOM   2104  O72 MOL C   2      33.994   3.709  67.175  1.00  0.00           O    
ATOM   2105  C86 MOL C   2      29.125  -1.410  77.866  1.00  0.00           C    
ATOM   2106  C87 MOL C   2      33.679  -8.415  84.263  1.00  0.00           C    
ATOM   2107  O88 MOL C   2      35.295  -8.353  86.549  1.00  0.00           O    
ATOM   2108  C89 MOL C   2      32.870  -5.993  83.124  1.00  0.00           C    
ATOM   2109  O90 MOL C   2      31.180  -6.162  80.754  1.00  0.00           O    
ATOM   2110  C91 MOL C   2      24.253  -6.504  88.578  1.00  0.00           C    
ATOM   2111  O92 MOL C   2      24.287  -3.699  88.627  1.00  0.00           O    
ATOM   2112  C93 MOL C   2      24.952  -4.299  89.566  1.00  0.00           C    
ATOM   2113  C94 MOL C   2      24.952  -8.620  89.566  1.00  0.00           C    
ATOM   2114  C42 MOL C   2      29.449 -12.410  59.862  1.00  0.00           C    
ATOM   2115  C49 MOL C   2       9.016   6.504 102.291  1.00  0.00           C    
ATOM   2116  C57 MOL C   2      12.093  30.022 106.589  1.00  0.00           C    
ATOM   2117  O58 MOL C   2      10.456  29.963 104.318  1.00  0.00           O    
ATOM   2118  C63 MOL C   2       7.620   7.902 100.316  1.00  0.00           C    
ATOM   2119  O64 MOL C   2       7.652  10.707 100.365  1.00  0.00           O    
ATOM   2120  C66 MOL C   2       8.318  10.107 101.304  1.00  0.00           C    
ATOM   2121  C67 MOL C   2       8.318   5.786 101.304  1.00  0.00           C    
ATOM   2122  C71 MOL C   2       9.208   6.505  67.153  1.00  0.00           C    
ATOM   2123  C77 MOL C   2      12.046  30.022  71.475  1.00  0.00           C    
ATOM   2124  O78 MOL C   2      10.432  29.962  69.187  1.00  0.00           O    
ATOM   2125  C81 MOL C   2       7.913   7.902  65.108  1.00  0.00           C    
ATOM   2126  O82 MOL C   2       7.909  10.708  65.193  1.00  0.00           O    
ATOM   2127  C83 MOL C   2       4.177  17.294  77.880  1.00  0.00           C    
ATOM   2128  C84 MOL C   2       8.498  10.100  66.171  1.00  0.00           C    
ATOM   2129  C85 MOL C   2       8.550   5.788  66.136  1.00  0.00           C    
ATOM   2130  C86 MOL C   2       4.173  27.402  77.866  1.00  0.00           C    
ATOM   2131  C87 MOL C   2       8.727  20.398  84.263  1.00  0.00           C    
ATOM   2132  O88 MOL C   2      10.343  20.459  86.549  1.00  0.00           O    
ATOM   2133  C89 MOL C   2       7.918  22.820  83.124  1.00  0.00           C    
ATOM   2134  O90 MOL C   2       6.228  22.650  80.754  1.00  0.00           O    
ATOM   2135  C11 MOL C   2       7.492  10.556  35.417  1.00  0.00           C    
ATOM   2136  O12 MOL C   2       8.254  11.997  33.139  1.00  0.00           O    
ATOM   2137  O26 MOL C   2      11.167  11.923  58.858  1.00  0.00           O    
ATOM   2138  C27 MOL C   2       9.590  18.007  47.083  1.00  0.00           C    
ATOM   2139  O28 MOL C   2       7.157   5.001  47.170  1.00  0.00           O    
ATOM   2140  C29 MOL C   2       4.984  11.053  53.440  1.00  0.00           C    
ATOM   2141  O30 MOL C   2       4.222   9.612  51.162  1.00  0.00           O    
ATOM   2142  C33 MOL C   2      11.447  18.430  40.857  1.00  0.00           C    
ATOM   2143  C35 MOL C   2      11.738  17.502  41.872  1.00  0.00           C    
ATOM   2144  C36 MOL C   2      10.237  19.128  49.129  1.00  0.00           C    
ATOM   2145  O37 MOL C   2       7.734   5.977  49.152  1.00  0.00           O    
ATOM   2146  O39 MOL C   2      11.724  12.910  60.840  1.00  0.00           O    
ATOM   2147  C40 MOL C   2       5.396  11.766  54.569  1.00  0.00           C    
ATOM   2148  O41 MOL C   2       6.263  13.146  56.847  1.00  0.00           O    
ATOM   2149  C43 MOL C   2       9.288  18.917  48.113  1.00  0.00           C    
ATOM   2150  C44 MOL C   2      10.800  17.309  42.902  1.00  0.00           C    
ATOM   2151  C46 MOL C   2       7.080   9.843  36.546  1.00  0.00           C    
ATOM   2152  O47 MOL C   2       6.213   8.463  38.824  1.00  0.00           O    
ATOM   2153  C48 MOL C   2       7.979   5.207  41.838  1.00  0.00           C    
ATOM   2154  C49 MOL C   2      21.492  -0.699 102.291  1.00  0.00           C    
ATOM   2155  C55 MOL C   2       4.563  13.196  96.004  1.00  0.00           C    
ATOM   2156  O56 MOL C   2       6.183  13.256  98.287  1.00  0.00           O    
ATOM   2157  C57 MOL C   2      24.569  22.819 106.589  1.00  0.00           C    
ATOM   2158  O58 MOL C   2      22.932  22.759 104.318  1.00  0.00           O    
ATOM   2159  C59 MOL C   2       3.754  15.616  94.865  1.00  0.00           C    
ATOM   2160  O60 MOL C   2       2.134  15.556  92.582  1.00  0.00           O    
ATOM   2161  C63 MOL C   2      20.096   0.699 100.316  1.00  0.00           C    
ATOM   2162  O64 MOL C   2      20.128   3.504 100.365  1.00  0.00           O    
ATOM   2163  C66 MOL C   2      20.794   2.904 101.304  1.00  0.00           C    
ATOM   2164  C67 MOL C   2      20.794  -1.417 101.304  1.00  0.00           C    
ATOM   2165  C69 MOL C   2      13.175  13.707  90.553  1.00  0.00           C    
ATOM   2166  O70 MOL C   2      13.141  10.903  90.504  1.00  0.00           O    
ATOM   2167  C71 MOL C   2      21.684  -0.698  67.153  1.00  0.00           C    
ATOM   2168  C73 MOL C   2       4.908  13.710  78.828  1.00  0.00           C    
ATOM   2169  O74 MOL C   2       4.865  10.944  78.816  1.00  0.00           O    
ATOM   2170  C77 MOL C   2      24.522  22.819  71.475  1.00  0.00           C    
ATOM   2171  O78 MOL C   2      22.908  22.759  69.187  1.00  0.00           O    
ATOM   2172  C79 MOL C   2       3.440  15.104  76.901  1.00  0.00           C    
ATOM   2173  C81 MOL C   2      20.389   0.699  65.108  1.00  0.00           C    
ATOM   2174  O82 MOL C   2      20.385   3.505  65.193  1.00  0.00           O    
ATOM   2175  C83 MOL C   2      16.653  10.091  77.880  1.00  0.00           C    
ATOM   2176  C84 MOL C   2      20.974   2.897  66.171  1.00  0.00           C    
ATOM   2177  C85 MOL C   2      21.026  -1.415  66.136  1.00  0.00           C    
ATOM   2178  C86 MOL C   2      16.649  20.199  77.866  1.00  0.00           C    
ATOM   2179  C87 MOL C   2      21.203  13.195  84.263  1.00  0.00           C    
ATOM   2180  O88 MOL C   2      22.819  13.256  86.549  1.00  0.00           O    
ATOM   2181  C89 MOL C   2      20.394  15.617  83.124  1.00  0.00           C    
ATOM   2182  O90 MOL C   2      18.704  15.447  80.754  1.00  0.00           O    
ATOM   2183  C91 MOL C   2      11.777  15.105  88.578  1.00  0.00           C    
ATOM   2184  O92 MOL C   2      11.811  17.910  88.627  1.00  0.00           O    
ATOM   2185  C93 MOL C   2      12.476  17.310  89.566  1.00  0.00           C    
ATOM   2186  C94 MOL C   2      12.476  12.989  89.566  1.00  0.00           C    
ATOM   2187  C11 MOL C   2      19.968   3.353  35.417  1.00  0.00           C    
ATOM   2188  O12 MOL C   2      20.730   4.794  33.139  1.00  0.00           O    
ATOM   2189  C25 MOL C   2      13.505  -4.024  58.880  1.00  0.00           C    
ATOM   2190  O26 MOL C   2      23.643   4.720  58.858  1.00  0.00           O    
ATOM   2191  C27 MOL C   2      22.066  10.804  47.083  1.00  0.00           C    
ATOM   2192  O28 MOL C   2      19.633  -2.202  47.170  1.00  0.00           O    
ATOM   2193  C29 MOL C   2      17.460   3.850  53.440  1.00  0.00           C    
ATOM   2194  O30 MOL C   2      16.698   2.409  51.162  1.00  0.00           O    
ATOM   2195  C31 MOL C   2      12.996   2.310  48.148  1.00  0.00           C    
ATOM   2196  C32 MOL C   2      13.214  -3.096  59.896  1.00  0.00           C    
ATOM   2197  C33 MOL C   2      23.923  11.227  40.857  1.00  0.00           C    
ATOM   2198  O34 MOL C   2      13.785   2.483  40.834  1.00  0.00           O    
ATOM   2199  C35 MOL C   2      24.215  10.299  41.872  1.00  0.00           C    
ATOM   2200  C36 MOL C   2      22.713  11.925  49.129  1.00  0.00           C    
ATOM   2201  O37 MOL C   2      20.210  -1.226  49.152  1.00  0.00           O    
ATOM   2202  C38 MOL C   2      14.152  -2.903  60.925  1.00  0.00           C    
ATOM   2203  O39 MOL C   2      24.200   5.707  60.840  1.00  0.00           O    
ATOM   2204  C40 MOL C   2      17.872   4.563  54.569  1.00  0.00           C    
ATOM   2205  O41 MOL C   2      18.739   5.943  56.847  1.00  0.00           O    
ATOM   2206  C42 MOL C   2      16.973   9.199  59.862  1.00  0.00           C    
ATOM   2207  C43 MOL C   2      21.764  11.714  48.113  1.00  0.00           C    
ATOM   2208  C44 MOL C   2      23.276  10.106  42.902  1.00  0.00           C    
ATOM   2209  O45 MOL C   2      13.228   1.496  42.816  1.00  0.00           O    
ATOM   2210  C46 MOL C   2      19.556   2.640  36.546  1.00  0.00           C    
ATOM   2211  O47 MOL C   2      18.689   1.260  38.824  1.00  0.00           O    
ATOM   2212  C48 MOL C   2      20.455  -1.997  41.838  1.00  0.00           C    
ATOM   2213  C55 MOL C   2      17.039   5.993  96.004  1.00  0.00           C    
ATOM   2214  O56 MOL C   2      18.659   6.053  98.287  1.00  0.00           O    
ATOM   2215  C59 MOL C   2      16.230   8.413  94.865  1.00  0.00           C    
ATOM   2216  O60 MOL C   2      14.610   8.353  92.582  1.00  0.00           O    
ATOM   2217  C69 MOL C   2      25.651   6.504  90.553  1.00  0.00           C    
ATOM   2218  O70 MOL C   2      25.617   3.699  90.504  1.00  0.00           O    
ATOM   2219  C71 MOL C   2      34.160  -7.902  67.153  1.00  0.00           C    
ATOM   2220  C73 MOL C   2      17.384   6.507  78.828  1.00  0.00           C    
ATOM   2221  O74 MOL C   2      17.341   3.741  78.816  1.00  0.00           O    
ATOM   2222  C79 MOL C   2      15.916   7.901  76.901  1.00  0.00           C    
ATOM   2223  C81 MOL C   2      32.865  -6.504  65.108  1.00  0.00           C    
ATOM   2224  O82 MOL C   2      32.862  -3.698  65.193  1.00  0.00           O    
ATOM   2225  C83 MOL C   2      29.129   2.888  77.880  1.00  0.00           C    
ATOM   2226  C84 MOL C   2      33.450  -4.306  66.171  1.00  0.00           C    
ATOM   2227  C85 MOL C   2      33.502  -8.618  66.136  1.00  0.00           C    
ATOM   2228  C86 MOL C   2      29.125  12.996  77.866  1.00  0.00           C    
ATOM   2229  C87 MOL C   2      33.679   5.992  84.263  1.00  0.00           C    
ATOM   2230  O88 MOL C   2      35.295   6.053  86.549  1.00  0.00           O    
ATOM   2231  C89 MOL C   2      32.870   8.413  83.124  1.00  0.00           C    
ATOM   2232  O90 MOL C   2      31.180   8.244  80.754  1.00  0.00           O    
ATOM   2233  C91 MOL C   2      24.253   7.902  88.578  1.00  0.00           C    
ATOM   2234  O92 MOL C   2      24.287  10.707  88.627  1.00  0.00           O    
ATOM   2235  C93 MOL C   2      24.952  10.107  89.566  1.00  0.00           C    
ATOM   2236  C94 MOL C   2      24.952   5.786  89.566  1.00  0.00           C    
ATOM   2237  C11 MOL C   2      32.444  -3.850  35.417  1.00  0.00           C    
ATOM   2238  O12 MOL C   2      33.206  -2.409  33.139  1.00  0.00           O    
ATOM   2239  C25 MOL C   2      25.981 -11.227  58.880  1.00  0.00           C    
ATOM   2240  C29 MOL C   2      29.936  -3.353  53.440  1.00  0.00           C    
ATOM   2241  O30 MOL C   2      29.174  -4.794  51.162  1.00  0.00           O    
ATOM   2242  C31 MOL C   2      25.472  -4.893  48.148  1.00  0.00           C    
ATOM   2243  C32 MOL C   2      25.690 -10.299  59.896  1.00  0.00           C    
ATOM   2244  O34 MOL C   2      26.261  -4.720  40.834  1.00  0.00           O    
ATOM   2245  C38 MOL C   2      26.628 -10.106  60.925  1.00  0.00           C    
ATOM   2246  C40 MOL C   2      30.348  -2.640  54.569  1.00  0.00           C    
ATOM   2247  O41 MOL C   2      31.215  -1.260  56.847  1.00  0.00           O    
ATOM   2248  C42 MOL C   2      29.449   1.996  59.862  1.00  0.00           C    
ATOM   2249  O45 MOL C   2      25.704  -5.707  42.816  1.00  0.00           O    
ATOM   2250  C46 MOL C   2      32.032  -4.563  36.546  1.00  0.00           C    
ATOM   2251  O47 MOL C   2      31.166  -5.943  38.824  1.00  0.00           O    
ATOM   2252  C55 MOL C   2      29.515  -1.210  96.004  1.00  0.00           C    
ATOM   2253  O56 MOL C   2      31.135  -1.150  98.287  1.00  0.00           O    
ATOM   2254  C59 MOL C   2      28.706   1.210  94.865  1.00  0.00           C    
ATOM   2255  O60 MOL C   2      27.086   1.150  92.582  1.00  0.00           O    
ATOM   2256  C73 MOL C   2      29.860  -0.696  78.828  1.00  0.00           C    
ATOM   2257  O74 MOL C   2      29.818  -3.462  78.816  1.00  0.00           O    
ATOM   2258  C79 MOL C   2      28.392   0.698  76.901  1.00  0.00           C    
ATOM   2259  C49 MOL C   2       9.016  20.910 102.291  1.00  0.00           C    
ATOM   2260  C63 MOL C   2       7.620  22.308 100.316  1.00  0.00           C    
ATOM   2261  O64 MOL C   2       7.652  25.113 100.365  1.00  0.00           O    
ATOM   2262  C66 MOL C   2       8.318  24.513 101.304  1.00  0.00           C    
ATOM   2263  C67 MOL C   2       8.318  20.192 101.304  1.00  0.00           C    
ATOM   2264  C71 MOL C   2       9.208  20.911  67.153  1.00  0.00           C    
ATOM   2265  C81 MOL C   2       7.913  22.308  65.108  1.00  0.00           C    
ATOM   2266  O82 MOL C   2       7.909  25.114  65.193  1.00  0.00           O    
ATOM   2267  C83 MOL C   2       4.177  31.700  77.880  1.00  0.00           C    
ATOM   2268  C84 MOL C   2       8.498  24.506  66.171  1.00  0.00           C    
ATOM   2269  C85 MOL C   2       8.550  20.194  66.136  1.00  0.00           C    
ATOM   2270  C87 MOL C   2       8.727  34.804  84.263  1.00  0.00           C    
ATOM   2271  O88 MOL C   2      10.343  34.865  86.549  1.00  0.00           O    
ATOM   2272  C89 MOL C   2       7.918  37.226  83.124  1.00  0.00           C    
ATOM   2273  O90 MOL C   2       6.228  37.056  80.754  1.00  0.00           O    
ATOM   2274  C11 MOL C   2       7.492  24.962  35.417  1.00  0.00           C    
ATOM   2275  O12 MOL C   2       8.254  26.403  33.139  1.00  0.00           O    
ATOM   2276  O26 MOL C   2      11.167  26.329  58.858  1.00  0.00           O    
ATOM   2277  C27 MOL C   2       9.590  32.414  47.083  1.00  0.00           C    
ATOM   2278  O28 MOL C   2       7.157  19.407  47.170  1.00  0.00           O    
ATOM   2279  C29 MOL C   2       4.984  25.459  53.440  1.00  0.00           C    
ATOM   2280  O30 MOL C   2       4.222  24.018  51.162  1.00  0.00           O    
ATOM   2281  C33 MOL C   2      11.447  32.836  40.857  1.00  0.00           C    
ATOM   2282  C35 MOL C   2      11.738  31.908  41.872  1.00  0.00           C    
ATOM   2283  C36 MOL C   2      10.237  33.534  49.129  1.00  0.00           C    
ATOM   2284  O37 MOL C   2       7.734  20.383  49.152  1.00  0.00           O    
ATOM   2285  O39 MOL C   2      11.724  27.317  60.840  1.00  0.00           O    
ATOM   2286  C40 MOL C   2       5.396  26.172  54.569  1.00  0.00           C    
ATOM   2287  O41 MOL C   2       6.263  27.552  56.847  1.00  0.00           O    
ATOM   2288  C43 MOL C   2       9.288  33.323  48.113  1.00  0.00           C    
ATOM   2289  C44 MOL C   2      10.800  31.715  42.902  1.00  0.00           C    
ATOM   2290  C46 MOL C   2       7.080  24.249  36.546  1.00  0.00           C    
ATOM   2291  O47 MOL C   2       6.213  22.869  38.824  1.00  0.00           O    
ATOM   2292  C48 MOL C   2       7.979  19.613  41.838  1.00  0.00           C    
ATOM   2293  C49 MOL C   2      21.492  13.707 102.291  1.00  0.00           C    
ATOM   2294  C55 MOL C   2       4.563  27.602  96.004  1.00  0.00           C    
ATOM   2295  O56 MOL C   2       6.183  27.662  98.287  1.00  0.00           O    
ATOM   2296  C59 MOL C   2       3.754  30.022  94.865  1.00  0.00           C    
ATOM   2297  O60 MOL C   2       2.134  29.963  92.582  1.00  0.00           O    
ATOM   2298  C63 MOL C   2      20.096  15.105 100.316  1.00  0.00           C    
ATOM   2299  O64 MOL C   2      20.128  17.910 100.365  1.00  0.00           O    
ATOM   2300  C66 MOL C   2      20.794  17.310 101.304  1.00  0.00           C    
ATOM   2301  C67 MOL C   2      20.794  12.989 101.304  1.00  0.00           C    
ATOM   2302  C69 MOL C   2      13.175  28.113  90.553  1.00  0.00           C    
ATOM   2303  O70 MOL C   2      13.141  25.309  90.504  1.00  0.00           O    
ATOM   2304  C71 MOL C   2      21.684  13.708  67.153  1.00  0.00           C    
ATOM   2305  C73 MOL C   2       4.908  28.116  78.828  1.00  0.00           C    
ATOM   2306  O74 MOL C   2       4.865  25.351  78.816  1.00  0.00           O    
ATOM   2307  C79 MOL C   2       3.440  29.511  76.901  1.00  0.00           C    
ATOM   2308  C81 MOL C   2      20.389  15.105  65.108  1.00  0.00           C    
ATOM   2309  O82 MOL C   2      20.385  17.911  65.193  1.00  0.00           O    
ATOM   2310  C83 MOL C   2      16.653  24.497  77.880  1.00  0.00           C    
ATOM   2311  C84 MOL C   2      20.974  17.303  66.171  1.00  0.00           C    
ATOM   2312  C85 MOL C   2      21.026  12.991  66.136  1.00  0.00           C    
ATOM   2313  C87 MOL C   2      21.203  27.601  84.263  1.00  0.00           C    
ATOM   2314  O88 MOL C   2      22.819  27.662  86.549  1.00  0.00           O    
ATOM   2315  C89 MOL C   2      20.394  30.023  83.124  1.00  0.00           C    
ATOM   2316  O90 MOL C   2      18.704  29.853  80.754  1.00  0.00           O    
ATOM   2317  C91 MOL C   2      11.777  29.511  88.578  1.00  0.00           C    
ATOM   2318  O92 MOL C   2      11.811  32.316  88.627  1.00  0.00           O    
ATOM   2319  C93 MOL C   2      12.476  31.716  89.566  1.00  0.00           C    
ATOM   2320  C94 MOL C   2      12.476  27.395  89.566  1.00  0.00           C    
ATOM   2321  C11 MOL C   2      19.968  17.759  35.417  1.00  0.00           C    
ATOM   2322  O12 MOL C   2      20.730  19.200  33.139  1.00  0.00           O    
ATOM   2323  C25 MOL C   2      13.505  10.383  58.880  1.00  0.00           C    
ATOM   2324  O26 MOL C   2      23.643  19.126  58.858  1.00  0.00           O    
ATOM   2325  C27 MOL C   2      22.066  25.210  47.083  1.00  0.00           C    
ATOM   2326  O28 MOL C   2      19.633  12.204  47.170  1.00  0.00           O    
ATOM   2327  C29 MOL C   2      17.460  18.256  53.440  1.00  0.00           C    
ATOM   2328  O30 MOL C   2      16.698  16.815  51.162  1.00  0.00           O    
ATOM   2329  C31 MOL C   2      12.996  16.716  48.148  1.00  0.00           C    
ATOM   2330  C32 MOL C   2      13.214  11.310  59.896  1.00  0.00           C    
ATOM   2331  C33 MOL C   2      23.923  25.633  40.857  1.00  0.00           C    
ATOM   2332  O34 MOL C   2      13.785  16.889  40.834  1.00  0.00           O    
ATOM   2333  C35 MOL C   2      24.215  24.705  41.872  1.00  0.00           C    
ATOM   2334  C36 MOL C   2      22.713  26.331  49.129  1.00  0.00           C    
ATOM   2335  O37 MOL C   2      20.210  13.180  49.152  1.00  0.00           O    
ATOM   2336  C38 MOL C   2      14.152  11.503  60.925  1.00  0.00           C    
ATOM   2337  O39 MOL C   2      24.200  20.114  60.840  1.00  0.00           O    
ATOM   2338  C40 MOL C   2      17.872  18.969  54.569  1.00  0.00           C    
ATOM   2339  O41 MOL C   2      18.739  20.349  56.847  1.00  0.00           O    
ATOM   2340  C42 MOL C   2      16.973  23.606  59.862  1.00  0.00           C    
ATOM   2341  C43 MOL C   2      21.764  26.120  48.113  1.00  0.00           C    
ATOM   2342  C44 MOL C   2      23.276  24.512  42.902  1.00  0.00           C    
ATOM   2343  O45 MOL C   2      13.228  15.902  42.816  1.00  0.00           O    
ATOM   2344  C46 MOL C   2      19.556  17.046  36.546  1.00  0.00           C    
ATOM   2345  O47 MOL C   2      18.689  15.666  38.824  1.00  0.00           O    
ATOM   2346  C48 MOL C   2      20.455  12.410  41.838  1.00  0.00           C    
ATOM   2347  C49 MOL C   2      33.968   6.504 102.291  1.00  0.00           C    
ATOM   2348  C53 MOL C   2      12.909  -1.210 107.723  1.00  0.00           C    
ATOM   2349  O54 MOL C   2      14.520  -1.150 110.013  1.00  0.00           O    
ATOM   2350  C55 MOL C   2      17.039  20.399  96.004  1.00  0.00           C    
ATOM   2351  O56 MOL C   2      18.659  20.459  98.287  1.00  0.00           O    
ATOM   2352  C59 MOL C   2      16.230  22.819  94.865  1.00  0.00           C    
ATOM   2353  O60 MOL C   2      14.610  22.759  92.582  1.00  0.00           O    
ATOM   2354  C63 MOL C   2      32.572   7.902 100.316  1.00  0.00           C    
ATOM   2355  O64 MOL C   2      32.605  10.707 100.365  1.00  0.00           O    
ATOM   2356  C66 MOL C   2      33.270  10.107 101.304  1.00  0.00           C    
ATOM   2357  C67 MOL C   2      33.270   5.786 101.304  1.00  0.00           C    
ATOM   2358  C69 MOL C   2      25.651  20.910  90.553  1.00  0.00           C    
ATOM   2359  O70 MOL C   2      25.617  18.106  90.504  1.00  0.00           O    
ATOM   2360  C71 MOL C   2      34.160   6.505  67.153  1.00  0.00           C    
ATOM   2361  C73 MOL C   2      17.384  20.913  78.828  1.00  0.00           C    
ATOM   2362  O74 MOL C   2      17.341  18.148  78.816  1.00  0.00           O    
ATOM   2363  C75 MOL C   2      12.863  -1.210  72.609  1.00  0.00           C    
ATOM   2364  O76 MOL C   2      14.500  -1.151  74.880  1.00  0.00           O    
ATOM   2365  C79 MOL C   2      15.916  22.307  76.901  1.00  0.00           C    
ATOM   2366  C81 MOL C   2      32.865   7.902  65.108  1.00  0.00           C    
ATOM   2367  O82 MOL C   2      32.862  10.708  65.193  1.00  0.00           O    
ATOM   2368  C83 MOL C   2      29.129  17.294  77.880  1.00  0.00           C    
ATOM   2369  C84 MOL C   2      33.450  10.100  66.171  1.00  0.00           C    
ATOM   2370  C85 MOL C   2      33.502   5.788  66.136  1.00  0.00           C    
ATOM   2371  C87 MOL C   2      33.679  20.398  84.263  1.00  0.00           C    
ATOM   2372  O88 MOL C   2      35.295  20.459  86.549  1.00  0.00           O    
ATOM   2373  C89 MOL C   2      32.870  22.820  83.124  1.00  0.00           C    
ATOM   2374  O90 MOL C   2      31.180  22.650  80.754  1.00  0.00           O    
ATOM   2375  C91 MOL C   2      24.253  22.308  88.578  1.00  0.00           C    
ATOM   2376  O92 MOL C   2      24.287  25.113  88.627  1.00  0.00           O    
ATOM   2377  C93 MOL C   2      24.952  24.513  89.566  1.00  0.00           C    
ATOM   2378  C94 MOL C   2      24.952  20.192  89.566  1.00  0.00           C    
ATOM   2379  C11 MOL C   2      32.444  10.556  35.417  1.00  0.00           C    
ATOM   2380  O12 MOL C   2      33.206  11.997  33.139  1.00  0.00           O    
ATOM   2381  C25 MOL C   2      25.981   3.179  58.880  1.00  0.00           C    
ATOM   2382  C29 MOL C   2      29.936  11.053  53.440  1.00  0.00           C    
ATOM   2383  O30 MOL C   2      29.174   9.612  51.162  1.00  0.00           O    
ATOM   2384  C31 MOL C   2      25.472   9.513  48.148  1.00  0.00           C    
ATOM   2385  C32 MOL C   2      25.690   4.107  59.896  1.00  0.00           C    
ATOM   2386  O34 MOL C   2      26.261   9.686  40.834  1.00  0.00           O    
ATOM   2387  C38 MOL C   2      26.628   4.300  60.925  1.00  0.00           C    
ATOM   2388  C40 MOL C   2      30.348  11.766  54.569  1.00  0.00           C    
ATOM   2389  O41 MOL C   2      31.215  13.146  56.847  1.00  0.00           O    
ATOM   2390  C42 MOL C   2      29.449  16.402  59.862  1.00  0.00           C    
ATOM   2391  O45 MOL C   2      25.704   8.699  42.816  1.00  0.00           O    
ATOM   2392  C46 MOL C   2      32.032   9.843  36.546  1.00  0.00           C    
ATOM   2393  O47 MOL C   2      31.166   8.463  38.824  1.00  0.00           O    
ATOM   2394  C53 MOL C   2      25.386  -8.413 107.723  1.00  0.00           C    
ATOM   2395  O54 MOL C   2      26.997  -8.353 110.013  1.00  0.00           O    
ATOM   2396  C55 MOL C   2      29.515  13.196  96.004  1.00  0.00           C    
ATOM   2397  O56 MOL C   2      31.135  13.256  98.287  1.00  0.00           O    
ATOM   2398  C59 MOL C   2      28.706  15.616  94.865  1.00  0.00           C    
ATOM   2399  O60 MOL C   2      27.086  15.556  92.582  1.00  0.00           O    
ATOM   2400  C73 MOL C   2      29.860  13.710  78.828  1.00  0.00           C    
ATOM   2401  O74 MOL C   2      29.818  10.944  78.816  1.00  0.00           O    
ATOM   2402  C75 MOL C   2      25.339  -8.413  72.609  1.00  0.00           C    
ATOM   2403  O76 MOL C   2      26.976  -8.354  74.880  1.00  0.00           O    
ATOM   2404  C79 MOL C   2      28.392  15.104  76.901  1.00  0.00           C    
ATOM   2405  O28 MOL C   2       7.157  33.813  47.170  1.00  0.00           O    
ATOM   2406  O37 MOL C   2       7.734  34.789  49.152  1.00  0.00           O    
ATOM   2407  C48 MOL C   2       7.979  34.019  41.838  1.00  0.00           C    
ATOM   2408  O80 MOL C   2       3.495  17.908  76.962  1.00  0.00           O    
ATOM   2409  C25 MOL C   2      13.505  24.789  58.880  1.00  0.00           C    
ATOM   2410  O28 MOL C   2      19.633  26.610  47.170  1.00  0.00           O    
ATOM   2411  C31 MOL C   2      12.996  31.122  48.148  1.00  0.00           C    
ATOM   2412  C32 MOL C   2      13.214  25.716  59.896  1.00  0.00           C    
ATOM   2413  O34 MOL C   2      13.785  31.295  40.834  1.00  0.00           O    
ATOM   2414  O37 MOL C   2      20.210  27.586  49.152  1.00  0.00           O    
ATOM   2415  C38 MOL C   2      14.152  25.909  60.925  1.00  0.00           C    
ATOM   2416  O45 MOL C   2      13.228  30.308  42.816  1.00  0.00           O    
ATOM   2417  C48 MOL C   2      20.455  26.816  41.838  1.00  0.00           C    
ATOM   2418  C53 MOL C   2      12.909  13.196 107.723  1.00  0.00           C    
ATOM   2419  O54 MOL C   2      14.520  13.256 110.013  1.00  0.00           O    
ATOM   2420  C75 MOL C   2      12.863  13.196  72.609  1.00  0.00           C    
ATOM   2421  O76 MOL C   2      14.500  13.256  74.880  1.00  0.00           O    
ATOM   2422  O80 MOL C   2      15.971  10.705  76.962  1.00  0.00           O    
ATOM   2423  C25 MOL C   2      25.981  17.586  58.880  1.00  0.00           C    
ATOM   2424  C31 MOL C   2      25.472  23.919  48.148  1.00  0.00           C    
ATOM   2425  C32 MOL C   2      25.690  18.513  59.896  1.00  0.00           C    
ATOM   2426  O34 MOL C   2      26.261  24.092  40.834  1.00  0.00           O    
ATOM   2427  C38 MOL C   2      26.628  18.706  60.925  1.00  0.00           C    
ATOM   2428  O45 MOL C   2      25.704  23.105  42.816  1.00  0.00           O    
ATOM   2429  C53 MOL C   2      25.386   5.993 107.723  1.00  0.00           C    
ATOM   2430  O54 MOL C   2      26.997   6.053 110.013  1.00  0.00           O    
ATOM   2431  C75 MOL C   2      25.339   5.993  72.609  1.00  0.00           C    
ATOM   2432  O76 MOL C   2      26.976   6.053  74.880  1.00  0.00           O    
ATOM   2433  O80 MOL C   2      28.448   3.502  76.962  1.00  0.00           O    
ATOM   2434  O80 MOL C   2       3.495  32.314  76.962  1.00  0.00           O    
ATOM   2435  C53 MOL C   2      12.909  27.602 107.723  1.00  0.00           C    
ATOM   2436  O54 MOL C   2      14.520  27.663 110.013  1.00  0.00           O    
ATOM   2437  C75 MOL C   2      12.863  27.602  72.609  1.00  0.00           C    
ATOM   2438  O76 MOL C   2      14.500  27.662  74.880  1.00  0.00           O    
ATOM   2439  O80 MOL C   2      15.971  25.111  76.962  1.00  0.00           O    
ATOM   2440  C53 MOL C   2      25.386  20.399 107.723  1.00  0.00           C    
ATOM   2441  O54 MOL C   2      26.997  20.459 110.013  1.00  0.00           O    
ATOM   2442  C75 MOL C   2      25.339  20.399  72.609  1.00  0.00           C    
ATOM   2443  O76 MOL C   2      26.976  20.459  74.880  1.00  0.00           O    
ATOM   2444  O80 MOL C   2      28.448  17.908  76.962  1.00  0.00           O    
ATOM   2445  O13 MOL C   2      11.340   0.000  63.017  1.00  0.00           O    
ATOM   2446  O13 MOL C   2       6.262   0.000  60.621  1.00  0.00           O    
ATOM   2447 Zr13 MOL C   2      10.262   0.000  61.159  1.00  0.00          Zr    
ATOM   2448  C13 MOL C   2       2.480  -0.000  93.071  1.00  0.00           C    
ATOM   2449  C14 MOL C   2      10.805   0.000 104.804  1.00  0.00           C    
ATOM   2450  C14 MOL C   2      14.179   0.000 109.520  1.00  0.00           C    
ATOM   2451  C14 MOL C   2       5.837   0.000  97.799  1.00  0.00           C    
ATOM   2452  C14 MOL C   2       4.978   0.000  96.589  1.00  0.00           C    
ATOM   2453  C14 MOL C   2       3.339   0.000  94.281  1.00  0.00           C    
ATOM   2454  O14 MOL C   2       6.325   0.000 100.599  1.00  0.00           O    
ATOM   2455  C14 MOL C   2      10.774   0.000  69.679  1.00  0.00           C    
ATOM   2456  C14 MOL C   2      14.151   0.000  74.393  1.00  0.00           C    
ATOM   2457  O15 MOL C   2       6.262   0.000  65.412  1.00  0.00           O    
ATOM   2458  O15 MOL C   2      14.633   0.000  77.187  1.00  0.00           O    
ATOM   2459  C15 MOL C   2      19.129  -0.000  81.349  1.00  0.00           C    
ATOM   2460  C15 MOL C   2      22.473  -0.000  86.060  1.00  0.00           C    
ATOM   2461  C15 MOL C   2      21.617  -0.000  84.848  1.00  0.00           C    
ATOM   2462  C15 MOL C   2      19.984  -0.000  82.546  1.00  0.00           C    
ATOM   2463  O15 MOL C   2      22.960  -0.000  88.861  1.00  0.00           O    
ATOM   2464  O15 MOL C   2       2.157   7.203  77.187  1.00  0.00           O    
ATOM   2465  C15 MOL C   2       6.653   7.203  81.349  1.00  0.00           C    
ATOM   2466  C15 MOL C   2       9.997   7.203  86.060  1.00  0.00           C    
ATOM   2467  C15 MOL C   2       9.141   7.203  84.848  1.00  0.00           C    
ATOM   2468  C15 MOL C   2       7.508   7.203  82.546  1.00  0.00           C    
ATOM   2469  O15 MOL C   2      10.484   7.203  88.861  1.00  0.00           O    
ATOM   2470  O13 MOL C   2      23.816  -7.203  63.017  1.00  0.00           O    
ATOM   2471  O13 MOL C   2      18.738  -7.203  60.621  1.00  0.00           O    
ATOM   2472 Zr13 MOL C   2      22.738  -7.203  61.159  1.00  0.00          Zr    
ATOM   2473  C13 MOL C   2      14.957  -7.203  93.071  1.00  0.00           C    
ATOM   2474  C14 MOL C   2      23.281  -7.203 104.804  1.00  0.00           C    
ATOM   2475  C14 MOL C   2      26.655  -7.203 109.520  1.00  0.00           C    
ATOM   2476  C14 MOL C   2      18.313  -7.203  97.799  1.00  0.00           C    
ATOM   2477  C14 MOL C   2      17.454  -7.203  96.589  1.00  0.00           C    
ATOM   2478  C14 MOL C   2      15.815  -7.203  94.281  1.00  0.00           C    
ATOM   2479  O14 MOL C   2      18.801  -7.203 100.599  1.00  0.00           O    
ATOM   2480  C14 MOL C   2      23.250  -7.203  69.679  1.00  0.00           C    
ATOM   2481  C14 MOL C   2      26.627  -7.203  74.393  1.00  0.00           C    
ATOM   2482  O15 MOL C   2      18.738  -7.203  65.412  1.00  0.00           O    
ATOM   2483  O15 MOL C   2      27.109  -7.203  77.187  1.00  0.00           O    
ATOM   2484  C15 MOL C   2      31.605  -7.203  81.349  1.00  0.00           C    
ATOM   2485  C15 MOL C   2      34.949  -7.203  86.060  1.00  0.00           C    
ATOM   2486  C15 MOL C   2      34.093  -7.203  84.848  1.00  0.00           C    
ATOM   2487  C15 MOL C   2      32.460  -7.203  82.546  1.00  0.00           C    
ATOM   2488  O15 MOL C   2      35.436  -7.203  88.861  1.00  0.00           O    
ATOM   2489  O13 MOL C   2      36.292 -14.406  63.017  1.00  0.00           O    
ATOM   2490  O13 MOL C   2      31.214 -14.406  60.621  1.00  0.00           O    
ATOM   2491 Zr13 MOL C   2      35.214 -14.406  61.159  1.00  0.00          Zr    
ATOM   2492  O15 MOL C   2      31.214 -14.406  65.412  1.00  0.00           O    
ATOM   2493  O15 MOL C   2       2.157  21.609  77.187  1.00  0.00           O    
ATOM   2494  C15 MOL C   2       6.653  21.609  81.349  1.00  0.00           C    
ATOM   2495  C15 MOL C   2       9.997  21.609  86.060  1.00  0.00           C    
ATOM   2496  C15 MOL C   2       9.141  21.609  84.848  1.00  0.00           C    
ATOM   2497  C15 MOL C   2       7.508  21.609  82.546  1.00  0.00           C    
ATOM   2498  O15 MOL C   2      10.484  21.609  88.861  1.00  0.00           O    
ATOM   2499  O13 MOL C   2      11.340  14.406  63.017  1.00  0.00           O    
ATOM   2500  O13 MOL C   2       6.262  14.406  60.621  1.00  0.00           O    
ATOM   2501 Zr13 MOL C   2      10.262  14.406  61.159  1.00  0.00          Zr    
ATOM   2502  C13 MOL C   2       2.480  14.406  93.071  1.00  0.00           C    
ATOM   2503  C14 MOL C   2      10.805  14.406 104.804  1.00  0.00           C    
ATOM   2504  C14 MOL C   2      14.179  14.406 109.520  1.00  0.00           C    
ATOM   2505  C14 MOL C   2       5.837  14.406  97.799  1.00  0.00           C    
ATOM   2506  C14 MOL C   2       4.978  14.406  96.589  1.00  0.00           C    
ATOM   2507  C14 MOL C   2       3.339  14.406  94.281  1.00  0.00           C    
ATOM   2508  O14 MOL C   2       6.325  14.406 100.599  1.00  0.00           O    
ATOM   2509  O14 MOL C   2       1.992  14.406  90.270  1.00  0.00           O    
ATOM   2510  C14 MOL C   2      10.774  14.406  69.679  1.00  0.00           C    
ATOM   2511  C14 MOL C   2      14.151  14.406  74.393  1.00  0.00           C    
ATOM   2512  O15 MOL C   2       6.262  14.406  65.412  1.00  0.00           O    
ATOM   2513  O15 MOL C   2      14.633  14.406  77.187  1.00  0.00           O    
ATOM   2514  C15 MOL C   2      19.129  14.406  81.349  1.00  0.00           C    
ATOM   2515  C15 MOL C   2      22.473  14.406  86.060  1.00  0.00           C    
ATOM   2516  C15 MOL C   2      21.617  14.406  84.848  1.00  0.00           C    
ATOM   2517  C15 MOL C   2      19.984  14.406  82.546  1.00  0.00           C    
ATOM   2518  O15 MOL C   2      22.960  14.406  88.861  1.00  0.00           O    
ATOM   2519  O13 MOL C   2      23.816   7.203  63.017  1.00  0.00           O    
ATOM   2520  O13 MOL C   2      18.738   7.203  60.621  1.00  0.00           O    
ATOM   2521 Zr13 MOL C   2      22.738   7.203  61.159  1.00  0.00          Zr    
ATOM   2522  C13 MOL C   2      14.957   7.203  93.071  1.00  0.00           C    
ATOM   2523  C14 MOL C   2      23.281   7.203 104.804  1.00  0.00           C    
ATOM   2524  C14 MOL C   2      26.655   7.203 109.520  1.00  0.00           C    
ATOM   2525  C14 MOL C   2      18.313   7.203  97.799  1.00  0.00           C    
ATOM   2526  C14 MOL C   2      17.454   7.203  96.589  1.00  0.00           C    
ATOM   2527  C14 MOL C   2      15.815   7.203  94.281  1.00  0.00           C    
ATOM   2528  O14 MOL C   2      18.801   7.203 100.599  1.00  0.00           O    
ATOM   2529  O14 MOL C   2      14.468   7.203  90.270  1.00  0.00           O    
ATOM   2530  C14 MOL C   2      23.250   7.203  69.679  1.00  0.00           C    
ATOM   2531  C14 MOL C   2      26.627   7.203  74.393  1.00  0.00           C    
ATOM   2532  O15 MOL C   2      18.738   7.203  65.412  1.00  0.00           O    
ATOM   2533  O15 MOL C   2      27.109   7.203  77.187  1.00  0.00           O    
ATOM   2534  C15 MOL C   2      31.605   7.203  81.349  1.00  0.00           C    
ATOM   2535  C15 MOL C   2      34.949   7.203  86.060  1.00  0.00           C    
ATOM   2536  C15 MOL C   2      34.093   7.203  84.848  1.00  0.00           C    
ATOM   2537  C15 MOL C   2      32.460   7.203  82.546  1.00  0.00           C    
ATOM   2538  O15 MOL C   2      35.436   7.203  88.861  1.00  0.00           O    
ATOM   2539  O13 MOL C   2      36.292   0.000  63.017  1.00  0.00           O    
ATOM   2540  O13 MOL C   2      31.214   0.000  60.621  1.00  0.00           O    
ATOM   2541 Zr13 MOL C   2      35.214   0.000  61.159  1.00  0.00          Zr    
ATOM   2542  C13 MOL C   2      27.433  -0.000  93.071  1.00  0.00           C    
ATOM   2543  C14 MOL C   2      30.789   0.000  97.799  1.00  0.00           C    
ATOM   2544  C14 MOL C   2      29.931   0.000  96.589  1.00  0.00           C    
ATOM   2545  C14 MOL C   2      28.291   0.000  94.281  1.00  0.00           C    
ATOM   2546  O14 MOL C   2      31.277   0.000 100.599  1.00  0.00           O    
ATOM   2547  O14 MOL C   2      26.944   0.000  90.270  1.00  0.00           O    
ATOM   2548  O15 MOL C   2      31.214   0.000  65.412  1.00  0.00           O    
ATOM   2549  O15 MOL C   2       2.157  36.015  77.187  1.00  0.00           O    
ATOM   2550  C15 MOL C   2       6.653  36.015  81.349  1.00  0.00           C    
ATOM   2551  C15 MOL C   2       9.997  36.015  86.060  1.00  0.00           C    
ATOM   2552  C15 MOL C   2       9.141  36.015  84.848  1.00  0.00           C    
ATOM   2553  C15 MOL C   2       7.508  36.015  82.546  1.00  0.00           C    
ATOM   2554  O13 MOL C   2      11.340  28.812  63.017  1.00  0.00           O    
ATOM   2555  O13 MOL C   2       6.262  28.812  60.621  1.00  0.00           O    
ATOM   2556 Zr13 MOL C   2      10.262  28.812  61.159  1.00  0.00          Zr    
ATOM   2557  C13 MOL C   2       2.480  28.812  93.071  1.00  0.00           C    
ATOM   2558  C14 MOL C   2      10.805  28.812 104.804  1.00  0.00           C    
ATOM   2559  C14 MOL C   2      14.179  28.812 109.520  1.00  0.00           C    
ATOM   2560  C14 MOL C   2       5.837  28.812  97.799  1.00  0.00           C    
ATOM   2561  C14 MOL C   2       4.978  28.812  96.589  1.00  0.00           C    
ATOM   2562  C14 MOL C   2       3.339  28.812  94.281  1.00  0.00           C    
ATOM   2563  O14 MOL C   2       6.325  28.812 100.599  1.00  0.00           O    
ATOM   2564  O14 MOL C   2       1.992  28.812  90.270  1.00  0.00           O    
ATOM   2565  C14 MOL C   2      10.774  28.812  69.679  1.00  0.00           C    
ATOM   2566  C14 MOL C   2      14.151  28.812  74.393  1.00  0.00           C    
ATOM   2567  O15 MOL C   2       6.262  28.812  65.412  1.00  0.00           O    
ATOM   2568  O15 MOL C   2      14.633  28.812  77.187  1.00  0.00           O    
ATOM   2569  C15 MOL C   2      19.129  28.812  81.349  1.00  0.00           C    
ATOM   2570  C15 MOL C   2      22.473  28.812  86.060  1.00  0.00           C    
ATOM   2571  C15 MOL C   2      21.617  28.812  84.848  1.00  0.00           C    
ATOM   2572  C15 MOL C   2      19.984  28.812  82.546  1.00  0.00           C    
ATOM   2573  O13 MOL C   2      23.816  21.609  63.017  1.00  0.00           O    
ATOM   2574  O13 MOL C   2      18.738  21.609  60.621  1.00  0.00           O    
ATOM   2575 Zr13 MOL C   2      22.738  21.609  61.159  1.00  0.00          Zr    
ATOM   2576  C13 MOL C   2      14.957  21.609  93.071  1.00  0.00           C    
ATOM   2577  C14 MOL C   2      23.281  21.609 104.804  1.00  0.00           C    
ATOM   2578  C14 MOL C   2      26.655  21.609 109.520  1.00  0.00           C    
ATOM   2579  C14 MOL C   2      18.313  21.609  97.799  1.00  0.00           C    
ATOM   2580  C14 MOL C   2      17.454  21.609  96.589  1.00  0.00           C    
ATOM   2581  C14 MOL C   2      15.815  21.609  94.281  1.00  0.00           C    
ATOM   2582  O14 MOL C   2      18.801  21.609 100.599  1.00  0.00           O    
ATOM   2583  O14 MOL C   2      14.468  21.609  90.270  1.00  0.00           O    
ATOM   2584  C14 MOL C   2      23.250  21.609  69.679  1.00  0.00           C    
ATOM   2585  C14 MOL C   2      26.627  21.609  74.393  1.00  0.00           C    
ATOM   2586  O15 MOL C   2      18.738  21.609  65.412  1.00  0.00           O    
ATOM   2587  O15 MOL C   2      27.109  21.609  77.187  1.00  0.00           O    
ATOM   2588  C15 MOL C   2      31.605  21.609  81.349  1.00  0.00           C    
ATOM   2589  C15 MOL C   2      34.949  21.609  86.060  1.00  0.00           C    
ATOM   2590  C15 MOL C   2      34.093  21.609  84.848  1.00  0.00           C    
ATOM   2591  C15 MOL C   2      32.460  21.609  82.546  1.00  0.00           C    
ATOM   2592  O13 MOL C   2      36.292  14.406  63.017  1.00  0.00           O    
ATOM   2593  O13 MOL C   2      31.214  14.406  60.621  1.00  0.00           O    
ATOM   2594 Zr13 MOL C   2      35.214  14.406  61.159  1.00  0.00          Zr    
ATOM   2595  C13 MOL C   2      27.433  14.406  93.071  1.00  0.00           C    
ATOM   2596  C14 MOL C   2      30.789  14.406  97.799  1.00  0.00           C    
ATOM   2597  C14 MOL C   2      29.931  14.406  96.589  1.00  0.00           C    
ATOM   2598  C14 MOL C   2      28.291  14.406  94.281  1.00  0.00           C    
ATOM   2599  O14 MOL C   2      31.277  14.406 100.599  1.00  0.00           O    
ATOM   2600  O14 MOL C   2      26.944  14.406  90.270  1.00  0.00           O    
ATOM   2601  O15 MOL C   2      31.214  14.406  65.412  1.00  0.00           O    
ATOM   2602  O13 MOL C   2       6.806   2.618  63.017  1.00  0.00           O    
ATOM   2603  O13 MOL C   2       9.345  -1.780  60.621  1.00  0.00           O    
ATOM   2604 Zr13 MOL C   2       7.345   1.684  61.159  1.00  0.00          Zr    
ATOM   2605  C13 MOL C   2      11.236  -5.055  93.071  1.00  0.00           C    
ATOM   2606  C14 MOL C   2       7.073   2.154 104.804  1.00  0.00           C    
ATOM   2607  C14 MOL C   2       5.386   5.077 109.520  1.00  0.00           C    
ATOM   2608  C14 MOL C   2       9.558  -2.148  97.799  1.00  0.00           C    
ATOM   2609  C14 MOL C   2       9.987  -2.892  96.589  1.00  0.00           C    
ATOM   2610  C14 MOL C   2      10.807  -4.312  94.281  1.00  0.00           C    
ATOM   2611  O14 MOL C   2       9.313  -1.725 100.599  1.00  0.00           O    
ATOM   2612  C14 MOL C   2       7.089   2.127  69.679  1.00  0.00           C    
ATOM   2613  C14 MOL C   2       5.401   5.052  74.393  1.00  0.00           C    
ATOM   2614  O15 MOL C   2       9.345  -1.780  65.412  1.00  0.00           O    
ATOM   2615  O15 MOL C   2       5.160   5.470  77.187  1.00  0.00           O    
ATOM   2616  C15 MOL C   2       2.911   9.363  81.349  1.00  0.00           C    
ATOM   2617  C15 MOL C   2       1.239  12.259  86.060  1.00  0.00           C    
ATOM   2618  C15 MOL C   2       1.667  11.518  84.848  1.00  0.00           C    
ATOM   2619  C15 MOL C   2       2.484  10.103  82.546  1.00  0.00           C    
ATOM   2620  O15 MOL C   2       0.996  12.681  88.861  1.00  0.00           O    
ATOM   2621  O13 MOL C   2      19.282  -4.585  63.017  1.00  0.00           O    
ATOM   2622  O13 MOL C   2      21.821  -8.983  60.621  1.00  0.00           O    
ATOM   2623 Zr13 MOL C   2      19.821  -5.519  61.159  1.00  0.00          Zr    
ATOM   2624  C13 MOL C   2      23.712 -12.258  93.071  1.00  0.00           C    
ATOM   2625  C14 MOL C   2      19.550  -5.049 104.804  1.00  0.00           C    
ATOM   2626  C14 MOL C   2      17.862  -2.126 109.520  1.00  0.00           C    
ATOM   2627  C14 MOL C   2      22.034  -9.351  97.799  1.00  0.00           C    
ATOM   2628  C14 MOL C   2      22.463 -10.095  96.589  1.00  0.00           C    
ATOM   2629  C14 MOL C   2      23.283 -11.515  94.281  1.00  0.00           C    
ATOM   2630  O14 MOL C   2      21.789  -8.928 100.599  1.00  0.00           O    
ATOM   2631  C14 MOL C   2      19.565  -5.076  69.679  1.00  0.00           C    
ATOM   2632  C14 MOL C   2      17.877  -2.151  74.393  1.00  0.00           C    
ATOM   2633  O15 MOL C   2      21.821  -8.983  65.412  1.00  0.00           O    
ATOM   2634  O15 MOL C   2      17.636  -1.734  77.187  1.00  0.00           O    
ATOM   2635  C15 MOL C   2      15.387   2.160  81.349  1.00  0.00           C    
ATOM   2636  C15 MOL C   2      13.715   5.056  86.060  1.00  0.00           C    
ATOM   2637  C15 MOL C   2      14.144   4.315  84.848  1.00  0.00           C    
ATOM   2638  C15 MOL C   2      14.960   2.900  82.546  1.00  0.00           C    
ATOM   2639  O15 MOL C   2      13.472   5.478  88.861  1.00  0.00           O    
ATOM   2640  O13 MOL C   2      31.758 -11.788  63.017  1.00  0.00           O    
ATOM   2641  O13 MOL C   2      34.297 -16.186  60.621  1.00  0.00           O    
ATOM   2642 Zr13 MOL C   2      32.297 -12.722  61.159  1.00  0.00          Zr    
ATOM   2643  C14 MOL C   2      32.041 -12.279  69.679  1.00  0.00           C    
ATOM   2644  C14 MOL C   2      30.353  -9.354  74.393  1.00  0.00           C    
ATOM   2645  O15 MOL C   2      34.297 -16.186  65.412  1.00  0.00           O    
ATOM   2646  O15 MOL C   2      30.112  -8.937  77.187  1.00  0.00           O    
ATOM   2647  C15 MOL C   2      27.864  -5.043  81.349  1.00  0.00           C    
ATOM   2648  C15 MOL C   2      26.191  -2.147  86.060  1.00  0.00           C    
ATOM   2649  C15 MOL C   2      26.620  -2.888  84.848  1.00  0.00           C    
ATOM   2650  C15 MOL C   2      27.436  -4.303  82.546  1.00  0.00           C    
ATOM   2651  O15 MOL C   2      25.948  -1.725  88.861  1.00  0.00           O    
ATOM   2652  O13 MOL C   2       6.806  17.024  63.017  1.00  0.00           O    
ATOM   2653  O13 MOL C   2       9.345  12.626  60.621  1.00  0.00           O    
ATOM   2654 Zr13 MOL C   2       7.345  16.090  61.159  1.00  0.00          Zr    
ATOM   2655  C13 MOL C   2      11.236   9.351  93.071  1.00  0.00           C    
ATOM   2656  C14 MOL C   2       7.073  16.561 104.804  1.00  0.00           C    
ATOM   2657  C14 MOL C   2       5.386  19.483 109.520  1.00  0.00           C    
ATOM   2658  C14 MOL C   2       9.558  12.258  97.799  1.00  0.00           C    
ATOM   2659  C14 MOL C   2       9.987  11.515  96.589  1.00  0.00           C    
ATOM   2660  C14 MOL C   2      10.807  10.095  94.281  1.00  0.00           C    
ATOM   2661  O14 MOL C   2       9.313  12.681 100.599  1.00  0.00           O    
ATOM   2662  O14 MOL C   2      11.480   8.928  90.270  1.00  0.00           O    
ATOM   2663  C14 MOL C   2       7.089  16.533  69.679  1.00  0.00           C    
ATOM   2664  C14 MOL C   2       5.401  19.458  74.393  1.00  0.00           C    
ATOM   2665  O15 MOL C   2       9.345  12.626  65.412  1.00  0.00           O    
ATOM   2666  O15 MOL C   2       5.160  19.876  77.187  1.00  0.00           O    
ATOM   2667  C15 MOL C   2       2.911  23.769  81.349  1.00  0.00           C    
ATOM   2668  C15 MOL C   2       1.239  26.666  86.060  1.00  0.00           C    
ATOM   2669  C15 MOL C   2       1.667  25.924  84.848  1.00  0.00           C    
ATOM   2670  C15 MOL C   2       2.484  24.509  82.546  1.00  0.00           C    
ATOM   2671  O15 MOL C   2       0.996  27.087  88.861  1.00  0.00           O    
ATOM   2672  O13 MOL C   2      19.282   9.821  63.017  1.00  0.00           O    
ATOM   2673  O13 MOL C   2      21.821   5.423  60.621  1.00  0.00           O    
ATOM   2674 Zr13 MOL C   2      19.821   8.887  61.159  1.00  0.00          Zr    
ATOM   2675  C13 MOL C   2      23.712   2.148  93.071  1.00  0.00           C    
ATOM   2676  C14 MOL C   2      19.550   9.358 104.804  1.00  0.00           C    
ATOM   2677  C14 MOL C   2      17.862  12.280 109.520  1.00  0.00           C    
ATOM   2678  C14 MOL C   2      22.034   5.055  97.799  1.00  0.00           C    
ATOM   2679  C14 MOL C   2      22.463   4.311  96.589  1.00  0.00           C    
ATOM   2680  C14 MOL C   2      23.283   2.892  94.281  1.00  0.00           C    
ATOM   2681  O14 MOL C   2      21.789   5.478 100.599  1.00  0.00           O    
ATOM   2682  O14 MOL C   2      23.956   1.725  90.270  1.00  0.00           O    
ATOM   2683  C14 MOL C   2      19.565   9.330  69.679  1.00  0.00           C    
ATOM   2684  C14 MOL C   2      17.877  12.255  74.393  1.00  0.00           C    
ATOM   2685  O15 MOL C   2      21.821   5.423  65.412  1.00  0.00           O    
ATOM   2686  O15 MOL C   2      17.636  12.673  77.187  1.00  0.00           O    
ATOM   2687  C15 MOL C   2      15.387  16.566  81.349  1.00  0.00           C    
ATOM   2688  C15 MOL C   2      13.715  19.462  86.060  1.00  0.00           C    
ATOM   2689  C15 MOL C   2      14.144  18.721  84.848  1.00  0.00           C    
ATOM   2690  C15 MOL C   2      14.960  17.306  82.546  1.00  0.00           C    
ATOM   2691  O15 MOL C   2      13.472  19.884  88.861  1.00  0.00           O    
ATOM   2692  O13 MOL C   2      31.758   2.618  63.017  1.00  0.00           O    
ATOM   2693  O13 MOL C   2      34.297  -1.780  60.621  1.00  0.00           O    
ATOM   2694 Zr13 MOL C   2      32.297   1.684  61.159  1.00  0.00          Zr    
ATOM   2695  C13 MOL C   2      36.188  -5.055  93.071  1.00  0.00           C    
ATOM   2696  C14 MOL C   2      32.026   2.154 104.804  1.00  0.00           C    
ATOM   2697  C14 MOL C   2      30.339   5.077 109.520  1.00  0.00           C    
ATOM   2698  C14 MOL C   2      34.510  -2.148  97.799  1.00  0.00           C    
ATOM   2699  C14 MOL C   2      34.939  -2.892  96.589  1.00  0.00           C    
ATOM   2700  C14 MOL C   2      35.759  -4.312  94.281  1.00  0.00           C    
ATOM   2701  O14 MOL C   2      34.265  -1.725 100.599  1.00  0.00           O    
ATOM   2702  O14 MOL C   2      36.432  -5.478  90.270  1.00  0.00           O    
ATOM   2703  C14 MOL C   2      32.041   2.127  69.679  1.00  0.00           C    
ATOM   2704  C14 MOL C   2      30.353   5.052  74.393  1.00  0.00           C    
ATOM   2705  O15 MOL C   2      34.297  -1.780  65.412  1.00  0.00           O    
ATOM   2706  O15 MOL C   2      30.112   5.470  77.187  1.00  0.00           O    
ATOM   2707  C15 MOL C   2      27.864   9.363  81.349  1.00  0.00           C    
ATOM   2708  C15 MOL C   2      26.191  12.259  86.060  1.00  0.00           C    
ATOM   2709  C15 MOL C   2      26.620  11.518  84.848  1.00  0.00           C    
ATOM   2710  C15 MOL C   2      27.436  10.103  82.546  1.00  0.00           C    
ATOM   2711  O15 MOL C   2      25.948  12.681  88.861  1.00  0.00           O    
ATOM   2712  O13 MOL C   2       6.806  31.430  63.017  1.00  0.00           O    
ATOM   2713  O13 MOL C   2       9.345  27.032  60.621  1.00  0.00           O    
ATOM   2714 Zr13 MOL C   2       7.345  30.496  61.159  1.00  0.00          Zr    
ATOM   2715  C13 MOL C   2      11.236  23.757  93.071  1.00  0.00           C    
ATOM   2716  C14 MOL C   2       7.073  30.967 104.804  1.00  0.00           C    
ATOM   2717  C14 MOL C   2       5.386  33.889 109.520  1.00  0.00           C    
ATOM   2718  C14 MOL C   2       9.558  26.664  97.799  1.00  0.00           C    
ATOM   2719  C14 MOL C   2       9.987  25.921  96.589  1.00  0.00           C    
ATOM   2720  C14 MOL C   2      10.807  24.501  94.281  1.00  0.00           C    
ATOM   2721  O14 MOL C   2       9.313  27.087 100.599  1.00  0.00           O    
ATOM   2722  O14 MOL C   2      11.480  23.334  90.270  1.00  0.00           O    
ATOM   2723  C14 MOL C   2       7.089  30.940  69.679  1.00  0.00           C    
ATOM   2724  C14 MOL C   2       5.401  33.864  74.393  1.00  0.00           C    
ATOM   2725  O15 MOL C   2       9.345  27.032  65.412  1.00  0.00           O    
ATOM   2726  O15 MOL C   2       5.160  34.282  77.187  1.00  0.00           O    
ATOM   2727  O13 MOL C   2      19.282  24.227  63.017  1.00  0.00           O    
ATOM   2728  O13 MOL C   2      21.821  19.829  60.621  1.00  0.00           O    
ATOM   2729 Zr13 MOL C   2      19.821  23.293  61.159  1.00  0.00          Zr    
ATOM   2730  C13 MOL C   2      23.712  16.554  93.071  1.00  0.00           C    
ATOM   2731  C14 MOL C   2      19.550  23.764 104.804  1.00  0.00           C    
ATOM   2732  C14 MOL C   2      17.862  26.686 109.520  1.00  0.00           C    
ATOM   2733  C14 MOL C   2      22.034  19.461  97.799  1.00  0.00           C    
ATOM   2734  C14 MOL C   2      22.463  18.718  96.589  1.00  0.00           C    
ATOM   2735  C14 MOL C   2      23.283  17.298  94.281  1.00  0.00           C    
ATOM   2736  O14 MOL C   2      21.789  19.884 100.599  1.00  0.00           O    
ATOM   2737  O14 MOL C   2      23.956  16.131  90.270  1.00  0.00           O    
ATOM   2738  C14 MOL C   2      19.565  23.736  69.679  1.00  0.00           C    
ATOM   2739  C14 MOL C   2      17.877  26.661  74.393  1.00  0.00           C    
ATOM   2740  O15 MOL C   2      21.821  19.829  65.412  1.00  0.00           O    
ATOM   2741  O15 MOL C   2      17.636  27.079  77.187  1.00  0.00           O    
ATOM   2742  C15 MOL C   2      15.387  30.973  81.349  1.00  0.00           C    
ATOM   2743  C15 MOL C   2      13.715  33.869  86.060  1.00  0.00           C    
ATOM   2744  C15 MOL C   2      14.144  33.127  84.848  1.00  0.00           C    
ATOM   2745  C15 MOL C   2      14.960  31.713  82.546  1.00  0.00           C    
ATOM   2746  O13 MOL C   2      31.758  17.024  63.017  1.00  0.00           O    
ATOM   2747  O13 MOL C   2      34.297  12.626  60.621  1.00  0.00           O    
ATOM   2748 Zr13 MOL C   2      32.297  16.090  61.159  1.00  0.00          Zr    
ATOM   2749  C13 MOL C   2      36.188   9.351  93.071  1.00  0.00           C    
ATOM   2750  C14 MOL C   2      32.026  16.561 104.804  1.00  0.00           C    
ATOM   2751  C14 MOL C   2      30.339  19.483 109.520  1.00  0.00           C    
ATOM   2752  C14 MOL C   2      34.510  12.258  97.799  1.00  0.00           C    
ATOM   2753  C14 MOL C   2      34.939  11.515  96.589  1.00  0.00           C    
ATOM   2754  C14 MOL C   2      35.759  10.095  94.281  1.00  0.00           C    
ATOM   2755  O14 MOL C   2      34.265  12.681 100.599  1.00  0.00           O    
ATOM   2756  O14 MOL C   2      36.432   8.928  90.270  1.00  0.00           O    
ATOM   2757  C14 MOL C   2      32.041  16.533  69.679  1.00  0.00           C    
ATOM   2758  C14 MOL C   2      30.353  19.458  74.393  1.00  0.00           C    
ATOM   2759  O15 MOL C   2      34.297  12.626  65.412  1.00  0.00           O    
ATOM   2760  O15 MOL C   2      30.112  19.876  77.187  1.00  0.00           O    
ATOM   2761  C15 MOL C   2      27.864  23.769  81.349  1.00  0.00           C    
ATOM   2762  C15 MOL C   2      26.191  26.666  86.060  1.00  0.00           C    
ATOM   2763  C15 MOL C   2      26.620  25.924  84.848  1.00  0.00           C    
ATOM   2764  C15 MOL C   2      27.436  24.509  82.546  1.00  0.00           C    
ATOM   2765  O13 MOL C   2       6.806  -2.618  63.017  1.00  0.00           O    
ATOM   2766  O13 MOL C   2       9.345   1.780  60.621  1.00  0.00           O    
ATOM   2767 Zr13 MOL C   2       7.345  -1.684  61.159  1.00  0.00          Zr    
ATOM   2768  C13 MOL C   2      11.236   5.055  93.071  1.00  0.00           C    
ATOM   2769  C14 MOL C   2       9.558   2.148  97.799  1.00  0.00           C    
ATOM   2770  C14 MOL C   2       9.987   2.892  96.589  1.00  0.00           C    
ATOM   2771  C14 MOL C   2      10.807   4.312  94.281  1.00  0.00           C    
ATOM   2772  O14 MOL C   2       9.313   1.725 100.599  1.00  0.00           O    
ATOM   2773  O14 MOL C   2      11.480   5.478  90.270  1.00  0.00           O    
ATOM   2774  O15 MOL C   2       9.345   1.780  65.412  1.00  0.00           O    
ATOM   2775  O13 MOL C   2      19.282  -9.821  63.017  1.00  0.00           O    
ATOM   2776  O13 MOL C   2      21.821  -5.423  60.621  1.00  0.00           O    
ATOM   2777 Zr13 MOL C   2      19.821  -8.887  61.159  1.00  0.00          Zr    
ATOM   2778  C13 MOL C   2      23.712  -2.148  93.071  1.00  0.00           C    
ATOM   2779  C14 MOL C   2      22.034  -5.055  97.799  1.00  0.00           C    
ATOM   2780  C14 MOL C   2      22.463  -4.311  96.589  1.00  0.00           C    
ATOM   2781  C14 MOL C   2      23.283  -2.892  94.281  1.00  0.00           C    
ATOM   2782  O14 MOL C   2      21.789  -5.478 100.599  1.00  0.00           O    
ATOM   2783  O14 MOL C   2      23.956  -1.725  90.270  1.00  0.00           O    
ATOM   2784  O15 MOL C   2      21.821  -5.423  65.412  1.00  0.00           O    
ATOM   2785  O13 MOL C   2      31.758 -17.024  63.017  1.00  0.00           O    
ATOM   2786  O13 MOL C   2      34.297 -12.626  60.621  1.00  0.00           O    
ATOM   2787 Zr13 MOL C   2      32.297 -16.090  61.159  1.00  0.00          Zr    
ATOM   2788  O14 MOL C   2      36.432  -8.928  90.270  1.00  0.00           O    
ATOM   2789  O15 MOL C   2      34.297 -12.626  65.412  1.00  0.00           O    
ATOM   2790  O13 MOL C   2       6.806  11.788  63.017  1.00  0.00           O    
ATOM   2791  O13 MOL C   2       9.345  16.186  60.621  1.00  0.00           O    
ATOM   2792 Zr13 MOL C   2       7.345  12.722  61.159  1.00  0.00          Zr    
ATOM   2793  C13 MOL C   2      11.236  19.461  93.071  1.00  0.00           C    
ATOM   2794  C14 MOL C   2       7.073  12.252 104.804  1.00  0.00           C    
ATOM   2795  C14 MOL C   2       5.386   9.330 109.520  1.00  0.00           C    
ATOM   2796  C14 MOL C   2       9.558  16.554  97.799  1.00  0.00           C    
ATOM   2797  C14 MOL C   2       9.987  17.298  96.589  1.00  0.00           C    
ATOM   2798  C14 MOL C   2      10.807  18.718  94.281  1.00  0.00           C    
ATOM   2799  O14 MOL C   2       9.313  16.131 100.599  1.00  0.00           O    
ATOM   2800  O14 MOL C   2      11.480  19.884  90.270  1.00  0.00           O    
ATOM   2801  C14 MOL C   2       7.089  12.279  69.679  1.00  0.00           C    
ATOM   2802  C14 MOL C   2       5.401   9.354  74.393  1.00  0.00           C    
ATOM   2803  O15 MOL C   2       9.345  16.186  65.412  1.00  0.00           O    
ATOM   2804  O15 MOL C   2       5.160   8.937  77.187  1.00  0.00           O    
ATOM   2805  C15 MOL C   2       2.911   5.043  81.349  1.00  0.00           C    
ATOM   2806  C15 MOL C   2       1.239   2.147  86.060  1.00  0.00           C    
ATOM   2807  C15 MOL C   2       1.667   2.888  84.848  1.00  0.00           C    
ATOM   2808  C15 MOL C   2       2.484   4.303  82.546  1.00  0.00           C    
ATOM   2809  O13 MOL C   2      19.282   4.585  63.017  1.00  0.00           O    
ATOM   2810  O13 MOL C   2      21.821   8.983  60.621  1.00  0.00           O    
ATOM   2811 Zr13 MOL C   2      19.821   5.519  61.159  1.00  0.00          Zr    
ATOM   2812  C13 MOL C   2      23.712  12.258  93.071  1.00  0.00           C    
ATOM   2813  C14 MOL C   2      19.550   5.049 104.804  1.00  0.00           C    
ATOM   2814  C14 MOL C   2      17.862   2.126 109.520  1.00  0.00           C    
ATOM   2815  C14 MOL C   2      22.034   9.351  97.799  1.00  0.00           C    
ATOM   2816  C14 MOL C   2      22.463  10.095  96.589  1.00  0.00           C    
ATOM   2817  C14 MOL C   2      23.283  11.515  94.281  1.00  0.00           C    
ATOM   2818  O14 MOL C   2      21.789   8.928 100.599  1.00  0.00           O    
ATOM   2819  O14 MOL C   2      23.956  12.681  90.270  1.00  0.00           O    
ATOM   2820  C14 MOL C   2      19.565   5.076  69.679  1.00  0.00           C    
ATOM   2821  C14 MOL C   2      17.877   2.151  74.393  1.00  0.00           C    
ATOM   2822  O15 MOL C   2      21.821   8.983  65.412  1.00  0.00           O    
ATOM   2823  O15 MOL C   2      17.636   1.734  77.187  1.00  0.00           O    
ATOM   2824  C15 MOL C   2      15.387  -2.160  81.349  1.00  0.00           C    
ATOM   2825  C15 MOL C   2      13.715  -5.056  86.060  1.00  0.00           C    
ATOM   2826  C15 MOL C   2      14.144  -4.315  84.848  1.00  0.00           C    
ATOM   2827  C15 MOL C   2      14.960  -2.900  82.546  1.00  0.00           C    
ATOM   2828  O13 MOL C   2      31.758  -2.618  63.017  1.00  0.00           O    
ATOM   2829  O13 MOL C   2      34.297   1.780  60.621  1.00  0.00           O    
ATOM   2830 Zr13 MOL C   2      32.297  -1.684  61.159  1.00  0.00          Zr    
ATOM   2831  C13 MOL C   2      36.188   5.055  93.071  1.00  0.00           C    
ATOM   2832  C14 MOL C   2      32.026  -2.154 104.804  1.00  0.00           C    
ATOM   2833  C14 MOL C   2      30.339  -5.077 109.520  1.00  0.00           C    
ATOM   2834  C14 MOL C   2      34.510   2.148  97.799  1.00  0.00           C    
ATOM   2835  C14 MOL C   2      34.939   2.892  96.589  1.00  0.00           C    
ATOM   2836  C14 MOL C   2      35.759   4.312  94.281  1.00  0.00           C    
ATOM   2837  O14 MOL C   2      34.265   1.725 100.599  1.00  0.00           O    
ATOM   2838  O14 MOL C   2      36.432   5.478  90.270  1.00  0.00           O    
ATOM   2839  C14 MOL C   2      32.041  -2.127  69.679  1.00  0.00           C    
ATOM   2840  C14 MOL C   2      30.353  -5.052  74.393  1.00  0.00           C    
ATOM   2841  O15 MOL C   2      34.297   1.780  65.412  1.00  0.00           O    
ATOM   2842  O15 MOL C   2      30.112  -5.470  77.187  1.00  0.00           O    
ATOM   2843  C15 MOL C   2      27.864  -9.363  81.349  1.00  0.00           C    
ATOM   2844  C15 MOL C   2      26.191 -12.259  86.060  1.00  0.00           C    
ATOM   2845  C15 MOL C   2      26.620 -11.518  84.848  1.00  0.00           C    
ATOM   2846  C15 MOL C   2      27.436 -10.103  82.546  1.00  0.00           C    
ATOM   2847  O13 MOL C   2       6.806  26.194  63.017  1.00  0.00           O    
ATOM   2848  O13 MOL C   2       9.345  30.592  60.621  1.00  0.00           O    
ATOM   2849 Zr13 MOL C   2       7.345  27.128  61.159  1.00  0.00          Zr    
ATOM   2850  C13 MOL C   2      11.236  33.867  93.071  1.00  0.00           C    
ATOM   2851  C14 MOL C   2       7.073  26.658 104.804  1.00  0.00           C    
ATOM   2852  C14 MOL C   2       5.386  23.736 109.520  1.00  0.00           C    
ATOM   2853  C14 MOL C   2       9.558  30.960  97.799  1.00  0.00           C    
ATOM   2854  C14 MOL C   2       9.987  31.704  96.589  1.00  0.00           C    
ATOM   2855  C14 MOL C   2      10.807  33.124  94.281  1.00  0.00           C    
ATOM   2856  O14 MOL C   2       9.313  30.537 100.599  1.00  0.00           O    
ATOM   2857  C14 MOL C   2       7.089  26.685  69.679  1.00  0.00           C    
ATOM   2858  C14 MOL C   2       5.401  23.760  74.393  1.00  0.00           C    
ATOM   2859  O15 MOL C   2       9.345  30.592  65.412  1.00  0.00           O    
ATOM   2860  O15 MOL C   2       5.160  23.343  77.187  1.00  0.00           O    
ATOM   2861  C15 MOL C   2       2.911  19.449  81.349  1.00  0.00           C    
ATOM   2862  C15 MOL C   2       1.239  16.553  86.060  1.00  0.00           C    
ATOM   2863  C15 MOL C   2       1.667  17.294  84.848  1.00  0.00           C    
ATOM   2864  C15 MOL C   2       2.484  18.709  82.546  1.00  0.00           C    
ATOM   2865  O15 MOL C   2       0.996  16.131  88.861  1.00  0.00           O    
ATOM   2866  O13 MOL C   2      19.282  18.991  63.017  1.00  0.00           O    
ATOM   2867  O13 MOL C   2      21.821  23.389  60.621  1.00  0.00           O    
ATOM   2868 Zr13 MOL C   2      19.821  19.925  61.159  1.00  0.00          Zr    
ATOM   2869  C13 MOL C   2      23.712  26.664  93.071  1.00  0.00           C    
ATOM   2870  C14 MOL C   2      19.550  19.455 104.804  1.00  0.00           C    
ATOM   2871  C14 MOL C   2      17.862  16.533 109.520  1.00  0.00           C    
ATOM   2872  C14 MOL C   2      22.034  23.757  97.799  1.00  0.00           C    
ATOM   2873  C14 MOL C   2      22.463  24.501  96.589  1.00  0.00           C    
ATOM   2874  C14 MOL C   2      23.283  25.921  94.281  1.00  0.00           C    
ATOM   2875  O14 MOL C   2      21.789  23.334 100.599  1.00  0.00           O    
ATOM   2876  C14 MOL C   2      19.565  19.482  69.679  1.00  0.00           C    
ATOM   2877  C14 MOL C   2      17.877  16.557  74.393  1.00  0.00           C    
ATOM   2878  O15 MOL C   2      21.821  23.389  65.412  1.00  0.00           O    
ATOM   2879  O15 MOL C   2      17.636  16.140  77.187  1.00  0.00           O    
ATOM   2880  C15 MOL C   2      15.387  12.246  81.349  1.00  0.00           C    
ATOM   2881  C15 MOL C   2      13.715   9.350  86.060  1.00  0.00           C    
ATOM   2882  C15 MOL C   2      14.144  10.091  84.848  1.00  0.00           C    
ATOM   2883  C15 MOL C   2      14.960  11.506  82.546  1.00  0.00           C    
ATOM   2884  O15 MOL C   2      13.472   8.928  88.861  1.00  0.00           O    
ATOM   2885  O13 MOL C   2      31.758  11.788  63.017  1.00  0.00           O    
ATOM   2886  O13 MOL C   2      34.297  16.186  60.621  1.00  0.00           O    
ATOM   2887 Zr13 MOL C   2      32.297  12.722  61.159  1.00  0.00          Zr    
ATOM   2888  C13 MOL C   2      36.188  19.461  93.071  1.00  0.00           C    
ATOM   2889  C14 MOL C   2      32.026  12.252 104.804  1.00  0.00           C    
ATOM   2890  C14 MOL C   2      30.339   9.330 109.520  1.00  0.00           C    
ATOM   2891  C14 MOL C   2      34.510  16.554  97.799  1.00  0.00           C    
ATOM   2892  C14 MOL C   2      34.939  17.298  96.589  1.00  0.00           C    
ATOM   2893  C14 MOL C   2      35.759  18.718  94.281  1.00  0.00           C    
ATOM   2894  O14 MOL C   2      34.265  16.131 100.599  1.00  0.00           O    
ATOM   2895  C14 MOL C   2      32.041  12.279  69.679  1.00  0.00           C    
ATOM   2896  C14 MOL C   2      30.353   9.354  74.393  1.00  0.00           C    
ATOM   2897  O15 MOL C   2      34.297  16.186  65.412  1.00  0.00           O    
ATOM   2898  O15 MOL C   2      30.112   8.937  77.187  1.00  0.00           O    
ATOM   2899  C15 MOL C   2      27.864   5.043  81.349  1.00  0.00           C    
ATOM   2900  C15 MOL C   2      26.191   2.147  86.060  1.00  0.00           C    
ATOM   2901  C15 MOL C   2      26.620   2.888  84.848  1.00  0.00           C    
ATOM   2902  C15 MOL C   2      27.436   4.303  82.546  1.00  0.00           C    
ATOM   2903  O15 MOL C   2      25.948   1.725  88.861  1.00  0.00           O    
ATOM   2904  O15 MOL C   2       5.160  37.749  77.187  1.00  0.00           O    
ATOM   2905  C15 MOL C   2       2.911  33.855  81.349  1.00  0.00           C    
ATOM   2906  C15 MOL C   2       1.239  30.959  86.060  1.00  0.00           C    
ATOM   2907  C15 MOL C   2       1.667  31.700  84.848  1.00  0.00           C    
ATOM   2908  C15 MOL C   2       2.484  33.115  82.546  1.00  0.00           C    
ATOM   2909  O15 MOL C   2       0.996  30.537  88.861  1.00  0.00           O    
ATOM   2910  O15 MOL C   2      17.636  30.546  77.187  1.00  0.00           O    
ATOM   2911  C15 MOL C   2      15.387  26.652  81.349  1.00  0.00           C    
ATOM   2912  C15 MOL C   2      13.715  23.756  86.060  1.00  0.00           C    
ATOM   2913  C15 MOL C   2      14.144  24.497  84.848  1.00  0.00           C    
ATOM   2914  C15 MOL C   2      14.960  25.912  82.546  1.00  0.00           C    
ATOM   2915  O15 MOL C   2      13.472  23.334  88.861  1.00  0.00           O    
ATOM   2916  O15 MOL C   2      30.112  23.343  77.187  1.00  0.00           O    
ATOM   2917  C15 MOL C   2      27.864  19.449  81.349  1.00  0.00           C    
ATOM   2918  C15 MOL C   2      26.191  16.553  86.060  1.00  0.00           C    
ATOM   2919  C15 MOL C   2      26.620  17.294  84.848  1.00  0.00           C    
ATOM   2920  C15 MOL C   2      27.436  18.709  82.546  1.00  0.00           C    
ATOM   2921  O15 MOL C   2      25.948  16.131  88.861  1.00  0.00           O    
ATOM   2922  O16 MOL C   2       1.136   7.203  44.993  1.00  0.00           O    
ATOM   2923  O16 MOL C   2       2.110   7.203  48.886  1.00  0.00           O    
ATOM   2924  O16 MOL C   2       6.214   7.203  42.597  1.00  0.00           O    
ATOM   2925 Zr16 MOL C   2       6.074   7.203  49.480  1.00  0.00          Zr    
ATOM   2926 Zr16 MOL C   2       2.214   7.203  43.136  1.00  0.00          Zr    
ATOM   2927  O16 MOL C   2      13.612  -0.000  44.993  1.00  0.00           O    
ATOM   2928  O16 MOL C   2      14.586   0.000  48.886  1.00  0.00           O    
ATOM   2929  O16 MOL C   2      18.690   0.000  42.597  1.00  0.00           O    
ATOM   2930 Zr16 MOL C   2      18.550  -0.000  49.480  1.00  0.00          Zr    
ATOM   2931 Zr16 MOL C   2      14.690   0.000  43.136  1.00  0.00          Zr    
ATOM   2932  O16 MOL C   2      26.088  -7.203  44.993  1.00  0.00           O    
ATOM   2933  O16 MOL C   2      27.063  -7.203  48.886  1.00  0.00           O    
ATOM   2934  O16 MOL C   2      31.166  -7.203  42.597  1.00  0.00           O    
ATOM   2935 Zr16 MOL C   2      31.026  -7.203  49.480  1.00  0.00          Zr    
ATOM   2936 Zr16 MOL C   2      27.166  -7.203  43.136  1.00  0.00          Zr    
ATOM   2937  O16 MOL C   2       1.136  21.609  44.993  1.00  0.00           O    
ATOM   2938  O16 MOL C   2       2.110  21.609  48.886  1.00  0.00           O    
ATOM   2939  O16 MOL C   2       6.214  21.609  42.597  1.00  0.00           O    
ATOM   2940 Zr16 MOL C   2       6.074  21.609  49.480  1.00  0.00          Zr    
ATOM   2941 Zr16 MOL C   2       2.214  21.609  43.136  1.00  0.00          Zr    
ATOM   2942  O16 MOL C   2      13.612  14.406  44.993  1.00  0.00           O    
ATOM   2943  O16 MOL C   2      14.586  14.406  48.886  1.00  0.00           O    
ATOM   2944  O16 MOL C   2      18.690  14.406  42.597  1.00  0.00           O    
ATOM   2945 Zr16 MOL C   2      18.550  14.406  49.480  1.00  0.00          Zr    
ATOM   2946 Zr16 MOL C   2      14.690  14.406  43.136  1.00  0.00          Zr    
ATOM   2947  O16 MOL C   2      26.088   7.203  44.993  1.00  0.00           O    
ATOM   2948  O16 MOL C   2      27.063   7.203  48.886  1.00  0.00           O    
ATOM   2949  O16 MOL C   2      31.166   7.203  42.597  1.00  0.00           O    
ATOM   2950 Zr16 MOL C   2      31.026   7.203  49.480  1.00  0.00          Zr    
ATOM   2951 Zr16 MOL C   2      27.166   7.203  43.136  1.00  0.00          Zr    
ATOM   2952  O16 MOL C   2       1.136  36.015  44.993  1.00  0.00           O    
ATOM   2953  O16 MOL C   2       2.110  36.015  48.886  1.00  0.00           O    
ATOM   2954  O16 MOL C   2       6.214  36.015  42.597  1.00  0.00           O    
ATOM   2955 Zr16 MOL C   2       6.074  36.015  49.480  1.00  0.00          Zr    
ATOM   2956 Zr16 MOL C   2       2.214  36.015  43.136  1.00  0.00          Zr    
ATOM   2957  O16 MOL C   2      13.612  28.812  44.993  1.00  0.00           O    
ATOM   2958  O16 MOL C   2      14.586  28.812  48.886  1.00  0.00           O    
ATOM   2959  O16 MOL C   2      18.690  28.812  42.597  1.00  0.00           O    
ATOM   2960 Zr16 MOL C   2      18.550  28.812  49.480  1.00  0.00          Zr    
ATOM   2961 Zr16 MOL C   2      14.690  28.812  43.136  1.00  0.00          Zr    
ATOM   2962  O16 MOL C   2      26.088  21.609  44.993  1.00  0.00           O    
ATOM   2963  O16 MOL C   2      27.063  21.609  48.886  1.00  0.00           O    
ATOM   2964  O16 MOL C   2      31.166  21.609  42.597  1.00  0.00           O    
ATOM   2965 Zr16 MOL C   2      31.026  21.609  49.480  1.00  0.00          Zr    
ATOM   2966 Zr16 MOL C   2      27.166  21.609  43.136  1.00  0.00          Zr    
ATOM   2967  O16 MOL C   2       5.670   4.585  44.993  1.00  0.00           O    
ATOM   2968  O16 MOL C   2       5.183   5.429  48.886  1.00  0.00           O    
ATOM   2969  O16 MOL C   2       3.131   8.983  42.597  1.00  0.00           O    
ATOM   2970 Zr16 MOL C   2       3.201   8.862  49.480  1.00  0.00          Zr    
ATOM   2971 Zr16 MOL C   2       5.131   5.519  43.136  1.00  0.00          Zr    
ATOM   2972  O16 MOL C   2      18.146  -2.618  44.993  1.00  0.00           O    
ATOM   2973  O16 MOL C   2      17.659  -1.774  48.886  1.00  0.00           O    
ATOM   2974  O16 MOL C   2      15.607   1.780  42.597  1.00  0.00           O    
ATOM   2975 Zr16 MOL C   2      15.677   1.659  49.480  1.00  0.00          Zr    
ATOM   2976 Zr16 MOL C   2      17.607  -1.684  43.136  1.00  0.00          Zr    
ATOM   2977  O16 MOL C   2      30.622  -9.821  44.993  1.00  0.00           O    
ATOM   2978  O16 MOL C   2      30.135  -8.977  48.886  1.00  0.00           O    
ATOM   2979  O16 MOL C   2      28.083  -5.423  42.597  1.00  0.00           O    
ATOM   2980 Zr16 MOL C   2      28.153  -5.544  49.480  1.00  0.00          Zr    
ATOM   2981 Zr16 MOL C   2      30.083  -8.887  43.136  1.00  0.00          Zr    
ATOM   2982  O16 MOL C   2       5.670  18.991  44.993  1.00  0.00           O    
ATOM   2983  O16 MOL C   2       5.183  19.835  48.886  1.00  0.00           O    
ATOM   2984  O16 MOL C   2       3.131  23.389  42.597  1.00  0.00           O    
ATOM   2985 Zr16 MOL C   2       3.201  23.268  49.480  1.00  0.00          Zr    
ATOM   2986 Zr16 MOL C   2       5.131  19.925  43.136  1.00  0.00          Zr    
ATOM   2987  O16 MOL C   2      18.146  11.788  44.993  1.00  0.00           O    
ATOM   2988  O16 MOL C   2      17.659  12.632  48.886  1.00  0.00           O    
ATOM   2989  O16 MOL C   2      15.607  16.186  42.597  1.00  0.00           O    
ATOM   2990 Zr16 MOL C   2      15.677  16.065  49.480  1.00  0.00          Zr    
ATOM   2991 Zr16 MOL C   2      17.607  12.722  43.136  1.00  0.00          Zr    
ATOM   2992  O16 MOL C   2      30.622   4.585  44.993  1.00  0.00           O    
ATOM   2993  O16 MOL C   2      30.135   5.429  48.886  1.00  0.00           O    
ATOM   2994  O16 MOL C   2      28.083   8.983  42.597  1.00  0.00           O    
ATOM   2995 Zr16 MOL C   2      28.153   8.862  49.480  1.00  0.00          Zr    
ATOM   2996 Zr16 MOL C   2      30.083   5.519  43.136  1.00  0.00          Zr    
ATOM   2997  O16 MOL C   2       5.670  33.397  44.993  1.00  0.00           O    
ATOM   2998  O16 MOL C   2       5.183  34.241  48.886  1.00  0.00           O    
ATOM   2999  O16 MOL C   2       3.131  37.795  42.597  1.00  0.00           O    
ATOM   3000 Zr16 MOL C   2       3.201  37.674  49.480  1.00  0.00          Zr    
ATOM   3001 Zr16 MOL C   2       5.131  34.331  43.136  1.00  0.00          Zr    
ATOM   3002  O16 MOL C   2      18.146  26.194  44.993  1.00  0.00           O    
ATOM   3003  O16 MOL C   2      17.659  27.038  48.886  1.00  0.00           O    
ATOM   3004  O16 MOL C   2      15.607  30.592  42.597  1.00  0.00           O    
ATOM   3005 Zr16 MOL C   2      15.677  30.471  49.480  1.00  0.00          Zr    
ATOM   3006 Zr16 MOL C   2      17.607  27.128  43.136  1.00  0.00          Zr    
ATOM   3007  O16 MOL C   2      30.622  18.991  44.993  1.00  0.00           O    
ATOM   3008  O16 MOL C   2      30.135  19.835  48.886  1.00  0.00           O    
ATOM   3009  O16 MOL C   2      28.083  23.389  42.597  1.00  0.00           O    
ATOM   3010 Zr16 MOL C   2      28.153  23.268  49.480  1.00  0.00          Zr    
ATOM   3011 Zr16 MOL C   2      30.083  19.925  43.136  1.00  0.00          Zr    
ATOM   3012  O16 MOL C   2       5.670   9.821  44.993  1.00  0.00           O    
ATOM   3013  O16 MOL C   2       5.183   8.977  48.886  1.00  0.00           O    
ATOM   3014  O16 MOL C   2       3.131   5.423  42.597  1.00  0.00           O    
ATOM   3015 Zr16 MOL C   2       3.201   5.544  49.480  1.00  0.00          Zr    
ATOM   3016 Zr16 MOL C   2       5.131   8.887  43.136  1.00  0.00          Zr    
ATOM   3017  O16 MOL C   2      18.146   2.618  44.993  1.00  0.00           O    
ATOM   3018  O16 MOL C   2      17.659   1.774  48.886  1.00  0.00           O    
ATOM   3019  O16 MOL C   2      15.607  -1.780  42.597  1.00  0.00           O    
ATOM   3020 Zr16 MOL C   2      15.677  -1.659  49.480  1.00  0.00          Zr    
ATOM   3021 Zr16 MOL C   2      17.607   1.684  43.136  1.00  0.00          Zr    
ATOM   3022  O16 MOL C   2      30.622  -4.585  44.993  1.00  0.00           O    
ATOM   3023  O16 MOL C   2      30.135  -5.429  48.886  1.00  0.00           O    
ATOM   3024  O16 MOL C   2      28.083  -8.983  42.597  1.00  0.00           O    
ATOM   3025 Zr16 MOL C   2      28.153  -8.862  49.480  1.00  0.00          Zr    
ATOM   3026 Zr16 MOL C   2      30.083  -5.519  43.136  1.00  0.00          Zr    
ATOM   3027  O16 MOL C   2       5.670  24.227  44.993  1.00  0.00           O    
ATOM   3028  O16 MOL C   2       5.183  23.383  48.886  1.00  0.00           O    
ATOM   3029  O16 MOL C   2       3.131  19.829  42.597  1.00  0.00           O    
ATOM   3030 Zr16 MOL C   2       3.201  19.950  49.480  1.00  0.00          Zr    
ATOM   3031 Zr16 MOL C   2       5.131  23.293  43.136  1.00  0.00          Zr    
ATOM   3032  O16 MOL C   2      18.146  17.024  44.993  1.00  0.00           O    
ATOM   3033  O16 MOL C   2      17.659  16.180  48.886  1.00  0.00           O    
ATOM   3034  O16 MOL C   2      15.607  12.626  42.597  1.00  0.00           O    
ATOM   3035 Zr16 MOL C   2      15.677  12.747  49.480  1.00  0.00          Zr    
ATOM   3036 Zr16 MOL C   2      17.607  16.090  43.136  1.00  0.00          Zr    
ATOM   3037  O16 MOL C   2      30.622   9.821  44.993  1.00  0.00           O    
ATOM   3038  O16 MOL C   2      30.135   8.977  48.886  1.00  0.00           O    
ATOM   3039  O16 MOL C   2      28.083   5.423  42.597  1.00  0.00           O    
ATOM   3040 Zr16 MOL C   2      28.153   5.544  49.480  1.00  0.00          Zr    
ATOM   3041 Zr16 MOL C   2      30.083   8.887  43.136  1.00  0.00          Zr    
ATOM   3042  O16 MOL C   2       5.670  38.633  44.993  1.00  0.00           O    
ATOM   3043  O16 MOL C   2       5.183  37.789  48.886  1.00  0.00           O    
ATOM   3044  O16 MOL C   2       3.131  34.235  42.597  1.00  0.00           O    
ATOM   3045 Zr16 MOL C   2       3.201  34.356  49.480  1.00  0.00          Zr    
ATOM   3046 Zr16 MOL C   2       5.131  37.699  43.136  1.00  0.00          Zr    
ATOM   3047  O16 MOL C   2      18.146  31.430  44.993  1.00  0.00           O    
ATOM   3048  O16 MOL C   2      17.659  30.586  48.886  1.00  0.00           O    
ATOM   3049  O16 MOL C   2      15.607  27.032  42.597  1.00  0.00           O    
ATOM   3050 Zr16 MOL C   2      15.677  27.153  49.480  1.00  0.00          Zr    
ATOM   3051 Zr16 MOL C   2      17.607  30.496  43.136  1.00  0.00          Zr    
ATOM   3052  O16 MOL C   2      30.622  24.227  44.993  1.00  0.00           O    
ATOM   3053  O16 MOL C   2      30.135  23.383  48.886  1.00  0.00           O    
ATOM   3054  O16 MOL C   2      28.083  19.829  42.597  1.00  0.00           O    
ATOM   3055 Zr16 MOL C   2      28.153  19.950  49.480  1.00  0.00          Zr    
ATOM   3056 Zr16 MOL C   2      30.083  23.293  43.136  1.00  0.00          Zr    
ATOM   3057  C16 MOL C   2       6.655   2.879  34.837  1.00  0.00           C    
ATOM   3058  C17 MOL C   2       7.086   2.133  33.629  1.00  0.00           C    
ATOM   3059  C17 MOL C   2       7.086   2.133  56.357  1.00  0.00           C    
ATOM   3060  C17 MOL C   2       5.821   4.324  52.861  1.00  0.00           C    
ATOM   3061  C17 MOL C   2       5.390   5.070  38.333  1.00  0.00           C    
ATOM   3062  C17 MOL C   2       5.390   5.070  51.652  1.00  0.00           C    
ATOM   3063  C17 MOL C   2       6.655   2.879  55.148  1.00  0.00           C    
ATOM   3064  C17 MOL C   2       5.821   4.324  37.125  1.00  0.00           C    
ATOM   3065 Zr17 MOL C   2       9.271  -1.653 102.652  1.00  0.00          Zr    
ATOM   3066 Zr17 MOL C   2       9.275  -1.659  67.502  1.00  0.00          Zr    
ATOM   3067  C16 MOL C   2      19.131  -4.324  34.837  1.00  0.00           C    
ATOM   3068  C17 MOL C   2      19.562  -5.070  33.629  1.00  0.00           C    
ATOM   3069  C17 MOL C   2      19.562  -5.070  56.357  1.00  0.00           C    
ATOM   3070  C17 MOL C   2      18.297  -2.879  52.861  1.00  0.00           C    
ATOM   3071  C17 MOL C   2      17.866  -2.133  38.333  1.00  0.00           C    
ATOM   3072  C17 MOL C   2      17.866  -2.133  51.652  1.00  0.00           C    
ATOM   3073  C17 MOL C   2      19.131  -4.324  55.148  1.00  0.00           C    
ATOM   3074  C17 MOL C   2      18.297  -2.879  37.125  1.00  0.00           C    
ATOM   3075 Zr17 MOL C   2      21.747  -8.856 102.652  1.00  0.00          Zr    
ATOM   3076 Zr17 MOL C   2      21.751  -8.862  67.502  1.00  0.00          Zr    
ATOM   3077  C16 MOL C   2      31.607 -11.527  34.837  1.00  0.00           C    
ATOM   3078  C17 MOL C   2      32.038 -12.273  33.629  1.00  0.00           C    
ATOM   3079  C17 MOL C   2      32.038 -12.273  56.357  1.00  0.00           C    
ATOM   3080  C17 MOL C   2      30.773 -10.082  52.861  1.00  0.00           C    
ATOM   3081  C17 MOL C   2      30.342  -9.336  38.333  1.00  0.00           C    
ATOM   3082  C17 MOL C   2      30.342  -9.336  51.652  1.00  0.00           C    
ATOM   3083  C17 MOL C   2      31.607 -11.527  55.148  1.00  0.00           C    
ATOM   3084  C17 MOL C   2      30.773 -10.082  37.125  1.00  0.00           C    
ATOM   3085 Zr17 MOL C   2      34.227 -16.065  67.502  1.00  0.00          Zr    
ATOM   3086  C16 MOL C   2       6.655  17.285  34.837  1.00  0.00           C    
ATOM   3087  C17 MOL C   2       7.086  16.539  33.629  1.00  0.00           C    
ATOM   3088  C17 MOL C   2       7.086  16.539  56.357  1.00  0.00           C    
ATOM   3089  C17 MOL C   2       5.821  18.730  52.861  1.00  0.00           C    
ATOM   3090  C17 MOL C   2       5.390  19.476  38.333  1.00  0.00           C    
ATOM   3091  C17 MOL C   2       5.390  19.476  51.652  1.00  0.00           C    
ATOM   3092  C17 MOL C   2       6.655  17.285  55.148  1.00  0.00           C    
ATOM   3093  C17 MOL C   2       5.821  18.730  37.125  1.00  0.00           C    
ATOM   3094 Zr17 MOL C   2       9.271  12.754 102.652  1.00  0.00          Zr    
ATOM   3095 Zr17 MOL C   2       9.275  12.747  67.502  1.00  0.00          Zr    
ATOM   3096  C16 MOL C   2      19.131  10.082  34.837  1.00  0.00           C    
ATOM   3097  C17 MOL C   2      19.562   9.336  33.629  1.00  0.00           C    
ATOM   3098  C17 MOL C   2      19.562   9.336  56.357  1.00  0.00           C    
ATOM   3099  C17 MOL C   2      18.297  11.527  52.861  1.00  0.00           C    
ATOM   3100  C17 MOL C   2      17.866  12.273  38.333  1.00  0.00           C    
ATOM   3101  C17 MOL C   2      17.866  12.273  51.652  1.00  0.00           C    
ATOM   3102  C17 MOL C   2      19.131  10.082  55.148  1.00  0.00           C    
ATOM   3103  C17 MOL C   2      18.297  11.527  37.125  1.00  0.00           C    
ATOM   3104 Zr17 MOL C   2      21.747   5.551 102.652  1.00  0.00          Zr    
ATOM   3105 Zr17 MOL C   2      21.751   5.544  67.502  1.00  0.00          Zr    
ATOM   3106  C16 MOL C   2      31.607   2.879  34.837  1.00  0.00           C    
ATOM   3107  C17 MOL C   2      32.038   2.133  33.629  1.00  0.00           C    
ATOM   3108  C17 MOL C   2      32.038   2.133  56.357  1.00  0.00           C    
ATOM   3109  C17 MOL C   2      30.773   4.324  52.861  1.00  0.00           C    
ATOM   3110  C17 MOL C   2      30.342   5.070  38.333  1.00  0.00           C    
ATOM   3111  C17 MOL C   2      30.342   5.070  51.652  1.00  0.00           C    
ATOM   3112  C17 MOL C   2      31.607   2.879  55.148  1.00  0.00           C    
ATOM   3113  C17 MOL C   2      30.773   4.324  37.125  1.00  0.00           C    
ATOM   3114 Zr17 MOL C   2      34.224  -1.653 102.652  1.00  0.00          Zr    
ATOM   3115 Zr17 MOL C   2      34.227  -1.659  67.502  1.00  0.00          Zr    
ATOM   3116  C16 MOL C   2       6.655  31.692  34.837  1.00  0.00           C    
ATOM   3117  C17 MOL C   2       7.086  30.945  33.629  1.00  0.00           C    
ATOM   3118  C17 MOL C   2       7.086  30.945  56.357  1.00  0.00           C    
ATOM   3119  C17 MOL C   2       5.821  33.136  52.861  1.00  0.00           C    
ATOM   3120  C17 MOL C   2       5.390  33.882  38.333  1.00  0.00           C    
ATOM   3121  C17 MOL C   2       5.390  33.882  51.652  1.00  0.00           C    
ATOM   3122  C17 MOL C   2       6.655  31.692  55.148  1.00  0.00           C    
ATOM   3123  C17 MOL C   2       5.821  33.136  37.125  1.00  0.00           C    
ATOM   3124 Zr17 MOL C   2       9.271  27.160 102.652  1.00  0.00          Zr    
ATOM   3125 Zr17 MOL C   2       9.275  27.153  67.502  1.00  0.00          Zr    
ATOM   3126  C16 MOL C   2      19.131  24.488  34.837  1.00  0.00           C    
ATOM   3127  C17 MOL C   2      19.562  23.742  33.629  1.00  0.00           C    
ATOM   3128  C17 MOL C   2      19.562  23.742  56.357  1.00  0.00           C    
ATOM   3129  C17 MOL C   2      18.297  25.933  52.861  1.00  0.00           C    
ATOM   3130  C17 MOL C   2      17.866  26.679  38.333  1.00  0.00           C    
ATOM   3131  C17 MOL C   2      17.866  26.679  51.652  1.00  0.00           C    
ATOM   3132  C17 MOL C   2      19.131  24.488  55.148  1.00  0.00           C    
ATOM   3133  C17 MOL C   2      18.297  25.933  37.125  1.00  0.00           C    
ATOM   3134 Zr17 MOL C   2      21.747  19.957 102.652  1.00  0.00          Zr    
ATOM   3135 Zr17 MOL C   2      21.751  19.950  67.502  1.00  0.00          Zr    
ATOM   3136  C16 MOL C   2      31.607  17.285  34.837  1.00  0.00           C    
ATOM   3137  C17 MOL C   2      32.038  16.539  33.629  1.00  0.00           C    
ATOM   3138  C17 MOL C   2      32.038  16.539  56.357  1.00  0.00           C    
ATOM   3139  C17 MOL C   2      30.773  18.730  52.861  1.00  0.00           C    
ATOM   3140  C17 MOL C   2      30.342  19.476  38.333  1.00  0.00           C    
ATOM   3141  C17 MOL C   2      30.342  19.476  51.652  1.00  0.00           C    
ATOM   3142  C17 MOL C   2      31.607  17.285  55.148  1.00  0.00           C    
ATOM   3143  C17 MOL C   2      30.773  18.730  37.125  1.00  0.00           C    
ATOM   3144 Zr17 MOL C   2      34.224  12.754 102.652  1.00  0.00          Zr    
ATOM   3145 Zr17 MOL C   2      34.227  12.747  67.502  1.00  0.00          Zr    
ATOM   3146 Zr17 MOL C   2       9.271   1.653 102.652  1.00  0.00          Zr    
ATOM   3147 Zr17 MOL C   2       9.275   1.659  67.502  1.00  0.00          Zr    
ATOM   3148 Zr17 MOL C   2      21.747  -5.551 102.652  1.00  0.00          Zr    
ATOM   3149 Zr17 MOL C   2      21.751  -5.544  67.502  1.00  0.00          Zr    
ATOM   3150 Zr17 MOL C   2      34.227 -12.747  67.502  1.00  0.00          Zr    
ATOM   3151  C16 MOL C   2       6.655  11.527  34.837  1.00  0.00           C    
ATOM   3152  C17 MOL C   2       7.086  12.273  33.629  1.00  0.00           C    
ATOM   3153  C17 MOL C   2       7.086  12.273  56.357  1.00  0.00           C    
ATOM   3154  C17 MOL C   2       5.821  10.082  52.861  1.00  0.00           C    
ATOM   3155  C17 MOL C   2       5.390   9.336  38.333  1.00  0.00           C    
ATOM   3156  C17 MOL C   2       5.390   9.336  51.652  1.00  0.00           C    
ATOM   3157  C17 MOL C   2       6.655  11.527  55.148  1.00  0.00           C    
ATOM   3158  C17 MOL C   2       5.821  10.082  37.125  1.00  0.00           C    
ATOM   3159 Zr17 MOL C   2       9.271  16.059 102.652  1.00  0.00          Zr    
ATOM   3160 Zr17 MOL C   2       9.275  16.065  67.502  1.00  0.00          Zr    
ATOM   3161  C16 MOL C   2      19.131   4.324  34.837  1.00  0.00           C    
ATOM   3162  C17 MOL C   2      19.562   5.070  33.629  1.00  0.00           C    
ATOM   3163  C17 MOL C   2      19.562   5.070  56.357  1.00  0.00           C    
ATOM   3164  C17 MOL C   2      18.297   2.879  52.861  1.00  0.00           C    
ATOM   3165  C17 MOL C   2      17.866   2.133  38.333  1.00  0.00           C    
ATOM   3166  C17 MOL C   2      17.866   2.133  51.652  1.00  0.00           C    
ATOM   3167  C17 MOL C   2      19.131   4.324  55.148  1.00  0.00           C    
ATOM   3168  C17 MOL C   2      18.297   2.879  37.125  1.00  0.00           C    
ATOM   3169 Zr17 MOL C   2      21.747   8.856 102.652  1.00  0.00          Zr    
ATOM   3170 Zr17 MOL C   2      21.751   8.862  67.502  1.00  0.00          Zr    
ATOM   3171  C16 MOL C   2      31.607  -2.879  34.837  1.00  0.00           C    
ATOM   3172  C17 MOL C   2      32.038  -2.133  33.629  1.00  0.00           C    
ATOM   3173  C17 MOL C   2      32.038  -2.133  56.357  1.00  0.00           C    
ATOM   3174  C17 MOL C   2      30.773  -4.324  52.861  1.00  0.00           C    
ATOM   3175  C17 MOL C   2      30.342  -5.070  38.333  1.00  0.00           C    
ATOM   3176  C17 MOL C   2      30.342  -5.070  51.652  1.00  0.00           C    
ATOM   3177  C17 MOL C   2      31.607  -2.879  55.148  1.00  0.00           C    
ATOM   3178  C17 MOL C   2      30.773  -4.324  37.125  1.00  0.00           C    
ATOM   3179 Zr17 MOL C   2      34.224   1.653 102.652  1.00  0.00          Zr    
ATOM   3180 Zr17 MOL C   2      34.227   1.659  67.502  1.00  0.00          Zr    
ATOM   3181  C16 MOL C   2       6.655  25.933  34.837  1.00  0.00           C    
ATOM   3182  C17 MOL C   2       7.086  26.679  33.629  1.00  0.00           C    
ATOM   3183  C17 MOL C   2       7.086  26.679  56.357  1.00  0.00           C    
ATOM   3184  C17 MOL C   2       5.821  24.488  52.861  1.00  0.00           C    
ATOM   3185  C17 MOL C   2       5.390  23.742  38.333  1.00  0.00           C    
ATOM   3186  C17 MOL C   2       5.390  23.742  51.652  1.00  0.00           C    
ATOM   3187  C17 MOL C   2       6.655  25.933  55.148  1.00  0.00           C    
ATOM   3188  C17 MOL C   2       5.821  24.488  37.125  1.00  0.00           C    
ATOM   3189 Zr17 MOL C   2       9.271  30.465 102.652  1.00  0.00          Zr    
ATOM   3190 Zr17 MOL C   2       9.275  30.471  67.502  1.00  0.00          Zr    
ATOM   3191  C16 MOL C   2      19.131  18.730  34.837  1.00  0.00           C    
ATOM   3192  C17 MOL C   2      19.562  19.476  33.629  1.00  0.00           C    
ATOM   3193  C17 MOL C   2      19.562  19.476  56.357  1.00  0.00           C    
ATOM   3194  C17 MOL C   2      18.297  17.285  52.861  1.00  0.00           C    
ATOM   3195  C17 MOL C   2      17.866  16.539  38.333  1.00  0.00           C    
ATOM   3196  C17 MOL C   2      17.866  16.539  51.652  1.00  0.00           C    
ATOM   3197  C17 MOL C   2      19.131  18.730  55.148  1.00  0.00           C    
ATOM   3198  C17 MOL C   2      18.297  17.285  37.125  1.00  0.00           C    
ATOM   3199 Zr17 MOL C   2      21.747  23.262 102.652  1.00  0.00          Zr    
ATOM   3200 Zr17 MOL C   2      21.751  23.268  67.502  1.00  0.00          Zr    
ATOM   3201  C16 MOL C   2      31.607  11.527  34.837  1.00  0.00           C    
ATOM   3202  C17 MOL C   2      32.038  12.273  33.629  1.00  0.00           C    
ATOM   3203  C17 MOL C   2      32.038  12.273  56.357  1.00  0.00           C    
ATOM   3204  C17 MOL C   2      30.773  10.082  52.861  1.00  0.00           C    
ATOM   3205  C17 MOL C   2      30.342   9.336  38.333  1.00  0.00           C    
ATOM   3206  C17 MOL C   2      30.342   9.336  51.652  1.00  0.00           C    
ATOM   3207  C17 MOL C   2      31.607  11.527  55.148  1.00  0.00           C    
ATOM   3208  C17 MOL C   2      30.773  10.082  37.125  1.00  0.00           C    
ATOM   3209 Zr17 MOL C   2      34.224  16.059 102.652  1.00  0.00          Zr    
ATOM   3210 Zr17 MOL C   2      34.227  16.065  67.502  1.00  0.00          Zr    
ATOM   3211  C16 MOL C   2      11.642   0.000  34.837  1.00  0.00           C    
ATOM   3212  C17 MOL C   2      10.780  -0.000  33.629  1.00  0.00           C    
ATOM   3213  C17 MOL C   2      10.780  -0.000  56.357  1.00  0.00           C    
ATOM   3214  C17 MOL C   2      13.310   0.000  52.861  1.00  0.00           C    
ATOM   3215  C17 MOL C   2      14.172  -0.000  38.333  1.00  0.00           C    
ATOM   3216  C17 MOL C   2      14.172  -0.000  51.652  1.00  0.00           C    
ATOM   3217  C17 MOL C   2      11.642   0.000  55.148  1.00  0.00           C    
ATOM   3218  C17 MOL C   2      13.310   0.000  37.125  1.00  0.00           C    
ATOM   3219 Zr17 MOL C   2       6.409   0.000 102.652  1.00  0.00          Zr    
ATOM   3220 Zr17 MOL C   2       6.402   0.000  67.502  1.00  0.00          Zr    
ATOM   3221  C16 MOL C   2      24.118  -7.203  34.837  1.00  0.00           C    
ATOM   3222  C17 MOL C   2      23.256  -7.203  33.629  1.00  0.00           C    
ATOM   3223  C17 MOL C   2      23.256  -7.203  56.357  1.00  0.00           C    
ATOM   3224  C17 MOL C   2      25.786  -7.203  52.861  1.00  0.00           C    
ATOM   3225  C17 MOL C   2      26.648  -7.203  38.333  1.00  0.00           C    
ATOM   3226  C17 MOL C   2      26.648  -7.203  51.652  1.00  0.00           C    
ATOM   3227  C17 MOL C   2      24.118  -7.203  55.148  1.00  0.00           C    
ATOM   3228  C17 MOL C   2      25.786  -7.203  37.125  1.00  0.00           C    
ATOM   3229 Zr17 MOL C   2      18.885  -7.203 102.652  1.00  0.00          Zr    
ATOM   3230 Zr17 MOL C   2      18.878  -7.203  67.502  1.00  0.00          Zr    
ATOM   3231 Zr17 MOL C   2      31.354 -14.406  67.502  1.00  0.00          Zr    
ATOM   3232  C16 MOL C   2      11.642  14.406  34.837  1.00  0.00           C    
ATOM   3233  C17 MOL C   2      10.780  14.406  33.629  1.00  0.00           C    
ATOM   3234  C17 MOL C   2      10.780  14.406  56.357  1.00  0.00           C    
ATOM   3235  C17 MOL C   2      13.310  14.406  52.861  1.00  0.00           C    
ATOM   3236  C17 MOL C   2      14.172  14.406  38.333  1.00  0.00           C    
ATOM   3237  C17 MOL C   2      14.172  14.406  51.652  1.00  0.00           C    
ATOM   3238  C17 MOL C   2      11.642  14.406  55.148  1.00  0.00           C    
ATOM   3239  C17 MOL C   2      13.310  14.406  37.125  1.00  0.00           C    
ATOM   3240 Zr17 MOL C   2       6.409  14.406 102.652  1.00  0.00          Zr    
ATOM   3241 Zr17 MOL C   2       6.402  14.406  67.502  1.00  0.00          Zr    
ATOM   3242  C16 MOL C   2      24.118   7.203  34.837  1.00  0.00           C    
ATOM   3243  C17 MOL C   2      23.256   7.203  33.629  1.00  0.00           C    
ATOM   3244  C17 MOL C   2      23.256   7.203  56.357  1.00  0.00           C    
ATOM   3245  C17 MOL C   2      25.786   7.203  52.861  1.00  0.00           C    
ATOM   3246  C17 MOL C   2      26.648   7.203  38.333  1.00  0.00           C    
ATOM   3247  C17 MOL C   2      26.648   7.203  51.652  1.00  0.00           C    
ATOM   3248  C17 MOL C   2      24.118   7.203  55.148  1.00  0.00           C    
ATOM   3249  C17 MOL C   2      25.786   7.203  37.125  1.00  0.00           C    
ATOM   3250 Zr17 MOL C   2      18.885   7.203 102.652  1.00  0.00          Zr    
ATOM   3251 Zr17 MOL C   2      18.878   7.203  67.502  1.00  0.00          Zr    
ATOM   3252 Zr17 MOL C   2      31.361   0.000 102.652  1.00  0.00          Zr    
ATOM   3253 Zr17 MOL C   2      31.354   0.000  67.502  1.00  0.00          Zr    
ATOM   3254  C16 MOL C   2      11.642  28.812  34.837  1.00  0.00           C    
ATOM   3255  C17 MOL C   2      10.780  28.812  33.629  1.00  0.00           C    
ATOM   3256  C17 MOL C   2      10.780  28.812  56.357  1.00  0.00           C    
ATOM   3257  C17 MOL C   2      13.310  28.812  52.861  1.00  0.00           C    
ATOM   3258  C17 MOL C   2      14.172  28.812  38.333  1.00  0.00           C    
ATOM   3259  C17 MOL C   2      14.172  28.812  51.652  1.00  0.00           C    
ATOM   3260  C17 MOL C   2      11.642  28.812  55.148  1.00  0.00           C    
ATOM   3261  C17 MOL C   2      13.310  28.812  37.125  1.00  0.00           C    
ATOM   3262 Zr17 MOL C   2       6.409  28.812 102.652  1.00  0.00          Zr    
ATOM   3263 Zr17 MOL C   2       6.402  28.812  67.502  1.00  0.00          Zr    
ATOM   3264  C16 MOL C   2      24.118  21.609  34.837  1.00  0.00           C    
ATOM   3265  C17 MOL C   2      23.256  21.609  33.629  1.00  0.00           C    
ATOM   3266  C17 MOL C   2      23.256  21.609  56.357  1.00  0.00           C    
ATOM   3267  C17 MOL C   2      25.786  21.609  52.861  1.00  0.00           C    
ATOM   3268  C17 MOL C   2      26.648  21.609  38.333  1.00  0.00           C    
ATOM   3269  C17 MOL C   2      26.648  21.609  51.652  1.00  0.00           C    
ATOM   3270  C17 MOL C   2      24.118  21.609  55.148  1.00  0.00           C    
ATOM   3271  C17 MOL C   2      25.786  21.609  37.125  1.00  0.00           C    
ATOM   3272 Zr17 MOL C   2      18.885  21.609 102.652  1.00  0.00          Zr    
ATOM   3273 Zr17 MOL C   2      18.878  21.609  67.502  1.00  0.00          Zr    
ATOM   3274 Zr17 MOL C   2      31.361  14.406 102.652  1.00  0.00          Zr    
ATOM   3275 Zr17 MOL C   2      31.354  14.406  67.502  1.00  0.00          Zr    
ATOM   3276  O18 MOL C   2       4.159   7.203  46.081  1.00  0.00           O    
ATOM   3277  O18 MOL C   2       4.159   7.203  43.904  1.00  0.00           O    
ATOM   3278  O18 MOL C   2       4.159   7.203  39.763  1.00  0.00           O    
ATOM   3279  O18 MOL C   2       4.159   7.203  50.223  1.00  0.00           O    
ATOM   3280  O18 MOL C   2      16.635   0.000  46.081  1.00  0.00           O    
ATOM   3281  O18 MOL C   2      16.635   0.000  43.904  1.00  0.00           O    
ATOM   3282  O18 MOL C   2      16.635   0.000  39.763  1.00  0.00           O    
ATOM   3283  O18 MOL C   2      16.635   0.000  50.223  1.00  0.00           O    
ATOM   3284  O18 MOL C   2      29.111  -7.203  46.081  1.00  0.00           O    
ATOM   3285  O18 MOL C   2      29.111  -7.203  43.904  1.00  0.00           O    
ATOM   3286  O18 MOL C   2      29.111  -7.203  39.763  1.00  0.00           O    
ATOM   3287  O18 MOL C   2      29.111  -7.203  50.223  1.00  0.00           O    
ATOM   3288  O18 MOL C   2       4.159  21.609  46.081  1.00  0.00           O    
ATOM   3289  O18 MOL C   2       4.159  21.609  43.904  1.00  0.00           O    
ATOM   3290  O18 MOL C   2       4.159  21.609  39.763  1.00  0.00           O    
ATOM   3291  O18 MOL C   2       4.159  21.609  50.223  1.00  0.00           O    
ATOM   3292  O18 MOL C   2      16.635  14.406  46.081  1.00  0.00           O    
ATOM   3293  O18 MOL C   2      16.635  14.406  43.904  1.00  0.00           O    
ATOM   3294  O18 MOL C   2      16.635  14.406  39.763  1.00  0.00           O    
ATOM   3295  O18 MOL C   2      16.635  14.406  50.223  1.00  0.00           O    
ATOM   3296  O18 MOL C   2      29.111   7.203  46.081  1.00  0.00           O    
ATOM   3297  O18 MOL C   2      29.111   7.203  43.904  1.00  0.00           O    
ATOM   3298  O18 MOL C   2      29.111   7.203  39.763  1.00  0.00           O    
ATOM   3299  O18 MOL C   2      29.111   7.203  50.223  1.00  0.00           O    
ATOM   3300  O18 MOL C   2       4.159  36.015  46.081  1.00  0.00           O    
ATOM   3301  O18 MOL C   2       4.159  36.015  43.904  1.00  0.00           O    
ATOM   3302  O18 MOL C   2       4.159  36.015  39.763  1.00  0.00           O    
ATOM   3303  O18 MOL C   2       4.159  36.015  50.223  1.00  0.00           O    
ATOM   3304  O18 MOL C   2      16.635  28.812  46.081  1.00  0.00           O    
ATOM   3305  O18 MOL C   2      16.635  28.812  43.904  1.00  0.00           O    
ATOM   3306  O18 MOL C   2      16.635  28.812  39.763  1.00  0.00           O    
ATOM   3307  O18 MOL C   2      16.635  28.812  50.223  1.00  0.00           O    
ATOM   3308  O18 MOL C   2      29.111  21.609  46.081  1.00  0.00           O    
ATOM   3309  O18 MOL C   2      29.111  21.609  43.904  1.00  0.00           O    
ATOM   3310  O18 MOL C   2      29.111  21.609  39.763  1.00  0.00           O    
ATOM   3311  O18 MOL C   2      29.111  21.609  50.223  1.00  0.00           O    
ATOM   3312  O18 MOL C   2       8.317  -0.000  61.928  1.00  0.00           O    
ATOM   3313  O19 MOL C   2       8.317  -0.000  57.786  1.00  0.00           O    
ATOM   3314  O19 MOL C   2       8.317  -0.000 103.415  1.00  0.00           O    
ATOM   3315  O19 MOL C   2       8.317  -0.000  99.194  1.00  0.00           O    
ATOM   3316  O19 MOL C   2       8.317  -0.000  68.244  1.00  0.00           O    
ATOM   3317  O19 MOL C   2       8.317  -0.000  64.105  1.00  0.00           O    
ATOM   3318  O18 MOL C   2      20.793  -7.203  61.928  1.00  0.00           O    
ATOM   3319  O19 MOL C   2      20.793  -7.203  57.786  1.00  0.00           O    
ATOM   3320  O19 MOL C   2      20.793  -7.203 103.415  1.00  0.00           O    
ATOM   3321  O19 MOL C   2      20.793  -7.203  99.194  1.00  0.00           O    
ATOM   3322  O19 MOL C   2      20.793  -7.203  68.244  1.00  0.00           O    
ATOM   3323  O19 MOL C   2      20.793  -7.203  64.105  1.00  0.00           O    
ATOM   3324  O18 MOL C   2      33.269 -14.406  61.928  1.00  0.00           O    
ATOM   3325  O19 MOL C   2      33.269 -14.406  57.786  1.00  0.00           O    
ATOM   3326  O19 MOL C   2      33.269 -14.406  68.244  1.00  0.00           O    
ATOM   3327  O19 MOL C   2      33.269 -14.406  64.105  1.00  0.00           O    
ATOM   3328  O18 MOL C   2       8.317  14.406  61.928  1.00  0.00           O    
ATOM   3329  O19 MOL C   2       8.317  14.406  57.786  1.00  0.00           O    
ATOM   3330  O19 MOL C   2       8.317  14.406 103.415  1.00  0.00           O    
ATOM   3331  O19 MOL C   2       8.317  14.406  99.194  1.00  0.00           O    
ATOM   3332  O19 MOL C   2       8.317  14.406  68.244  1.00  0.00           O    
ATOM   3333  O19 MOL C   2       8.317  14.406  64.105  1.00  0.00           O    
ATOM   3334  O18 MOL C   2      20.793   7.203  61.928  1.00  0.00           O    
ATOM   3335  O19 MOL C   2      20.793   7.203  57.786  1.00  0.00           O    
ATOM   3336  O19 MOL C   2      20.793   7.203 103.415  1.00  0.00           O    
ATOM   3337  O19 MOL C   2      20.793   7.203  99.194  1.00  0.00           O    
ATOM   3338  O19 MOL C   2      20.793   7.203  68.244  1.00  0.00           O    
ATOM   3339  O19 MOL C   2      20.793   7.203  64.105  1.00  0.00           O    
ATOM   3340  O18 MOL C   2      33.269  -0.000  61.928  1.00  0.00           O    
ATOM   3341  O19 MOL C   2      33.269  -0.000  57.786  1.00  0.00           O    
ATOM   3342  O19 MOL C   2      33.269  -0.000 103.415  1.00  0.00           O    
ATOM   3343  O19 MOL C   2      33.269  -0.000  99.194  1.00  0.00           O    
ATOM   3344  O19 MOL C   2      33.269  -0.000  68.244  1.00  0.00           O    
ATOM   3345  O19 MOL C   2      33.269  -0.000  64.105  1.00  0.00           O    
ATOM   3346  O18 MOL C   2       8.317  28.812  61.928  1.00  0.00           O    
ATOM   3347  O19 MOL C   2       8.317  28.812  57.786  1.00  0.00           O    
ATOM   3348  O19 MOL C   2       8.317  28.812 103.415  1.00  0.00           O    
ATOM   3349  O19 MOL C   2       8.317  28.812  99.194  1.00  0.00           O    
ATOM   3350  O19 MOL C   2       8.317  28.812  68.244  1.00  0.00           O    
ATOM   3351  O19 MOL C   2       8.317  28.812  64.105  1.00  0.00           O    
ATOM   3352  O18 MOL C   2      20.793  21.609  61.928  1.00  0.00           O    
ATOM   3353  O19 MOL C   2      20.793  21.609  57.786  1.00  0.00           O    
ATOM   3354  O19 MOL C   2      20.793  21.609 103.415  1.00  0.00           O    
ATOM   3355  O19 MOL C   2      20.793  21.609  99.194  1.00  0.00           O    
ATOM   3356  O19 MOL C   2      20.793  21.609  68.244  1.00  0.00           O    
ATOM   3357  O19 MOL C   2      20.793  21.609  64.105  1.00  0.00           O    
ATOM   3358  O18 MOL C   2      33.269  14.406  61.928  1.00  0.00           O    
ATOM   3359  O19 MOL C   2      33.269  14.406  57.786  1.00  0.00           O    
ATOM   3360  O19 MOL C   2      33.269  14.406 103.415  1.00  0.00           O    
ATOM   3361  O19 MOL C   2      33.269  14.406  99.194  1.00  0.00           O    
ATOM   3362  O19 MOL C   2      33.269  14.406  68.244  1.00  0.00           O    
ATOM   3363  O19 MOL C   2      33.269  14.406  64.105  1.00  0.00           O    
ATOM   3364  O19 MOL C   2       7.293  -1.774  59.124  1.00  0.00           O    
ATOM   3365 Zr20 MOL C   2       9.275   1.659  58.530  1.00  0.00          Zr    
ATOM   3366  O19 MOL C   2      19.769  -8.977  59.124  1.00  0.00           O    
ATOM   3367 Zr20 MOL C   2      21.751  -5.544  58.530  1.00  0.00          Zr    
ATOM   3368  O19 MOL C   2      32.245 -16.180  59.124  1.00  0.00           O    
ATOM   3369 Zr20 MOL C   2      34.227 -12.747  58.530  1.00  0.00          Zr    
ATOM   3370  O19 MOL C   2       7.293  12.632  59.124  1.00  0.00           O    
ATOM   3371 Zr20 MOL C   2       9.275  16.065  58.530  1.00  0.00          Zr    
ATOM   3372  O19 MOL C   2      19.769   5.429  59.124  1.00  0.00           O    
ATOM   3373 Zr20 MOL C   2      21.751   8.862  58.530  1.00  0.00          Zr    
ATOM   3374  O19 MOL C   2      32.245  -1.774  59.124  1.00  0.00           O    
ATOM   3375 Zr20 MOL C   2      34.227   1.659  58.530  1.00  0.00          Zr    
ATOM   3376  O19 MOL C   2       7.293  27.038  59.124  1.00  0.00           O    
ATOM   3377 Zr20 MOL C   2       9.275  30.471  58.530  1.00  0.00          Zr    
ATOM   3378  O19 MOL C   2      19.769  19.835  59.124  1.00  0.00           O    
ATOM   3379 Zr20 MOL C   2      21.751  23.268  58.530  1.00  0.00          Zr    
ATOM   3380  O19 MOL C   2      32.245  12.632  59.124  1.00  0.00           O    
ATOM   3381 Zr20 MOL C   2      34.227  16.065  58.530  1.00  0.00          Zr    
ATOM   3382  O19 MOL C   2      10.366   0.000  59.124  1.00  0.00           O    
ATOM   3383 Zr20 MOL C   2       6.402  -0.000  58.530  1.00  0.00          Zr    
ATOM   3384  O19 MOL C   2      22.842  -7.203  59.124  1.00  0.00           O    
ATOM   3385 Zr20 MOL C   2      18.878  -7.203  58.530  1.00  0.00          Zr    
ATOM   3386  O19 MOL C   2      35.318 -14.406  59.124  1.00  0.00           O    
ATOM   3387 Zr20 MOL C   2      31.354 -14.406  58.530  1.00  0.00          Zr    
ATOM   3388  O19 MOL C   2      10.366  14.406  59.124  1.00  0.00           O    
ATOM   3389 Zr20 MOL C   2       6.402  14.406  58.530  1.00  0.00          Zr    
ATOM   3390  O19 MOL C   2      22.842   7.203  59.124  1.00  0.00           O    
ATOM   3391 Zr20 MOL C   2      18.878   7.203  58.530  1.00  0.00          Zr    
ATOM   3392  O19 MOL C   2      35.318   0.000  59.124  1.00  0.00           O    
ATOM   3393 Zr20 MOL C   2      31.354   0.000  58.530  1.00  0.00          Zr    
ATOM   3394  O19 MOL C   2      10.366  28.812  59.124  1.00  0.00           O    
ATOM   3395 Zr20 MOL C   2       6.402  28.812  58.530  1.00  0.00          Zr    
ATOM   3396  O19 MOL C   2      22.842  21.609  59.124  1.00  0.00           O    
ATOM   3397 Zr20 MOL C   2      18.878  21.609  58.530  1.00  0.00          Zr    
ATOM   3398  O19 MOL C   2      35.318  14.406  59.124  1.00  0.00           O    
ATOM   3399 Zr20 MOL C   2      31.354  14.406  58.530  1.00  0.00          Zr    
ATOM   3400  O19 MOL C   2       7.293   1.774  59.124  1.00  0.00           O    
ATOM   3401 Zr20 MOL C   2       9.275  -1.659  58.530  1.00  0.00          Zr    
ATOM   3402  O19 MOL C   2      19.769  -5.429  59.124  1.00  0.00           O    
ATOM   3403 Zr20 MOL C   2      21.751  -8.862  58.530  1.00  0.00          Zr    
ATOM   3404  O19 MOL C   2      32.245 -12.632  59.124  1.00  0.00           O    
ATOM   3405 Zr20 MOL C   2      34.227 -16.065  58.530  1.00  0.00          Zr    
ATOM   3406  O19 MOL C   2       7.293  16.180  59.124  1.00  0.00           O    
ATOM   3407 Zr20 MOL C   2       9.275  12.747  58.530  1.00  0.00          Zr    
ATOM   3408  O19 MOL C   2      19.769   8.977  59.124  1.00  0.00           O    
ATOM   3409 Zr20 MOL C   2      21.751   5.544  58.530  1.00  0.00          Zr    
ATOM   3410  O19 MOL C   2      32.245   1.774  59.124  1.00  0.00           O    
ATOM   3411 Zr20 MOL C   2      34.227  -1.659  58.530  1.00  0.00          Zr    
ATOM   3412  O19 MOL C   2       7.293  30.586  59.124  1.00  0.00           O    
ATOM   3413 Zr20 MOL C   2       9.275  27.153  58.530  1.00  0.00          Zr    
ATOM   3414  O19 MOL C   2      19.769  23.383  59.124  1.00  0.00           O    
ATOM   3415 Zr20 MOL C   2      21.751  19.950  58.530  1.00  0.00          Zr    
ATOM   3416  O19 MOL C   2      32.245  16.180  59.124  1.00  0.00           O    
ATOM   3417 Zr20 MOL C   2      34.227  12.747  58.530  1.00  0.00          Zr    
ATOM   3418  O20 MOL C   2       5.183   8.977  41.100  1.00  0.00           O    
ATOM   3419  O20 MOL C   2       3.131   5.423  47.389  1.00  0.00           O    
ATOM   3420 Zr20 MOL C   2       3.201   5.544  40.506  1.00  0.00          Zr    
ATOM   3421 Zr20 MOL C   2       5.131   8.887  46.850  1.00  0.00          Zr    
ATOM   3422  O20 MOL C   2      17.659   1.774  41.100  1.00  0.00           O    
ATOM   3423  O20 MOL C   2      15.607  -1.780  47.389  1.00  0.00           O    
ATOM   3424 Zr20 MOL C   2      15.677  -1.659  40.506  1.00  0.00          Zr    
ATOM   3425 Zr20 MOL C   2      17.607   1.684  46.850  1.00  0.00          Zr    
ATOM   3426  O20 MOL C   2      30.135  -5.429  41.100  1.00  0.00           O    
ATOM   3427  O20 MOL C   2      28.083  -8.983  47.389  1.00  0.00           O    
ATOM   3428 Zr20 MOL C   2      28.153  -8.862  40.506  1.00  0.00          Zr    
ATOM   3429 Zr20 MOL C   2      30.083  -5.519  46.850  1.00  0.00          Zr    
ATOM   3430  O20 MOL C   2       5.183  23.383  41.100  1.00  0.00           O    
ATOM   3431  O20 MOL C   2       3.131  19.829  47.389  1.00  0.00           O    
ATOM   3432 Zr20 MOL C   2       3.201  19.950  40.506  1.00  0.00          Zr    
ATOM   3433 Zr20 MOL C   2       5.131  23.293  46.850  1.00  0.00          Zr    
ATOM   3434  O20 MOL C   2      17.659  16.180  41.100  1.00  0.00           O    
ATOM   3435  O20 MOL C   2      15.607  12.626  47.389  1.00  0.00           O    
ATOM   3436 Zr20 MOL C   2      15.677  12.747  40.506  1.00  0.00          Zr    
ATOM   3437 Zr20 MOL C   2      17.607  16.090  46.850  1.00  0.00          Zr    
ATOM   3438  O20 MOL C   2      30.135   8.977  41.100  1.00  0.00           O    
ATOM   3439  O20 MOL C   2      28.083   5.423  47.389  1.00  0.00           O    
ATOM   3440 Zr20 MOL C   2      28.153   5.544  40.506  1.00  0.00          Zr    
ATOM   3441 Zr20 MOL C   2      30.083   8.887  46.850  1.00  0.00          Zr    
ATOM   3442  O20 MOL C   2       5.183  37.789  41.100  1.00  0.00           O    
ATOM   3443  O20 MOL C   2       3.131  34.235  47.389  1.00  0.00           O    
ATOM   3444 Zr20 MOL C   2       3.201  34.356  40.506  1.00  0.00          Zr    
ATOM   3445 Zr20 MOL C   2       5.131  37.699  46.850  1.00  0.00          Zr    
ATOM   3446  O20 MOL C   2      17.659  30.586  41.100  1.00  0.00           O    
ATOM   3447  O20 MOL C   2      15.607  27.032  47.389  1.00  0.00           O    
ATOM   3448 Zr20 MOL C   2      15.677  27.153  40.506  1.00  0.00          Zr    
ATOM   3449 Zr20 MOL C   2      17.607  30.496  46.850  1.00  0.00          Zr    
ATOM   3450  O20 MOL C   2      30.135  23.383  41.100  1.00  0.00           O    
ATOM   3451  O20 MOL C   2      28.083  19.829  47.389  1.00  0.00           O    
ATOM   3452 Zr20 MOL C   2      28.153  19.950  40.506  1.00  0.00          Zr    
ATOM   3453 Zr20 MOL C   2      30.083  23.293  46.850  1.00  0.00          Zr    
ATOM   3454  O20 MOL C   2       2.110   7.203  41.100  1.00  0.00           O    
ATOM   3455  O20 MOL C   2       6.214   7.203  47.389  1.00  0.00           O    
ATOM   3456 Zr20 MOL C   2       6.074   7.203  40.506  1.00  0.00          Zr    
ATOM   3457 Zr20 MOL C   2       2.214   7.203  46.850  1.00  0.00          Zr    
ATOM   3458  O20 MOL C   2      14.586   0.000  41.100  1.00  0.00           O    
ATOM   3459  O20 MOL C   2      18.690   0.000  47.389  1.00  0.00           O    
ATOM   3460 Zr20 MOL C   2      18.550   0.000  40.506  1.00  0.00          Zr    
ATOM   3461 Zr20 MOL C   2      14.690   0.000  46.850  1.00  0.00          Zr    
ATOM   3462  O20 MOL C   2      27.063  -7.203  41.100  1.00  0.00           O    
ATOM   3463  O20 MOL C   2      31.166  -7.203  47.389  1.00  0.00           O    
ATOM   3464 Zr20 MOL C   2      31.026  -7.203  40.506  1.00  0.00          Zr    
ATOM   3465 Zr20 MOL C   2      27.166  -7.203  46.850  1.00  0.00          Zr    
ATOM   3466  O20 MOL C   2       2.110  21.609  41.100  1.00  0.00           O    
ATOM   3467  O20 MOL C   2       6.214  21.609  47.389  1.00  0.00           O    
ATOM   3468 Zr20 MOL C   2       6.074  21.609  40.506  1.00  0.00          Zr    
ATOM   3469 Zr20 MOL C   2       2.214  21.609  46.850  1.00  0.00          Zr    
ATOM   3470  O20 MOL C   2      14.586  14.406  41.100  1.00  0.00           O    
ATOM   3471  O20 MOL C   2      18.690  14.406  47.389  1.00  0.00           O    
ATOM   3472 Zr20 MOL C   2      18.550  14.406  40.506  1.00  0.00          Zr    
ATOM   3473 Zr20 MOL C   2      14.690  14.406  46.850  1.00  0.00          Zr    
ATOM   3474  O20 MOL C   2      27.063   7.203  41.100  1.00  0.00           O    
ATOM   3475  O20 MOL C   2      31.166   7.203  47.389  1.00  0.00           O    
ATOM   3476 Zr20 MOL C   2      31.026   7.203  40.506  1.00  0.00          Zr    
ATOM   3477 Zr20 MOL C   2      27.166   7.203  46.850  1.00  0.00          Zr    
ATOM   3478  O20 MOL C   2       2.110  36.015  41.100  1.00  0.00           O    
ATOM   3479  O20 MOL C   2       6.214  36.015  47.389  1.00  0.00           O    
ATOM   3480 Zr20 MOL C   2       6.074  36.015  40.506  1.00  0.00          Zr    
ATOM   3481 Zr20 MOL C   2       2.214  36.015  46.850  1.00  0.00          Zr    
ATOM   3482  O20 MOL C   2      14.586  28.812  41.100  1.00  0.00           O    
ATOM   3483  O20 MOL C   2      18.690  28.812  47.389  1.00  0.00           O    
ATOM   3484 Zr20 MOL C   2      18.550  28.812  40.506  1.00  0.00          Zr    
ATOM   3485 Zr20 MOL C   2      14.690  28.812  46.850  1.00  0.00          Zr    
ATOM   3486  O20 MOL C   2      27.063  21.609  41.100  1.00  0.00           O    
ATOM   3487  O20 MOL C   2      31.166  21.609  47.389  1.00  0.00           O    
ATOM   3488 Zr20 MOL C   2      31.026  21.609  40.506  1.00  0.00          Zr    
ATOM   3489 Zr20 MOL C   2      27.166  21.609  46.850  1.00  0.00          Zr    
ATOM   3490  O20 MOL C   2       5.183   5.429  41.100  1.00  0.00           O    
ATOM   3491  O20 MOL C   2       3.131   8.983  47.389  1.00  0.00           O    
ATOM   3492 Zr20 MOL C   2       3.201   8.862  40.506  1.00  0.00          Zr    
ATOM   3493 Zr20 MOL C   2       5.131   5.519  46.850  1.00  0.00          Zr    
ATOM   3494  O20 MOL C   2      17.659  -1.774  41.100  1.00  0.00           O    
ATOM   3495  O20 MOL C   2      15.607   1.780  47.389  1.00  0.00           O    
ATOM   3496 Zr20 MOL C   2      15.677   1.659  40.506  1.00  0.00          Zr    
ATOM   3497 Zr20 MOL C   2      17.607  -1.684  46.850  1.00  0.00          Zr    
ATOM   3498  O20 MOL C   2      30.135  -8.977  41.100  1.00  0.00           O    
ATOM   3499  O20 MOL C   2      28.083  -5.423  47.389  1.00  0.00           O    
ATOM   3500 Zr20 MOL C   2      28.153  -5.544  40.506  1.00  0.00          Zr    
ATOM   3501 Zr20 MOL C   2      30.083  -8.887  46.850  1.00  0.00          Zr    
ATOM   3502  O20 MOL C   2       5.183  19.835  41.100  1.00  0.00           O    
ATOM   3503  O20 MOL C   2       3.131  23.389  47.389  1.00  0.00           O    
ATOM   3504 Zr20 MOL C   2       3.201  23.268  40.506  1.00  0.00          Zr    
ATOM   3505 Zr20 MOL C   2       5.131  19.925  46.850  1.00  0.00          Zr    
ATOM   3506  O20 MOL C   2      17.659  12.632  41.100  1.00  0.00           O    
ATOM   3507  O20 MOL C   2      15.607  16.186  47.389  1.00  0.00           O    
ATOM   3508 Zr20 MOL C   2      15.677  16.065  40.506  1.00  0.00          Zr    
ATOM   3509 Zr20 MOL C   2      17.607  12.722  46.850  1.00  0.00          Zr    
ATOM   3510  O20 MOL C   2      30.135   5.429  41.100  1.00  0.00           O    
ATOM   3511  O20 MOL C   2      28.083   8.983  47.389  1.00  0.00           O    
ATOM   3512 Zr20 MOL C   2      28.153   8.862  40.506  1.00  0.00          Zr    
ATOM   3513 Zr20 MOL C   2      30.083   5.519  46.850  1.00  0.00          Zr    
ATOM   3514  O20 MOL C   2       5.183  34.241  41.100  1.00  0.00           O    
ATOM   3515  O20 MOL C   2       3.131  37.795  47.389  1.00  0.00           O    
ATOM   3516 Zr20 MOL C   2       3.201  37.674  40.506  1.00  0.00          Zr    
ATOM   3517 Zr20 MOL C   2       5.131  34.331  46.850  1.00  0.00          Zr    
ATOM   3518  O20 MOL C   2      17.659  27.038  41.100  1.00  0.00           O    
ATOM   3519  O20 MOL C   2      15.607  30.592  47.389  1.00  0.00           O    
ATOM   3520 Zr20 MOL C   2      15.677  30.471  40.506  1.00  0.00          Zr    
ATOM   3521 Zr20 MOL C   2      17.607  27.128  46.850  1.00  0.00          Zr    
ATOM   3522  O20 MOL C   2      30.135  19.835  41.100  1.00  0.00           O    
ATOM   3523  O20 MOL C   2      28.083  23.389  47.389  1.00  0.00           O    
ATOM   3524 Zr20 MOL C   2      28.153  23.268  40.506  1.00  0.00          Zr    
ATOM   3525 Zr20 MOL C   2      30.083  19.925  46.850  1.00  0.00          Zr    
ATOM   3526  C20 MOL C   2      13.327   0.000 108.306  1.00  0.00           C    
ATOM   3527  C20 MOL C   2      13.284   0.000  73.189  1.00  0.00           C    
ATOM   3528  C20 MOL C   2      25.803  -7.203 108.306  1.00  0.00           C    
ATOM   3529  C20 MOL C   2      25.760  -7.203  73.189  1.00  0.00           C    
ATOM   3530  C20 MOL C   2      13.327  14.406 108.306  1.00  0.00           C    
ATOM   3531  C20 MOL C   2      13.284  14.406  73.189  1.00  0.00           C    
ATOM   3532  C20 MOL C   2      25.803   7.203 108.306  1.00  0.00           C    
ATOM   3533  C20 MOL C   2      25.760   7.203  73.189  1.00  0.00           C    
ATOM   3534  C20 MOL C   2      13.327  28.812 108.306  1.00  0.00           C    
ATOM   3535  C20 MOL C   2      13.284  28.812  73.189  1.00  0.00           C    
ATOM   3536  C20 MOL C   2      25.803  21.609 108.306  1.00  0.00           C    
ATOM   3537  C20 MOL C   2      25.760  21.609  73.189  1.00  0.00           C    
ATOM   3538  C20 MOL C   2       5.813   4.338 108.306  1.00  0.00           C    
ATOM   3539  C20 MOL C   2       5.834   4.301  73.189  1.00  0.00           C    
ATOM   3540  C20 MOL C   2      18.289  -2.865 108.306  1.00  0.00           C    
ATOM   3541  C20 MOL C   2      18.310  -2.902  73.189  1.00  0.00           C    
ATOM   3542  C20 MOL C   2      30.786 -10.105  73.189  1.00  0.00           C    
ATOM   3543  C20 MOL C   2       5.813  18.744 108.306  1.00  0.00           C    
ATOM   3544  C20 MOL C   2       5.834  18.708  73.189  1.00  0.00           C    
ATOM   3545  C20 MOL C   2      18.289  11.541 108.306  1.00  0.00           C    
ATOM   3546  C20 MOL C   2      18.310  11.504  73.189  1.00  0.00           C    
ATOM   3547  C20 MOL C   2      30.765   4.338 108.306  1.00  0.00           C    
ATOM   3548  C20 MOL C   2      30.786   4.301  73.189  1.00  0.00           C    
ATOM   3549  C20 MOL C   2       5.813  33.150 108.306  1.00  0.00           C    
ATOM   3550  C20 MOL C   2       5.834  33.114  73.189  1.00  0.00           C    
ATOM   3551  C20 MOL C   2      18.289  25.947 108.306  1.00  0.00           C    
ATOM   3552  C20 MOL C   2      18.310  25.911  73.189  1.00  0.00           C    
ATOM   3553  C20 MOL C   2      30.765  18.744 108.306  1.00  0.00           C    
ATOM   3554  C20 MOL C   2      30.786  18.708  73.189  1.00  0.00           C    
ATOM   3555  C20 MOL C   2       5.813  10.068 108.306  1.00  0.00           C    
ATOM   3556  C20 MOL C   2       5.834  10.105  73.189  1.00  0.00           C    
ATOM   3557  C20 MOL C   2      18.289   2.865 108.306  1.00  0.00           C    
ATOM   3558  C20 MOL C   2      18.310   2.902  73.189  1.00  0.00           C    
ATOM   3559  C20 MOL C   2      30.765  -4.338 108.306  1.00  0.00           C    
ATOM   3560  C20 MOL C   2      30.786  -4.301  73.189  1.00  0.00           C    
ATOM   3561  C20 MOL C   2       5.813  24.474 108.306  1.00  0.00           C    
ATOM   3562  C20 MOL C   2       5.834  24.511  73.189  1.00  0.00           C    
ATOM   3563  C20 MOL C   2      18.289  17.271 108.306  1.00  0.00           C    
ATOM   3564  C20 MOL C   2      18.310  17.308  73.189  1.00  0.00           C    
ATOM   3565  C20 MOL C   2      30.765  10.068 108.306  1.00  0.00           C    
ATOM   3566  C20 MOL C   2      30.786  10.105  73.189  1.00  0.00           C    
ATOM   3567  C20 MOL C   2      24.149  -7.203 106.008  1.00  0.00           C    
ATOM   3568  C21 MOL C   2      24.104  -7.203  70.893  1.00  0.00           C    
ATOM   3569  C20 MOL C   2      11.673  -0.000 106.008  1.00  0.00           C    
ATOM   3570  C21 MOL C   2      11.628  -0.000  70.893  1.00  0.00           C    
ATOM   3571  C20 MOL C   2      11.673  14.406 106.008  1.00  0.00           C    
ATOM   3572  C21 MOL C   2      11.628  14.406  70.893  1.00  0.00           C    
ATOM   3573  C20 MOL C   2      24.149   7.203 106.008  1.00  0.00           C    
ATOM   3574  C21 MOL C   2      24.104   7.203  70.893  1.00  0.00           C    
ATOM   3575  C20 MOL C   2      11.673  28.812 106.008  1.00  0.00           C    
ATOM   3576  C21 MOL C   2      11.628  28.812  70.893  1.00  0.00           C    
ATOM   3577  C20 MOL C   2      24.149  21.609 106.008  1.00  0.00           C    
ATOM   3578  C21 MOL C   2      24.104  21.609  70.893  1.00  0.00           C    
ATOM   3579  C20 MOL C   2       6.640   2.906 106.008  1.00  0.00           C    
ATOM   3580  C21 MOL C   2       6.662   2.867  70.893  1.00  0.00           C    
ATOM   3581  C20 MOL C   2      19.116  -4.297 106.008  1.00  0.00           C    
ATOM   3582  C21 MOL C   2      19.138  -4.336  70.893  1.00  0.00           C    
ATOM   3583  C21 MOL C   2      31.614 -11.539  70.893  1.00  0.00           C    
ATOM   3584  C20 MOL C   2       6.640  17.312 106.008  1.00  0.00           C    
ATOM   3585  C21 MOL C   2       6.662  17.273  70.893  1.00  0.00           C    
ATOM   3586  C20 MOL C   2      19.116  10.109 106.008  1.00  0.00           C    
ATOM   3587  C21 MOL C   2      19.138  10.070  70.893  1.00  0.00           C    
ATOM   3588  C20 MOL C   2      31.592   2.906 106.008  1.00  0.00           C    
ATOM   3589  C21 MOL C   2      31.614   2.867  70.893  1.00  0.00           C    
ATOM   3590  C20 MOL C   2       6.640  31.718 106.008  1.00  0.00           C    
ATOM   3591  C21 MOL C   2       6.662  31.679  70.893  1.00  0.00           C    
ATOM   3592  C20 MOL C   2      19.116  24.515 106.008  1.00  0.00           C    
ATOM   3593  C21 MOL C   2      19.138  24.476  70.893  1.00  0.00           C    
ATOM   3594  C20 MOL C   2      31.592  17.312 106.008  1.00  0.00           C    
ATOM   3595  C21 MOL C   2      31.614  17.273  70.893  1.00  0.00           C    
ATOM   3596  C20 MOL C   2       6.640  11.500 106.008  1.00  0.00           C    
ATOM   3597  C21 MOL C   2       6.662  11.539  70.893  1.00  0.00           C    
ATOM   3598  C20 MOL C   2      19.116   4.297 106.008  1.00  0.00           C    
ATOM   3599  C21 MOL C   2      19.138   4.336  70.893  1.00  0.00           C    
ATOM   3600  C20 MOL C   2      31.592  -2.906 106.008  1.00  0.00           C    
ATOM   3601  C21 MOL C   2      31.614  -2.867  70.893  1.00  0.00           C    
ATOM   3602  C20 MOL C   2       6.640  25.906 106.008  1.00  0.00           C    
ATOM   3603  C21 MOL C   2       6.662  25.945  70.893  1.00  0.00           C    
ATOM   3604  C20 MOL C   2      19.116  18.703 106.008  1.00  0.00           C    
ATOM   3605  C21 MOL C   2      19.138  18.742  70.893  1.00  0.00           C    
ATOM   3606  C20 MOL C   2      31.592  11.500 106.008  1.00  0.00           C    
ATOM   3607  C21 MOL C   2      31.614  11.539  70.893  1.00  0.00           C    
ATOM   3608  O21 MOL C   2      10.309  14.406 102.008  1.00  0.00           O    
ATOM   3609  O21 MOL C   2      10.366  14.406  66.909  1.00  0.00           O    
ATOM   3610  O21 MOL C   2      18.610  14.406  78.591  1.00  0.00           O    
ATOM   3611  O21 MOL C   2       6.134   7.203  78.591  1.00  0.00           O    
ATOM   3612  O21 MOL C   2      10.309  -0.000 102.008  1.00  0.00           O    
ATOM   3613  O21 MOL C   2      10.366   0.000  66.909  1.00  0.00           O    
ATOM   3614  O21 MOL C   2      18.610   0.000  78.591  1.00  0.00           O    
ATOM   3615  O21 MOL C   2      22.785  -7.203 102.008  1.00  0.00           O    
ATOM   3616  O21 MOL C   2      22.842  -7.203  66.909  1.00  0.00           O    
ATOM   3617  O21 MOL C   2      31.086  -7.203  78.591  1.00  0.00           O    
ATOM   3618  O21 MOL C   2      35.318 -14.406  66.909  1.00  0.00           O    
ATOM   3619  O21 MOL C   2       6.134  21.609  78.591  1.00  0.00           O    
ATOM   3620  O21 MOL C   2      22.785   7.203 102.008  1.00  0.00           O    
ATOM   3621  O21 MOL C   2      22.842   7.203  66.909  1.00  0.00           O    
ATOM   3622  O21 MOL C   2      31.086   7.203  78.591  1.00  0.00           O    
ATOM   3623  O21 MOL C   2      35.261  -0.000 102.008  1.00  0.00           O    
ATOM   3624  O21 MOL C   2      35.318   0.000  66.909  1.00  0.00           O    
ATOM   3625  O21 MOL C   2       6.134  36.015  78.591  1.00  0.00           O    
ATOM   3626  O21 MOL C   2      10.309  28.812 102.008  1.00  0.00           O    
ATOM   3627  O21 MOL C   2      10.366  28.812  66.909  1.00  0.00           O    
ATOM   3628  O21 MOL C   2      18.610  28.812  78.591  1.00  0.00           O    
ATOM   3629  O21 MOL C   2      22.785  21.609 102.008  1.00  0.00           O    
ATOM   3630  O21 MOL C   2      22.842  21.609  66.909  1.00  0.00           O    
ATOM   3631  O21 MOL C   2      31.086  21.609  78.591  1.00  0.00           O    
ATOM   3632  O21 MOL C   2      35.261  14.406 102.008  1.00  0.00           O    
ATOM   3633  O21 MOL C   2      35.318  14.406  66.909  1.00  0.00           O    
ATOM   3634  O21 MOL C   2       7.322   1.725 102.008  1.00  0.00           O    
ATOM   3635  O21 MOL C   2       7.293   1.774  66.909  1.00  0.00           O    
ATOM   3636  O21 MOL C   2       3.171   8.914  78.591  1.00  0.00           O    
ATOM   3637  O21 MOL C   2      19.798  -5.478 102.008  1.00  0.00           O    
ATOM   3638  O21 MOL C   2      19.769  -5.429  66.909  1.00  0.00           O    
ATOM   3639  O21 MOL C   2      15.647   1.711  78.591  1.00  0.00           O    
ATOM   3640  O21 MOL C   2      32.245 -12.632  66.909  1.00  0.00           O    
ATOM   3641  O21 MOL C   2      28.123  -5.492  78.591  1.00  0.00           O    
ATOM   3642  O21 MOL C   2       7.322  16.131 102.008  1.00  0.00           O    
ATOM   3643  O21 MOL C   2       7.293  16.180  66.909  1.00  0.00           O    
ATOM   3644  O21 MOL C   2       3.171  23.320  78.591  1.00  0.00           O    
ATOM   3645  O21 MOL C   2      19.798   8.928 102.008  1.00  0.00           O    
ATOM   3646  O21 MOL C   2      19.769   8.977  66.909  1.00  0.00           O    
ATOM   3647  O21 MOL C   2      15.647  16.117  78.591  1.00  0.00           O    
ATOM   3648  O21 MOL C   2      32.274   1.725 102.008  1.00  0.00           O    
ATOM   3649  O21 MOL C   2      32.245   1.774  66.909  1.00  0.00           O    
ATOM   3650  O21 MOL C   2      28.123   8.914  78.591  1.00  0.00           O    
ATOM   3651  O21 MOL C   2       7.322  30.537 102.008  1.00  0.00           O    
ATOM   3652  O21 MOL C   2       7.293  30.586  66.909  1.00  0.00           O    
ATOM   3653  O21 MOL C   2       3.171  37.726  78.591  1.00  0.00           O    
ATOM   3654  O21 MOL C   2      19.798  23.334 102.008  1.00  0.00           O    
ATOM   3655  O21 MOL C   2      19.769  23.383  66.909  1.00  0.00           O    
ATOM   3656  O21 MOL C   2      15.647  30.523  78.591  1.00  0.00           O    
ATOM   3657  O21 MOL C   2      32.274  16.131 102.008  1.00  0.00           O    
ATOM   3658  O21 MOL C   2      32.245  16.180  66.909  1.00  0.00           O    
ATOM   3659  O21 MOL C   2      28.123  23.320  78.591  1.00  0.00           O    
ATOM   3660  O21 MOL C   2       7.322  -1.725 102.008  1.00  0.00           O    
ATOM   3661  O21 MOL C   2       7.293  -1.774  66.909  1.00  0.00           O    
ATOM   3662  O21 MOL C   2      19.798  -8.928 102.008  1.00  0.00           O    
ATOM   3663  O21 MOL C   2      19.769  -8.977  66.909  1.00  0.00           O    
ATOM   3664  O21 MOL C   2      32.245 -16.180  66.909  1.00  0.00           O    
ATOM   3665  O21 MOL C   2       7.322  12.681 102.008  1.00  0.00           O    
ATOM   3666  O21 MOL C   2       7.293  12.632  66.909  1.00  0.00           O    
ATOM   3667  O21 MOL C   2       3.171   5.492  78.591  1.00  0.00           O    
ATOM   3668  O21 MOL C   2      19.798   5.478 102.008  1.00  0.00           O    
ATOM   3669  O21 MOL C   2      19.769   5.429  66.909  1.00  0.00           O    
ATOM   3670  O21 MOL C   2      15.647  -1.711  78.591  1.00  0.00           O    
ATOM   3671  O21 MOL C   2      32.274  -1.725 102.008  1.00  0.00           O    
ATOM   3672  O21 MOL C   2      32.245  -1.774  66.909  1.00  0.00           O    
ATOM   3673  O21 MOL C   2      28.123  -8.914  78.591  1.00  0.00           O    
ATOM   3674  O21 MOL C   2       7.322  27.087 102.008  1.00  0.00           O    
ATOM   3675  O21 MOL C   2       7.293  27.038  66.909  1.00  0.00           O    
ATOM   3676  O21 MOL C   2       3.171  19.898  78.591  1.00  0.00           O    
ATOM   3677  O21 MOL C   2      19.798  19.884 102.008  1.00  0.00           O    
ATOM   3678  O21 MOL C   2      19.769  19.835  66.909  1.00  0.00           O    
ATOM   3679  O21 MOL C   2      15.647  12.695  78.591  1.00  0.00           O    
ATOM   3680  O21 MOL C   2      32.274  12.681 102.008  1.00  0.00           O    
ATOM   3681  O21 MOL C   2      32.245  12.632  66.909  1.00  0.00           O    
ATOM   3682  O21 MOL C   2      28.123   5.492  78.591  1.00  0.00           O    
ATOM   3683  O21 MOL C   2       3.171  34.304  78.591  1.00  0.00           O    
ATOM   3684  O21 MOL C   2      15.647  27.101  78.591  1.00  0.00           O    
ATOM   3685  O21 MOL C   2      28.123  19.898  78.591  1.00  0.00           O    
ATOM   3686  O21 MOL C   2      16.635  14.406  75.789  1.00  0.00           O    
ATOM   3687  O21 MOL C   2      16.635  14.406  79.900  1.00  0.00           O    
ATOM   3688  O21 MOL C   2       4.159   7.203  75.789  1.00  0.00           O    
ATOM   3689  O21 MOL C   2       4.159   7.203  79.900  1.00  0.00           O    
ATOM   3690  O21 MOL C   2      16.635   0.000  75.789  1.00  0.00           O    
ATOM   3691  O21 MOL C   2      16.635   0.000  79.900  1.00  0.00           O    
ATOM   3692  O21 MOL C   2      29.111  -7.203  75.789  1.00  0.00           O    
ATOM   3693  O21 MOL C   2      29.111  -7.203  79.900  1.00  0.00           O    
ATOM   3694  O21 MOL C   2       4.159  21.609  75.789  1.00  0.00           O    
ATOM   3695  O21 MOL C   2       4.159  21.609  79.900  1.00  0.00           O    
ATOM   3696  O21 MOL C   2      29.111   7.203  75.789  1.00  0.00           O    
ATOM   3697  O21 MOL C   2      29.111   7.203  79.900  1.00  0.00           O    
ATOM   3698  O21 MOL C   2       4.159  36.015  75.789  1.00  0.00           O    
ATOM   3699  O21 MOL C   2       4.159  36.015  79.900  1.00  0.00           O    
ATOM   3700  O21 MOL C   2      16.635  28.812  75.789  1.00  0.00           O    
ATOM   3701  O21 MOL C   2      16.635  28.812  79.900  1.00  0.00           O    
ATOM   3702  O21 MOL C   2      29.111  21.609  75.789  1.00  0.00           O    
ATOM   3703  O21 MOL C   2      29.111  21.609  79.900  1.00  0.00           O    
ATOM   3704 Zr21 MOL C   2       0.954  27.160  90.913  1.00  0.00          Zr    
ATOM   3705 Zr22 MOL C   2       7.363  16.059  99.957  1.00  0.00          Zr    
ATOM   3706 Zr22 MOL C   2       7.345  16.090  64.874  1.00  0.00          Zr    
ATOM   3707 Zr22 MOL C   2       3.204  23.262  76.550  1.00  0.00          Zr    
ATOM   3708 Zr22 MOL C   2      17.625  -1.715  79.248  1.00  0.00          Zr    
ATOM   3709 Zr21 MOL C   2       0.954  12.753  90.913  1.00  0.00          Zr    
ATOM   3710 Zr22 MOL C   2       7.363   1.653  99.957  1.00  0.00          Zr    
ATOM   3711 Zr22 MOL C   2       7.345   1.684  64.874  1.00  0.00          Zr    
ATOM   3712 Zr22 MOL C   2       3.204   8.856  76.550  1.00  0.00          Zr    
ATOM   3713 Zr21 MOL C   2      13.430   5.550  90.913  1.00  0.00          Zr    
ATOM   3714 Zr22 MOL C   2      19.839  -5.550  99.957  1.00  0.00          Zr    
ATOM   3715 Zr22 MOL C   2      19.821  -5.519  64.874  1.00  0.00          Zr    
ATOM   3716 Zr22 MOL C   2      15.680   1.653  76.550  1.00  0.00          Zr    
ATOM   3717 Zr21 MOL C   2      25.906  -1.653  90.913  1.00  0.00          Zr    
ATOM   3718 Zr22 MOL C   2      32.297 -12.722  64.874  1.00  0.00          Zr    
ATOM   3719 Zr22 MOL C   2      28.156  -5.550  76.550  1.00  0.00          Zr    
ATOM   3720 Zr22 MOL C   2       5.149   5.488  79.248  1.00  0.00          Zr    
ATOM   3721 Zr21 MOL C   2      13.430  19.956  90.913  1.00  0.00          Zr    
ATOM   3722 Zr22 MOL C   2      19.839   8.856  99.957  1.00  0.00          Zr    
ATOM   3723 Zr22 MOL C   2      19.821   8.887  64.874  1.00  0.00          Zr    
ATOM   3724 Zr22 MOL C   2      15.680  16.059  76.550  1.00  0.00          Zr    
ATOM   3725 Zr22 MOL C   2      30.101  -8.918  79.248  1.00  0.00          Zr    
ATOM   3726 Zr21 MOL C   2      25.906  12.753  90.913  1.00  0.00          Zr    
ATOM   3727 Zr22 MOL C   2      32.315   1.653  99.957  1.00  0.00          Zr    
ATOM   3728 Zr22 MOL C   2      32.297   1.684  64.874  1.00  0.00          Zr    
ATOM   3729 Zr22 MOL C   2      28.156   8.856  76.550  1.00  0.00          Zr    
ATOM   3730 Zr22 MOL C   2       5.149  19.894  79.248  1.00  0.00          Zr    
ATOM   3731 Zr22 MOL C   2      11.522   8.856  88.219  1.00  0.00          Zr    
ATOM   3732 Zr22 MOL C   2       7.363  30.465  99.957  1.00  0.00          Zr    
ATOM   3733 Zr22 MOL C   2       7.345  30.496  64.874  1.00  0.00          Zr    
ATOM   3734 Zr22 MOL C   2       3.204  37.668  76.550  1.00  0.00          Zr    
ATOM   3735 Zr22 MOL C   2      17.625  12.691  79.248  1.00  0.00          Zr    
ATOM   3736 Zr22 MOL C   2      23.998   1.653  88.219  1.00  0.00          Zr    
ATOM   3737 Zr22 MOL C   2      19.839  23.262  99.957  1.00  0.00          Zr    
ATOM   3738 Zr22 MOL C   2      19.821  23.293  64.874  1.00  0.00          Zr    
ATOM   3739 Zr22 MOL C   2      15.680  30.465  76.550  1.00  0.00          Zr    
ATOM   3740 Zr22 MOL C   2      30.101   5.488  79.248  1.00  0.00          Zr    
ATOM   3741 Zr22 MOL C   2      36.474  -5.550  88.219  1.00  0.00          Zr    
ATOM   3742 Zr22 MOL C   2      32.315  16.059  99.957  1.00  0.00          Zr    
ATOM   3743 Zr22 MOL C   2      32.297  16.090  64.874  1.00  0.00          Zr    
ATOM   3744 Zr22 MOL C   2      28.156  23.262  76.550  1.00  0.00          Zr    
ATOM   3745 Zr22 MOL C   2       5.149  34.300  79.248  1.00  0.00          Zr    
ATOM   3746 Zr22 MOL C   2      11.522  23.262  88.219  1.00  0.00          Zr    
ATOM   3747 Zr22 MOL C   2      17.625  27.097  79.248  1.00  0.00          Zr    
ATOM   3748 Zr22 MOL C   2      23.998  16.059  88.219  1.00  0.00          Zr    
ATOM   3749 Zr22 MOL C   2      30.101  19.894  79.248  1.00  0.00          Zr    
ATOM   3750 Zr22 MOL C   2      36.474   8.856  88.219  1.00  0.00          Zr    
ATOM   3751 Zr22 MOL C   2      11.522   5.550  88.219  1.00  0.00          Zr    
ATOM   3752 Zr22 MOL C   2      23.998  -1.653  88.219  1.00  0.00          Zr    
ATOM   3753 Zr22 MOL C   2      36.474  -8.856  88.219  1.00  0.00          Zr    
ATOM   3754 Zr22 MOL C   2       5.149   8.918  79.248  1.00  0.00          Zr    
ATOM   3755 Zr22 MOL C   2      11.522  19.956  88.219  1.00  0.00          Zr    
ATOM   3756 Zr22 MOL C   2      17.625   1.715  79.248  1.00  0.00          Zr    
ATOM   3757 Zr22 MOL C   2      23.998  12.753  88.219  1.00  0.00          Zr    
ATOM   3758 Zr22 MOL C   2      30.101  -5.488  79.248  1.00  0.00          Zr    
ATOM   3759 Zr22 MOL C   2      36.474   5.550  88.219  1.00  0.00          Zr    
ATOM   3760 Zr22 MOL C   2       5.149  23.324  79.248  1.00  0.00          Zr    
ATOM   3761 Zr22 MOL C   2       7.363  -1.653  99.957  1.00  0.00          Zr    
ATOM   3762 Zr22 MOL C   2       7.345  -1.684  64.874  1.00  0.00          Zr    
ATOM   3763 Zr22 MOL C   2      17.625  16.121  79.248  1.00  0.00          Zr    
ATOM   3764 Zr22 MOL C   2      19.839  -8.856  99.957  1.00  0.00          Zr    
ATOM   3765 Zr22 MOL C   2      19.821  -8.887  64.874  1.00  0.00          Zr    
ATOM   3766 Zr22 MOL C   2      30.101   8.918  79.248  1.00  0.00          Zr    
ATOM   3767 Zr22 MOL C   2      32.297 -16.090  64.874  1.00  0.00          Zr    
ATOM   3768 Zr22 MOL C   2       5.149  37.730  79.248  1.00  0.00          Zr    
ATOM   3769 Zr22 MOL C   2       7.363  12.754  99.957  1.00  0.00          Zr    
ATOM   3770 Zr22 MOL C   2       7.345  12.722  64.874  1.00  0.00          Zr    
ATOM   3771 Zr22 MOL C   2       3.204   5.550  76.550  1.00  0.00          Zr    
ATOM   3772 Zr22 MOL C   2      17.625  30.527  79.248  1.00  0.00          Zr    
ATOM   3773 Zr22 MOL C   2      19.839   5.550  99.957  1.00  0.00          Zr    
ATOM   3774 Zr22 MOL C   2      19.821   5.519  64.874  1.00  0.00          Zr    
ATOM   3775 Zr22 MOL C   2      15.680  -1.653  76.550  1.00  0.00          Zr    
ATOM   3776 Zr22 MOL C   2      30.101  23.324  79.248  1.00  0.00          Zr    
ATOM   3777 Zr22 MOL C   2      32.315  -1.653  99.957  1.00  0.00          Zr    
ATOM   3778 Zr22 MOL C   2      32.297  -1.684  64.874  1.00  0.00          Zr    
ATOM   3779 Zr22 MOL C   2      28.156  -8.856  76.550  1.00  0.00          Zr    
ATOM   3780 Zr21 MOL C   2       0.954  16.059  90.913  1.00  0.00          Zr    
ATOM   3781 Zr22 MOL C   2       7.363  27.160  99.957  1.00  0.00          Zr    
ATOM   3782 Zr22 MOL C   2       7.345  27.128  64.874  1.00  0.00          Zr    
ATOM   3783 Zr22 MOL C   2       3.204  19.956  76.550  1.00  0.00          Zr    
ATOM   3784 Zr21 MOL C   2      13.430   8.856  90.913  1.00  0.00          Zr    
ATOM   3785 Zr22 MOL C   2      19.839  19.957  99.957  1.00  0.00          Zr    
ATOM   3786 Zr22 MOL C   2      19.821  19.925  64.874  1.00  0.00          Zr    
ATOM   3787 Zr22 MOL C   2      15.680  12.753  76.550  1.00  0.00          Zr    
ATOM   3788 Zr21 MOL C   2      25.906   1.653  90.913  1.00  0.00          Zr    
ATOM   3789 Zr22 MOL C   2      32.315  12.754  99.957  1.00  0.00          Zr    
ATOM   3790 Zr22 MOL C   2      32.297  12.722  64.874  1.00  0.00          Zr    
ATOM   3791 Zr22 MOL C   2      28.156   5.550  76.550  1.00  0.00          Zr    
ATOM   3792 Zr21 MOL C   2       0.954  30.465  90.913  1.00  0.00          Zr    
ATOM   3793 Zr22 MOL C   2       3.204  34.362  76.550  1.00  0.00          Zr    
ATOM   3794 Zr21 MOL C   2      13.430  23.262  90.913  1.00  0.00          Zr    
ATOM   3795 Zr22 MOL C   2      15.680  27.159  76.550  1.00  0.00          Zr    
ATOM   3796 Zr21 MOL C   2      25.906  16.059  90.913  1.00  0.00          Zr    
ATOM   3797 Zr22 MOL C   2      28.156  19.956  76.550  1.00  0.00          Zr    
ATOM   3798 Zr21 MOL C   2      10.568   7.203  90.913  1.00  0.00          Zr    
ATOM   3799 Zr22 MOL C   2       6.067   7.203  76.550  1.00  0.00          Zr    
ATOM   3800 Zr21 MOL C   2      23.044   0.000  90.913  1.00  0.00          Zr    
ATOM   3801 Zr22 MOL C   2      10.226  -0.000  99.957  1.00  0.00          Zr    
ATOM   3802 Zr22 MOL C   2      10.262  -0.000  64.874  1.00  0.00          Zr    
ATOM   3803 Zr22 MOL C   2      18.543  -0.000  76.550  1.00  0.00          Zr    
ATOM   3804 Zr21 MOL C   2      35.520  -7.203  90.913  1.00  0.00          Zr    
ATOM   3805 Zr22 MOL C   2      22.702  -7.203  99.957  1.00  0.00          Zr    
ATOM   3806 Zr22 MOL C   2      22.738  -7.203  64.874  1.00  0.00          Zr    
ATOM   3807 Zr22 MOL C   2      31.019  -7.203  76.550  1.00  0.00          Zr    
ATOM   3808 Zr22 MOL C   2      35.214 -14.406  64.874  1.00  0.00          Zr    
ATOM   3809 Zr21 MOL C   2      10.568  21.609  90.913  1.00  0.00          Zr    
ATOM   3810 Zr22 MOL C   2       6.067  21.609  76.550  1.00  0.00          Zr    
ATOM   3811 Zr21 MOL C   2      23.044  14.406  90.913  1.00  0.00          Zr    
ATOM   3812 Zr22 MOL C   2      10.226  14.406  99.957  1.00  0.00          Zr    
ATOM   3813 Zr22 MOL C   2      10.262  14.406  64.874  1.00  0.00          Zr    
ATOM   3814 Zr22 MOL C   2      18.543  14.406  76.550  1.00  0.00          Zr    
ATOM   3815 Zr21 MOL C   2      35.520   7.203  90.913  1.00  0.00          Zr    
ATOM   3816 Zr22 MOL C   2      22.702   7.203  99.957  1.00  0.00          Zr    
ATOM   3817 Zr22 MOL C   2      22.738   7.203  64.874  1.00  0.00          Zr    
ATOM   3818 Zr22 MOL C   2      31.019   7.203  76.550  1.00  0.00          Zr    
ATOM   3819 Zr22 MOL C   2       2.179   7.203  79.248  1.00  0.00          Zr    
ATOM   3820 Zr22 MOL C   2      35.178  -0.000  99.957  1.00  0.00          Zr    
ATOM   3821 Zr22 MOL C   2      35.214  -0.000  64.874  1.00  0.00          Zr    
ATOM   3822 Zr22 MOL C   2      14.655   0.000  79.248  1.00  0.00          Zr    
ATOM   3823 Zr22 MOL C   2      27.131  -7.203  79.248  1.00  0.00          Zr    
ATOM   3824 Zr22 MOL C   2       6.067  36.015  76.550  1.00  0.00          Zr    
ATOM   3825 Zr22 MOL C   2      10.226  28.812  99.957  1.00  0.00          Zr    
ATOM   3826 Zr22 MOL C   2      10.262  28.812  64.874  1.00  0.00          Zr    
ATOM   3827 Zr22 MOL C   2      18.543  28.812  76.550  1.00  0.00          Zr    
ATOM   3828 Zr22 MOL C   2      22.702  21.609  99.957  1.00  0.00          Zr    
ATOM   3829 Zr22 MOL C   2      22.738  21.609  64.874  1.00  0.00          Zr    
ATOM   3830 Zr22 MOL C   2      31.019  21.609  76.550  1.00  0.00          Zr    
ATOM   3831 Zr22 MOL C   2       2.179  21.609  79.248  1.00  0.00          Zr    
ATOM   3832 Zr22 MOL C   2      35.178  14.406  99.957  1.00  0.00          Zr    
ATOM   3833 Zr22 MOL C   2      35.214  14.406  64.874  1.00  0.00          Zr    
ATOM   3834 Zr22 MOL C   2      14.655  14.406  79.248  1.00  0.00          Zr    
ATOM   3835 Zr22 MOL C   2       1.908  14.406  88.219  1.00  0.00          Zr    
ATOM   3836 Zr22 MOL C   2      27.131   7.203  79.248  1.00  0.00          Zr    
ATOM   3837 Zr22 MOL C   2      14.384   7.203  88.219  1.00  0.00          Zr    
ATOM   3838 Zr22 MOL C   2      26.860   0.000  88.219  1.00  0.00          Zr    
ATOM   3839 Zr22 MOL C   2       2.179  36.015  79.248  1.00  0.00          Zr    
ATOM   3840 Zr22 MOL C   2      14.655  28.812  79.248  1.00  0.00          Zr    
ATOM   3841 Zr22 MOL C   2       1.908  28.812  88.219  1.00  0.00          Zr    
ATOM   3842 Zr22 MOL C   2      27.131  21.609  79.248  1.00  0.00          Zr    
ATOM   3843 Zr22 MOL C   2      14.384  21.609  88.219  1.00  0.00          Zr    
ATOM   3844 Zr22 MOL C   2      26.860  14.406  88.219  1.00  0.00          Zr    
ATOM   3845  O22 MOL C   2      24.952   0.000  91.675  1.00  0.00           O    
ATOM   3846  O22 MOL C   2      12.476   7.203  91.675  1.00  0.00           O    
ATOM   3847  O22 MOL C   2      12.476  21.609  91.675  1.00  0.00           O    
ATOM   3848  O22 MOL C   2      24.952  14.406  91.675  1.00  0.00           O    
ATOM   3849  O22 MOL C   2      12.476   7.203  87.456  1.00  0.00           O    
ATOM   3850  O22 MOL C   2      24.952   0.000  87.456  1.00  0.00           O    
ATOM   3851  O22 MOL C   2      12.476  21.609  87.456  1.00  0.00           O    
ATOM   3852  O22 MOL C   2      24.952  14.406  87.456  1.00  0.00           O    
TER
